# Supplementary material for: Using Pre-existing Microarray Datasets to Increase Experimental Power: Application to Insulin Resistance
Source: PLoS Comput Biol. 2010 Mar 26;6(3):e1000718. doi: 10.1371/journal.pcbi.1000718 (PMC2845644; doi:10.1371/journal.pcbi.1000718)
Supplement: Dataset S1 — Affymetrix Insulin Resistance data table. (6.12 MB TXT) [file pcbi.1000718.s005.txt]

IR-1	IR-2	IR-3	IS-1	IS-2	IS-3
1007_s_at	9.4158703972607	9.44005666317638	9.42905563148955	9.4409007142477	9.4064903147555	9.42552115637893
1053_at	7.93562182553823	7.84916890044991	7.88849168684579	7.84615187069042	7.96915058822411	7.90112553917462
117_at	7.78381804730859	7.98432159856509	7.89312331568895	7.99131876124532	7.70605739339332	7.86382260370734
121_at	9.00687659177393	9.06634579055977	9.0392964501401	9.0684211436184	8.98381284174844	9.03060588154678
1255_g_at	3.86095981158639	3.91586244981688	3.89089019221540	3.91777843927874	3.83966709620195	3.88286696080757
1294_at	8.88772031341017	8.98723813520529	8.94197282989567	8.99071110306206	8.84912463343085	8.92742973070773
1316_at	7.09891506892274	7.17473984189037	7.14025123033817	7.17738597094056	7.06950818863563	7.12917052967291
1320_at	6.8073026328055	6.77945935316106	6.79212376372786	6.77848767981162	6.81810100330184	6.79619265882908
1405_i_at	7.90604121837537	7.74865035565924	7.82023899501328	7.74315773737939	7.96708161555735	7.84323940726574
1431_at	4.53250226858698	4.53569364422546	4.53424205907189	4.53580501668932	4.53126456753389	4.5337756853951
1438_at	7.01758073221272	6.89080893434206	6.94847060771629	6.88638485862167	7.06674623496147	6.96699648375949
1487_at	8.79715519201485	8.76115060633883	8.77752715612432	8.75989412014878	8.81111873584523	8.78278870879159
1494_f_at	7.46438933818821	7.48781849958489	7.47716183402852	7.4886361292614	7.45530288111812	7.47373799886075
1552256_a_at	11.0135603250842	10.8235238083313	10.9099612001033	10.8168919236860	11.0872615823332	10.9377323054451
1552257_a_at	8.90957101108826	8.83028592477336	8.86634844678004	8.8275190378849	8.94031989368379	8.87793482250252
1552258_at	6.64739713686654	6.73284750583201	6.6939807283014	6.73582954843919	6.61425719232982	6.6814933851392
1552261_at	5.23856447799729	5.14296063012079	5.18644567917877	5.13962425192571	5.27564221393316	5.20041680733789
1552263_at	7.31164091580857	7.3788619841658	7.3482867351547	7.3812078615724	7.28557078288781	7.33846334224874
1552264_a_at	7.89397814783242	7.89738524896835	7.89583554188718	7.89750414980959	7.89265678264649	7.89533764302977
1552266_at	5.90835902948398	5.69118668367597	5.7899667047866	5.68360781425574	5.9925842889196	5.82170332149495
1552269_at	4.17666953594346	4.21495285918876	4.19753983422794	4.21628886864599	4.1618222365767	4.19194527681945
1552271_at	6.70157496463671	6.68449589182005	6.6922642435736	6.68389986721013	6.70819868707039	6.69476010457146
1552272_a_at	6.52345320001307	6.69949910957869	6.6194252926356	6.70564275072968	6.4551778754059	6.5936987134334
1552274_at	9.34031025698493	9.2324109275818	9.28148852996533	9.22864546230107	9.38215651037458	9.29725646601453
1552275_s_at	8.12635699829093	8.16446655034923	8.14713256455638	8.16579649554846	8.11157709205037	8.1415634013091
1552276_a_at	6.24340649091138	6.23880649926625	6.24089878808932	6.23864596899302	6.24519049102553	6.24157101074806
1552277_a_at	8.42184454492902	8.48957344492824	8.45876721061313	8.49193704461751	8.3955774612794	8.44886960541227
1552278_a_at	6.69902489157984	6.72702335604324	6.71428836024776	6.72800044502456	6.68816633624926	6.71019678711587
1552279_a_at	8.58485052006369	8.62686424719672	8.60775446211936	8.6283304400981	8.5685564700341	8.60161475980345
1552280_at	4.62916545955852	4.8213585281205	4.73394023690467	4.82806567200057	4.55462783368754	4.70585398251413
1552281_at	8.62773850629146	8.76261543249806	8.70126717211779	8.76732236057271	8.57542961742551	8.68155684807126
1552283_s_at	5.93431508686236	6.46328841123329	6.22268689286817	6.48174849526137	5.72916504663094	6.14538504496464
1552286_at	7.42762915978174	7.54403470885932	7.49108808458956	7.54809702375934	7.38248396629807	7.4740770868032
1552287_s_at	7.8342450812404	7.93033149214846	7.88662695111849	7.93368471080354	7.7969801944204	7.87258530330866
1552288_at	4.31709626105063	4.37802789136329	4.35031336948807	4.38015428028258	4.29346534086222	4.34140908754806
1552289_a_at	5.86125342913014	6.04689429593028	5.96245624893453	6.05337278140827	5.78925692280737	5.93532750465025
1552291_at	7.43842222877613	7.31424477046683	7.37072641829183	7.3099112318758	7.48658157707273	7.38887316889913
1552293_at	6.36937171103968	6.27401030872122	6.31738508233298	6.27068239137883	6.40635542008668	6.3313207805587
1552295_a_at	8.83029064866575	8.87834549163123	8.85648792783812	8.88002250708405	8.81165369191674	8.84946540327818
1552296_at	4.29957962368808	4.25682830395622	4.27627358024086	4.25533637058604	4.3161597319069	4.28252107111295
1552299_at	5.66433002748438	5.77681789184013	5.72565321166683	5.78074348757904	5.62070421719314	5.70921472718983
1552301_a_at	7.56111715904132	7.6722843531182	7.62172037483235	7.67616386017325	7.51800354009955	7.60547488733331
1552302_at	6.97918447646223	7.1160548374287	7.0537998707782	7.12083133228768	6.92610248014011	7.03379823489512
1552303_a_at	7.48327310249	7.56715428521704	7.5290012461193	7.5700815664431	7.45074173045612	7.51674321697039
1552304_at	4.60672918708201	4.67340472321073	4.64307760747298	4.67573156266151	4.58087062618855	4.63333393626075
1552306_at	5.48213481104281	5.71423933736693	5.60866747035566	5.72233930925934	5.3921184515791	5.57474873009977
1552307_a_at	7.7261541250866	7.77494809836543	7.7527543439414	7.77665090795014	7.70723051378142	7.74562380611041
1552309_a_at	9.82317631974461	9.51682006227005	9.65616504870522	9.50612885726036	9.94198949169577	9.70093461217566
1552310_at	9.26566322779544	9.2143886791205	9.23771071389295	9.21259930254246	9.28554887275877	9.24520375216233
1552311_a_at	7.73716999279992	7.75400106362432	7.74634551464011	7.7545884334734	7.7306424521893	7.74388589556864
1552312_a_at	6.78897936208464	6.86854109537587	6.83235274153705	6.87131763667637	6.75812318837307	6.8207259378355
1552314_a_at	5.43589906465973	5.42480742307182	5.42985241434881	5.42442034753079	5.4402007007029	5.43147329833582
1552315_at	8.69681266059073	8.84448668845028	8.7773177147249	8.84964020912412	8.63954071253446	8.75573727821711
1552316_a_at	8.87168268252363	8.99058931009338	8.93650507971942	8.99473890750275	8.82556750373135	8.91912858526188
1552318_at	8.88876333957583	8.9910721456226	8.94453737166921	8.99464251310509	8.84908524106021	8.92958641025046
1552319_a_at	5.093724331513	5.1888239779184	5.1455682629949	5.19214276051632	5.05684213842838	5.1316708166334
1552320_a_at	3.5503174933832	3.51522104019739	3.53118452935023	3.51399624596856	3.56392883908123	3.53631337150753
1552321_a_at	3.68746884394454	3.6234526982237	3.65257020028041	3.62121866604341	3.71229602192315	3.66192523981056
1552322_at	4.02868196328671	3.84823324815933	3.93030966458035	3.84193595812495	4.09866481395713	3.95667965052955
1552323_s_at	5.60937804716967	5.68708323692964	5.65173932490283	5.68979498866891	5.57924189082492	5.64038382835244
1552325_at	3.18045855737581	3.10433596379448	3.13896003792778	3.10167944141574	3.20998094048332	3.15008426079487
1552326_a_at	4.89627917549466	5.09723433356639	5.00583063903631	5.10424725639817	4.81834337634609	4.97646393121005
1552327_at	6.52719036048919	6.89628094909656	6.72840148912792	6.90916145358659	6.38404713263004	6.6744642049046
1552329_at	6.6577205600597	6.69577547787544	6.67846634226144	6.69710351645167	6.64296184244348	6.67290516302339
1552330_at	7.1363918017602	7.22673586521845	7.185643209234	7.22988868772583	7.10135395126903	7.17244072296356
1552332_at	7.85071382083092	7.8806760676485	7.86704785286752	7.881721688606	7.83909365804226	7.86266930117194
1552334_at	7.806095959364	7.96451013893558	7.89245604777548	7.97003846887473	7.74465869246405	7.86930609247373
1552335_at	6.45332819510625	6.48488107010623	6.47052936410516	6.48598220072472	6.44109114405389	6.46591836496438
1552337_s_at	6.88480923792934	7.0909020384404	6.99716150665451	7.09809425445534	6.80488092327089	6.96704400623412
1552338_at	6.54341221520511	6.72048666009691	6.63994501774605	6.72666619502113	6.47473799701705	6.61406813289008
1552340_at	5.99450016321125	6.18337828555646	6.09746778510495	6.18996974461294	5.9212481623773	6.06986596245501
1552343_s_at	6.37987180520492	6.51183231998257	6.45181057832385	6.51643747128029	6.3286939788981	6.43252644588722
1552344_s_at	7.24258913122567	7.02111818437522	7.12185340793181	7.0133893025956	7.32848150341758	7.1542182033945
1552347_at	9.05673778927533	9.21434503268701	9.142657973391	9.21984520220931	8.99561347385711	9.11962594021013
1552348_at	6.86617462882803	6.77557586683812	6.81678437148757	6.77241415587441	6.90131125823983	6.83002407828738
1552349_a_at	4.75315922531156	4.71449620365746	4.7320819330052	4.71314694350457	4.76815378190331	4.73773197787835
1552354_at	4.94034181306637	4.94365080351972	4.9421457217119	4.94376628049938	4.93905849783409	4.94166216032051
1552355_s_at	6.6525111843434	6.7687042350681	6.71585426487143	6.77275913421147	6.60744840341937	6.69887432066488
1552359_at	3.84079662976481	3.76052398709357	3.79703569537839	3.75772263651388	3.87192851319783	3.80876638826723
1552360_a_at	6.77396174048379	6.74792163677252	6.75976587957771	6.7470128905646	6.78406079099896	6.76357126643512
1552362_a_at	6.38651385702887	6.37017969184235	6.37760922517426	6.36960966298082	6.39284868430801	6.37999622862926
1552364_s_at	5.97535602048257	6.13186235617801	6.06067604059798	6.13732410627911	5.91465866659885	6.03780488925542
1552365_at	8.37314201720981	8.5986752736617	8.49609232392848	8.6065459217141	8.28567417241886	8.4631338803091
1552367_a_at	7.53193546872338	7.82523556271219	7.69182912291816	7.8354711343961	7.41818582708835	7.6489675300721
1552368_at	4.21569852254032	4.28836298851779	4.25531183066184	4.29089882933622	4.18751729405133	4.24469296343699
1552370_at	7.28978329805655	7.34003378261542	7.3171775395377	7.3417874214563	7.27029481261891	7.30983415351901
1552372_at	3.13104608315792	3.20121264982544	3.16929765203467	3.20366131908147	3.10383360700544	3.15904381688921
1552373_s_at	3.39557510037381	3.40619750353178	3.40136594358207	3.40656820361407	3.39145544757695	3.39981363204677
1552375_at	5.85143555162204	5.94199349867971	5.90080355854801	5.945153785286	5.81631475133547	5.88756981626388
1552377_s_at	7.86434367793198	7.88977662041392	7.87820854260031	7.8906641779403	7.85448010082329	7.87449188362924
1552378_s_at	6.83876148282345	6.68481743259345	6.75483830230869	6.6794451009995	6.89846511369299	6.77733501246073
1552379_at	3.11935321135622	3.07919701644128	3.09746191000617	3.07779564760428	3.13492686057971	3.10333016068854
1552381_at	3.94725628056303	3.96044407296287	3.95444565540739	3.96090429986776	3.94214170102424	3.95251844910925
1552383_at	7.97661268179456	8.06115164383479	8.02269941630124	8.06410188020969	7.9438262053039	8.01034526216062
1552384_a_at	5.9520009855533	5.89029131385885	5.91835972491749	5.8881377728912	5.97593365105367	5.9273777064219
1552386_at	4.56024241804428	4.57767943198683	4.56974827206432	4.57828794800787	4.55347987644337	4.56720010311595
1552388_at	7.12741971764389	7.06639250551862	7.09415050242024	7.06426278099013	7.15108770702237	7.10306875226827
1552389_at	3.46018345337016	3.46241103710892	3.46139782906016	3.46248877521234	3.45931953666099	3.46107229971599
1552390_a_at	3.66285420430907	3.71592092028187	3.69178372498399	3.71777283982264	3.64227350880856	3.68402878722461
1552391_at	4.46522043769328	4.37900729781256	4.41822101881256	4.37599863606498	4.49865620524554	4.43081982997997
1552393_at	3.29643998291282	3.16993955561749	3.22747779711065	3.16552495017356	3.34550024087534	3.24596401624494
1552394_a_at	3.60391601385304	3.58542820317335	3.59383731402232	3.58478301650151	3.61108608260696	3.59653904180969
1552395_at	7.82875552686687	7.74476832692591	7.78296958755292	7.74183734591654	7.86132801521929	7.79524310959375
1552396_at	5.69131327633508	5.68158777355891	5.68601138175804	5.68124837346028	5.69508508711244	5.68743262419457
1552398_a_at	5.48766438437588	5.31742734252108	5.39485901792921	5.31148641893846	5.5536868743132	5.41973671461204
1552399_a_at	5.4561617690803	5.59648365621919	5.53265877592749	5.60138060226206	5.40174117835178	5.51215274910649
1552400_a_at	5.96963869276526	6.08456618552352	6.03229184958717	6.08857691928968	5.92506672915804	6.01549684848632
1552401_a_at	4.25594257991116	4.31183971101514	4.2864151120869	4.31379040623845	4.23426417352188	4.27824654984043
1552402_at	5.10967237531009	5.10302979691392	5.10605114860472	5.10279798455268	5.11224854534065	5.10702186595702
1552405_at	5.21958465784639	5.29746388967391	5.26204081527012	5.30018171512435	5.18938100332069	5.25065988497324
1552408_at	4.05211539091637	4.10480625068684	4.08084001216278	4.10664505361708	4.03168046253015	4.07314000038482
1552409_a_at	7.1507709529398	7.11994536931303	7.13396626958038	7.1188696196717	7.16272594089445	7.13847098554103
1552410_at	5.65537647482714	5.73730808303226	5.70004180054119	5.74016732810634	5.62360120007298	5.68806867368551
1552411_at	8.29159225322901	8.40299365173408	8.35232314644878	8.40688133204328	8.24838780352952	8.33604343333901
1552412_a_at	4.51952919770918	4.58550188773834	4.55549445889394	4.58780419930187	4.49394321938078	4.54585349853647
1552414_at	4.25912915629678	4.26448441450097	4.26204859553657	4.26467130202797	4.25705224355766	4.26126600152641
1552415_a_at	5.19867841626358	5.302897350336	5.25549376186575	5.30653437736866	5.1582595188773	5.2402636626922
1552417_a_at	6.50073894218258	6.38801243510172	6.43928566101705	6.3840785112212	6.5444573045221	6.45575901969808
1552418_at	5.92789239071781	5.93725107386426	5.93299431218803	5.93757767271021	5.92426284242955	5.93162667516772
1552419_s_at	6.64264921284032	6.55067449413624	6.59250884749937	6.54746476510546	6.67831947516376	6.60594963059498
1552421_a_at	4.34127446832622	4.39913659091809	4.37281822303444	4.40115586031388	4.31883398554438	4.36436250552677
1552422_at	6.71938207577496	6.68493946099454	6.7006055542186	6.68373748438494	6.73273984540594	6.70563884729121
1552423_at	7.94063765509482	7.82067914919307	7.87524182245281	7.81649284338745	7.98716078051161	7.8927720338089
1552424_at	4.3963504126479	4.497078807749	4.45126287774416	4.50059402213110	4.35728523987759	4.43654287066832
1552425_a_at	5.61198360708697	5.42577018397607	5.5104686560469	5.41927171745723	5.68420216610082	5.53768107120609
1552426_a_at	9.82167736312532	9.96580733112625	9.90025035963968	9.97083717138034	9.76577989652035	9.87918783653798
1552427_at	3.81685343905208	3.77176416259791	3.79227284966594	3.77019063933358	3.83434026958286	3.79886199930725
1552430_at	3.37248144473714	3.35533037149228	3.36313147236861	3.35473183421509	3.37913309086766	3.36563785519412
1552432_at	7.13364128406822	7.25413842663713	7.19933075652406	7.25834352975762	7.08690926090773	7.18172183116142
1552436_a_at	6.03077623883309	6.03641014927152	6.033847586391	6.03660676118995	6.02859125728514	6.03302427136215
1552438_a_at	4.87514439358555	4.78059007302509	4.82359774854801	4.77729032118062	4.91181509468395	4.83741550337578
1552439_s_at	3.16713921568394	3.19038633136268	3.17981246861342	3.19119760801703	3.15812336082503	3.17641523681061
1552440_at	4.62423188507725	4.56750585303544	4.59330747442404	4.56552623086959	4.64623176147818	4.60159716862796
1552445_a_at	5.08232434565143	5.06928673463834	5.07521684275737	5.0688317487558	5.08738068082114	5.07712210220454
1552448_a_at	4.92024291262281	4.81462234480977	4.86266346109219	4.81093640363449	4.96120540116016	4.87809838888988
1552449_a_at	4.90926926052891	4.86651781703144	4.8859631496104	4.8650258793421	4.92584941674736	4.89221065856906
1552450_a_at	5.81269835123643	5.86802935299584	5.84286225586138	5.86996029146622	5.79123950498839	5.8347764252811
1552452_at	4.41693848141766	4.50836473312998	4.46677984790618	4.51155532178771	4.3814809293014	4.45341921537776
1552453_a_at	4.34771491665984	4.35317169952551	4.35068970245235	4.35336213005495	4.34559862993451	4.34989227207223
1552455_at	5.25887836545505	5.22147352581319	5.23848697582551	5.22016817363183	5.27338496532283	5.24395315548266
1552456_a_at	5.72261050860261	5.68699526851239	5.70319472592895	5.68575236968469	5.73642305377404	5.7083993813353
1552457_a_at	4.83308914588648	5.00618668009658	4.9274539205463	5.01222742899516	4.76595728030632	4.90215820402242
1552458_at	3.58464230134915	3.63566024165084	3.61245492422761	3.637440663123	3.56485617599423	3.6049993855835
1552459_a_at	5.75883721282867	5.92406035194796	5.84890923125879	5.92982630060927	5.69475924882587	5.82476424439101
1552461_at	3.56012849048508	3.67957517534833	3.62524530195452	3.68374361964952	3.51380386299209	3.6077898858863
1552463_at	4.27415067847954	4.11068782776167	4.18503828792104	4.10498330955499	4.33754595543607	4.20892603394131
1552466_x_at	3.3256919134492	3.32106832694361	3.32317134779983	3.32090697325814	3.32748506428296	3.32384701850827
1552467_at	7.49723417527771	7.44255588395242	7.46742609821156	7.44064772373739	7.5184398829162	7.47541654454395
1552468_a_at	5.63273110502916	5.71390044744173	5.6769808786669	5.71673309100315	5.60125145739041	5.66511914600001
1552470_a_at	5.39874179634985	5.54941337748391	5.48088097797503	5.55467150661866	5.34030731675082	5.45886249214295
1552472_a_at	7.395063473176	7.42706060114158	7.4125068283573	7.42817723527734	7.38265412891043	7.40783090803129
1552473_at	8.58284989944046	8.52721664041364	8.55252121812438	8.52527515378459	8.60442596916219	8.56065121925966
1552474_a_at	9.01926522020743	8.8813315016579	8.94407013248816	8.87651789780036	9.07275961511545	8.96422716279733
1552476_s_at	7.83852662955781	7.85249785385004	7.84614309525776	7.85298542092105	7.83310821412251	7.84410140164959
1552477_a_at	3.83841519082195	3.78435814685801	3.80894578910163	3.78247166690163	3.85937996207423	3.81684544906196
1552478_a_at	4.23863783136471	4.17095621203031	4.20174094091363	4.16859426233927	4.26488657830463	4.21163163672494
1552480_s_at	3.43723161577204	3.27152063017905	3.34689364599392	3.26573765667644	3.50149877971952	3.37110992461154
1552481_s_at	6.08448227389339	6.10070748039097	6.09332750650713	6.10127370681774	6.07818970371568	6.09095642579834
1552482_at	7.79202411827287	7.86041645204226	7.82930845738295	7.86280320420932	7.76549973721642	7.81931390087276
1552484_at	7.2023220223685	7.1641836881499	7.18153076539963	7.1628527385123	7.21711309110265	7.18710413474593
1552485_at	7.60083200533137	7.54691595461327	7.57143946661164	7.54503439503198	7.62174209562202	7.57931852243572
1552486_s_at	6.56363699626744	6.57935503218201	6.57220574292199	6.57990355939571	6.55754112044219	6.56990877790385
1552487_a_at	3.2602198939164	3.33953640096959	3.30345958735879	3.34230438437736	3.22945882551597	3.29186861994705
1552489_s_at	3.44283041070219	3.37007355556605	3.40316673628182	3.36753449055548	3.47104747018443	3.4137991048542
1552490_at	5.95749828275468	5.7036428179386	5.81910801715761	5.69478378290679	6.05595023944251	5.85620534442649
1552491_at	5.96871286304733	5.98220731489156	5.97606941444622	5.98267824358206	5.96347935275258	5.9740973942782
1552493_s_at	5.30145955580276	5.17342054516609	5.23165860547998	5.16895224631938	5.35111651764397	5.25036966645403
1552494_at	5.56962325297590	5.57952222077767	5.57501971266691	5.57986767444989	5.56578416780993	5.57357312081027
1552496_a_at	5.7720083872234	5.38422650184556	5.56060762754287	5.37069370943649	5.9224006011992	5.61727637612083
1552497_a_at	6.91588347967341	6.78912864910507	6.84678260496594	6.78470516550873	6.96504240204733	6.86530600148179
1552498_at	4.5374541511913	4.71367709303775	4.63352275363047	4.71982691225222	4.46911016871828	4.60777030370508
1552499_a_at	5.08721872710948	4.92480256098804	4.99867694061263	4.91913456992689	5.15020807171144	5.02241172872415
1552501_a_at	9.35934325121686	9.21188816211236	9.27895755237206	9.20674228195201	9.41653028895282	9.30050599412782
1552502_s_at	5.02553065128532	5.12194030465865	5.07808873801441	5.12530480381275	4.98814040236916	5.06399985296456
1552503_at	6.04926664091901	6.0246569988144	6.03585060156145	6.0237981727825	6.0588109200636	6.03944694701647
1552504_a_at	6.43001381015756	6.37966990259859	6.40256863877499	6.37791300348662	6.44953852753989	6.40992567722229
1552506_at	4.68536813643251	4.72423082732432	4.70655427917807	4.72558705552406	4.67029614275601	4.70087505551587
1552507_at	7.04772763130074	7.0569082428965	7.05273247639242	7.05722862741057	7.04416714393504	7.05139086196965
1552508_at	6.84147836173592	6.83687631159912	6.83896953671936	6.83671570948875	6.84326316018835	6.83964206019706
1552509_a_at	12.2648220195017	12.2344781168658	12.2482799263541	12.2334191769031	12.2765901986513	12.2527142515616
1552510_at	9.75719165124463	9.82244569211925	9.79276513812806	9.82472292430133	9.73188438432978	9.78322919801467
1552511_a_at	3.71808015892948	3.60810261948449	3.65812548785501	3.60426462893597	3.76073239790302	3.67419712442968
1552514_at	3.81191127558811	3.85179887275986	3.83365614986382	3.85319086808655	3.79644179577219	3.82782715088079
1552515_at	4.87111380212769	5.01760515660196	4.95097411739826	5.02271740440046	4.81430052652501	4.929566511606
1552516_a_at	8.50690303832249	8.6041759109061	8.55993171226492	8.60757053464007	8.46917800984835	8.54571668013539
1552518_s_at	4.57205364246829	4.50076818000995	4.53319210332448	4.49828046358582	4.59970005641295	4.54360944900678
1552519_at	11.9385882916355	12.0350659995196	11.9911834785382	12.0384328736365	11.9011716493552	11.9770846482998
1552520_at	5.56346489151351	5.40058209649654	5.47466872051155	5.39489782104406	5.62663520731436	5.49847169972884
1552521_a_at	3.97562477707783	3.98636300711556	3.98147876374713	3.98673774931838	3.97146020351096	3.97990952577825
1552522_at	3.15288493905016	3.10452139995937	3.12651937301896	3.10283361164496	3.17164161643462	3.13358700908042
1552523_a_at	4.32585605895488	4.27152394643309	4.29623670257117	4.26962786714825	4.34692750917018	4.3041765598474
1552524_at	7.2493002739778	7.2612675289723	7.255824268245	7.26168516162523	7.24465905157495	7.25407542594467
1552526_at	5.39884441012357	5.35783836677114	5.37648981068747	5.35640733996682	5.41474765336081	5.38248225450328
1552528_at	7.09409476565696	7.08324570081242	7.08818035697403	7.08286709070217	7.09830232393407	7.0897657918568
1552531_a_at	5.24105101229449	5.57349395258422	5.42228353701441	5.58509552931702	5.11212072520261	5.37370177982005
1552532_a_at	4.40988008837867	4.54872267133306	4.48557064696153	4.55356799269414	4.35603321148218	4.4652807991836
1552535_at	6.76833845454636	6.80259873508655	6.78701557590288	6.80379434860515	6.75505139902325	6.78200892835861
1552536_at	7.81711099589269	7.77845632441696	7.7960382557176	7.77710735566817	7.83210231406135	7.80168708033221
1552538_a_at	4.56368908954008	4.52875548454701	4.54464490281454	4.52753637338607	4.57723727834200	4.54974994704926
1552540_s_at	5.88501060332177	5.83111658686241	5.85563007666142	5.82923579623155	5.905912148136	5.86350591249531
1552541_at	7.66356194036392	7.78641819761856	7.73053749310236	7.79070562900273	7.61591498926587	7.71258381703828
1552542_s_at	5.04402472613615	5.16663834979437	5.11086800625295	5.1709173137637	4.99647187485331	5.09294978760137
1552543_a_at	5.89634009544443	5.91925639449739	5.9088330024407	5.92005612633005	5.88745254014425	5.90548411473259
1552544_at	5.3893900661637	5.43437576535851	5.41391419001563	5.43594567398894	5.37194340567165	5.40734017670196
1552546_a_at	4.89803435376069	4.81085479431022	4.85050808760082	4.80781240650191	4.93184492473776	4.86324812709705
1552548_at	4.72787986904727	4.7152231698085	4.7209800216459	4.71478147696558	4.73278847641631	4.72282961631247
1552549_a_at	6.38289495376811	6.49988881389475	6.44667459856671	6.50397165964368	6.33752159748336	6.42957762757689
1552552_s_at	4.09453231433338	4.0804673465189	4.08686474399815	4.07997650799123	4.09998708602045	4.08892013687463
1552553_a_at	6.45640387268956	6.4834845361303	6.47116699866293	6.48442959573846	6.44590126520747	6.46720954895805
1552554_a_at	4.53274231723157	4.65597498560842	4.5999230719152	4.66027555296869	4.48494938380643	4.58191438877614
1552555_at	6.89330461125624	7.03634489945324	6.97128356470917	7.04133671211725	6.83782975170027	6.95038028264776
1552557_a_at	4.22747473883518	4.26504302821997	4.24795523370952	4.2663540844621	4.21290474877399	4.24246516822186
1552558_a_at	6.67444583407823	6.69740513230228	6.68696218223504	6.69820636471782	6.66554160254642	6.68360701081615
1552559_a_at	6.004162287922	6.06001961555098	6.03461312108298	6.06196892171465	5.9824993183877	6.02645037554225
1552562_at	6.11758267877674	6.10116883728003	6.10863461108065	6.1005960278787	6.12394840666559	6.11103325808312
1552563_a_at	5.57499476516928	5.86441578100854	5.7327737252574	5.87451598082153	5.46274953406268	5.6904790039251
1552564_at	4.92138979091832	4.88585119747492	4.90201579245372	4.88461097345798	4.93517261046476	4.90720924705435
1552566_at	4.85187566372008	4.8768609558499	4.86549649010793	4.87773289129718	4.84218569742221	4.8618452488013
1552568_at	5.39889958170192	5.36707649104527	5.38155110361702	5.36596593045461	5.41124142963208	5.38620159089194
1552569_a_at	5.22700724559002	5.30252639665818	5.26817679607245	5.30516186013095	5.19771889367114	5.25714075765479
1552570_at	4.487169422822	4.5955759236932	4.54626763628328	4.5993590882179	4.44512647473662	4.5304255844141
1552572_a_at	3.35825889766854	3.3511118445482	3.35436265466161	3.35086242705383	3.36103071652522	3.35540709374353
1552573_s_at	5.03989282963654	4.96631694790327	4.99978265977282	4.96374930054439	5.06842752959631	5.01053471730971
1552575_a_at	7.87244788702331	7.96007259586676	7.92021682805634	7.96313051847583	7.83846467517443	7.9074117363749
1552576_at	5.73553591996407	5.79189482993996	5.76626019263622	5.79386164029873	5.71367842334512	5.75802414804523
1552578_a_at	3.4783624213803	3.44527531582203	3.4603248607969	3.44412064370397	3.49119448818536	3.46516006568077
1552579_a_at	5.06702244485568	5.24895435665059	5.1662033138282	5.25530340720643	4.99646437074393	5.13961658000548
1552580_at	5.43411893546048	5.39333411580203	5.41188493695684	5.39191080925087	5.44993638221683	5.41784505210964
1552582_at	4.25770421263706	4.21589682308319	4.23491275629212	4.2144378309401	4.27391823942026	4.24102230533674
1552583_s_at	5.23238964204341	5.26144636384914	5.24823002369912	5.26246038384108	5.22112066613706	5.24398380146802
1552584_at	6.51548710551102	6.66933093723016	6.599355651526	6.67469977140363	6.45582234206748	6.57687358686879
1552585_s_at	4.26427015333562	4.19340309432842	4.22563670841374	4.19092997932654	4.29175429920195	4.23599291044578
1552586_at	6.6303866903889	6.60094480832881	6.61433633716556	6.59991734703401	6.64180504177041	6.61863884503154
1552587_at	4.23611718938279	4.38728183262315	4.31852516567779	4.39255716861408	4.17749148707689	4.29643462590614
1552588_a_at	3.73058654726707	3.67981225822277	3.70290675179198	3.67804033967973	3.75027817813058	3.71032668430706
1552590_a_at	4.1100245706953	4.13617686253083	4.12428159138112	4.13708952387417	4.09988201061709	4.12045980984194
1552592_at	3.67101092479202	3.72477724602534	3.70032183791752	3.72665358035473	3.65015890361074	3.69246466290542
1552594_at	6.86197555089609	6.78892031773506	6.82214921456831	6.78637083994344	6.89030832937774	6.83282518680015
1552596_at	7.27351367060634	7.26649165389188	7.26968559166841	7.2662465999116	7.27623699699183	7.27071175847688
1552598_at	5.83816879234616	5.80655819856495	5.82093615773562	5.80545505367939	5.85042822828967	5.82555559164663
1552599_at	4.76406184367902	4.67856500606636	4.71745291968561	4.67558134179871	4.79721981000323	4.72994705357265
1552602_at	6.44176723443664	6.38259551738936	6.40950954936399	6.38053054583322	6.4647156130666	6.41815664527723
1552604_at	5.59171529404931	5.71163521640437	5.65709009272508	5.71582017572335	5.54520713236659	5.63956551979975
1552605_s_at	4.56651427261736	4.5741033486677	4.57065148609434	4.57436819185568	4.56357102541507	4.56954245171483
1552607_at	5.61835570191679	5.64183650467883	5.6311563502425	5.64265593653307	5.60924921694039	5.62772496843148
1552608_at	5.2467911412979	5.3124315353887	5.2825752500966	5.31472225050557	5.22133403624529	5.2729828500141
1552609_s_at	5.19784879140332	5.17688556091493	5.18642060711285	5.17615398716917	5.20597889434035	5.18948408192362
1552610_a_at	10.6404112513910	10.7482858647817	10.6992195043831	10.7520504675243	10.5985745835338	10.6834551802238
1552611_a_at	9.96501261317693	9.8903027597086	9.9242842543382	9.88769553906208	9.99398709778434	9.93520202554448
1552612_at	7.45844669661632	7.5881148542005	7.52913578255173	7.59264000693408	7.40815790790139	7.51018664516862
1552613_s_at	6.755391849371	6.80702239688648	6.78353843738622	6.80882419709387	6.73536813851079	6.77599337500342
1552615_at	11.2600099370708	11.2678496832423	11.2642838043113	11.2681232743034	11.2569694732735	11.2631381380967
1552616_a_at	10.5442972307629	10.6633866359282	10.6092192698554	10.6675426119007	10.4981111659177	10.5918160650795
1552617_a_at	9.6259534843212	9.63159978651124	9.6290315872893	9.63179683087638	9.62376369691968	9.62820646138408
1552618_at	8.50580542121259	8.47042183032157	8.48651592297495	8.46918701557578	8.51952812661263	8.49168672618055
1552619_a_at	4.89957383917293	4.79708121527192	4.84369959808193	4.79350443292336	4.93932322718171	4.85867742183789
1552620_at	8.2356657687518	8.2070925430459	8.22008896682135	8.20609539607614	8.24674723190512	8.22426453304722
1552621_at	9.82392177780816	10.1021206960225	9.97558296898398	10.1118292676463	9.71602877709421	9.93492819591332
1552622_s_at	9.03765803537055	9.2378532608263	9.14679521877591	9.2448396635685	8.96001695846893	9.11753956417821
1552623_at	4.61264478058032	4.73879270120911	4.68141479604162	4.74319500489342	4.56372123415596	4.66298009068972
1552625_a_at	7.00602213382947	6.92236932321134	6.96041848811803	6.91945001170346	7.03846493703546	6.97264314396584
1552626_a_at	7.07005532300453	6.9328427242097	6.9952533564436	6.92805428595248	7.123270048334	7.01530500546598
1552627_a_at	6.60223382903027	6.45843155263001	6.52383947482989	6.45341314814064	6.65800420804507	6.54485411051439
1552628_a_at	10.1434027636458	10.2300623165361	10.1906455462650	10.2330865571821	10.1097938651574	10.1779814982530
1552629_a_at	4.66316782552755	4.69934078630292	4.68288765173954	4.70060314843858	4.64913898131847	4.67760149347172
1552630_a_at	6.9588265849568	6.86934110130275	6.9100432355066	6.86621824146949	6.99353145517608	6.92312025267986
1552631_a_at	6.86402658144414	6.78722596822808	6.82215843703098	6.7845457843548	6.89381191874788	6.83338174272184
1552632_a_at	6.07450825040001	6.02952134690886	6.04998347002138	6.02795139625095	6.09195537795048	6.05655765932565
1552633_at	6.56986856031971	6.51167300913038	6.53814303575204	6.50964210376045	6.59243835565293	6.54664747905653
1552634_a_at	6.40266736211034	6.28386664760532	6.33790270382188	6.27972074634467	6.44874146497595	6.3552637206074
1552637_at	4.36446433037398	4.37331676909417	4.36929027078286	4.37362570104802	4.36103111724976	4.3679966141087
1552639_at	6.6305515484146	6.63862238060241	6.63495139306978	6.63890403609145	6.62742146326333	6.63377195695553
1552641_s_at	7.22460940044292	7.20194967329162	7.21225636458805	7.20115889529206	7.23339745027936	7.2155677580007
1552643_at	7.01049226607621	7.13907570123867	7.08059001148582	7.14356299938464	6.96062416180451	7.06179939069287
1552644_a_at	5.92160705460678	5.76736196546586	5.83751976159254	5.7619791282314	5.98142743643868	5.86006046425428
1552646_at	7.28841612641716	7.28626293804082	7.28724230764001	7.28618779618295	7.28925119060977	7.28755696517132
1552648_a_at	7.17657863783451	7.27407507295981	7.22972918774106	7.27747749856793	7.13876690581161	7.21548148515954
1552649_a_at	5.74913877554771	5.74989270384011	5.74954978240432	5.74991901439111	5.74884638193845	5.74943960662134
1552651_a_at	5.85074108339574	5.79328686201988	5.8194196975763	5.79128182753988	5.87302337114766	5.82781580618441
1552652_at	7.44122017484786	7.50344527895056	7.4751424254081	7.50561680745203	7.41708761083766	7.46604912086605
1552656_s_at	8.52653400562499	8.39063624200812	8.45244882642819	8.38589368880172	8.5792388026136	8.47230833118872
1552657_a_at	6.1331669333259	6.08580833508076	6.10734921459293	6.0841556171406	6.15153386770174	6.1142699929948
1552658_a_at	8.2131826005675	8.08352693769375	8.14250032617068	8.07900222099993	8.26346654349867	8.16144763763146
1552660_a_at	6.54978178627766	6.56474053864625	6.55793660663888	6.56526256842158	6.54398038097263	6.55575059999706
1552661_at	3.09766867797818	3.10842650672637	3.10353334895853	3.10880193288399	3.09349650350584	3.10196124691982
1552662_a_at	5.11031543735441	5.11227568051663	5.11138407131921	5.11234408898228	5.10955520248988	5.11109760995756
1552663_a_at	8.15258963406029	8.31361124422608	8.2403711731099	8.31923056814479	8.09014113565458	8.21684017930597
1552664_at	8.06593220550323	7.81060351845583	7.92673880724158	7.80169307098992	8.16495551727856	7.9640514247635
1552665_at	5.70679315742355	5.56099708394555	5.62731187721456	5.5559091000277	5.7633367844111	5.64861787768317
1552666_a_at	3.70513612797285	3.47638986469974	3.58043423844828	3.46840708929957	3.79385006296962	3.61386221683087
1552667_a_at	8.48586646257384	8.54673915710008	8.51905144194468	8.5488634892813	8.46225839926384	8.51015577262271
1552669_at	5.38581596143508	5.52613323065083	5.46231045080403	5.53103001553766	5.33139716166099	5.44180509882611
1552670_a_at	7.80516918600647	7.87621871955134	7.84390210761187	7.8786982025403	7.77761427162116	7.83351923954903
1552671_a_at	5.575163457659	5.3884634409246	5.47338323826695	5.38194799328636	5.64757073072862	5.50066676208992
1552672_a_at	5.53863438244385	5.47191160608111	5.50226020886085	5.46958311804307	5.56451126436686	5.51201078355425
1552673_at	3.41507140199232	3.46264813773078	3.4410080392038	3.46430846822203	3.39661986804695	3.43405538314279
1552674_at	3.24756427143558	3.34120930235907	3.29861521379263	3.34447732186027	3.21124621724206	3.28493033857519
1552675_at	3.48931988727834	3.50468624164475	3.49769691340842	3.50522249589377	3.48336040298822	3.49545134159347
1552676_at	6.21866390412437	6.22611668327552	6.22272681483189	6.22637676998128	6.21577351651453	6.22163769828506
1552677_a_at	6.38752986738339	6.41450259917795	6.40223415401213	6.41544389219304	6.377069118688	6.39829247696593
1552678_a_at	6.76022756668007	6.88465863386178	6.82806163299919	6.88900102288227	6.71196986206193	6.80987782110055
1552680_a_at	4.07587937181087	3.97511203946607	4.02094567992912	3.97159546625402	4.11495964548843	4.03567137712344
1552682_a_at	4.08104942281531	4.14879407781573	4.11798067739785	4.15115822732223	4.05477622895373	4.10808076983002
1552684_a_at	5.18235447275839	5.43293824954287	5.31896116526606	5.44168310937303	5.08517136442336	5.28234194817581
1552685_a_at	6.23112444754556	6.14636961564779	6.18492003077059	6.14341184585764	6.26399464415578	6.19730573118798
1552686_at	5.74388184701402	5.70127921893314	5.72065686338202	5.6997924745966	5.76040428862324	5.72688262510661
1552687_a_at	4.88498609902639	4.90163636971798	4.8940630569912	4.90221743001326	4.87852867755565	4.89162985926032
1552689_at	7.3483579766168	7.44489028102954	7.40098292702335	7.44825906045335	7.31092016033853	7.38687611828707
1552690_a_at	6.39279342160423	6.39014250131832	6.39134826239637	6.39004998963772	6.39382151957865	6.39173565629188
1552691_at	3.85813993966105	4.02224574842695	3.94760284122824	4.02797270455072	3.79449530633182	3.92362113613112
1552693_at	3.53561758634572	3.55141543323515	3.5442298422547	3.55196674568817	3.52949075768419	3.54192121400978
1552694_at	3.37272888909459	3.2930267080768	3.32927894403349	3.29024526543872	3.40363953220079	3.34092627215149
1552695_a_at	6.7784017687086	6.59896843254325	6.68058300767904	6.59270657715198	6.84799082818897	6.70680461058798
1552696_at	4.85486322367937	4.87350563477487	4.86502620451079	4.87415621668412	4.84763319673841	4.86230188409487
1552698_at	7.32668992115102	7.30625151476927	7.31554784670484	7.30553825630835	7.33461648322571	7.31853462601623
1552701_a_at	8.08946857090019	8.27828764297857	8.19240400131785	8.28487704130185	8.01623947134322	8.16481080801563
1552703_s_at	7.7452924321082	7.9097916538127	7.83496980422501	7.91553233924108	7.68149522269155	7.81093060748182
1552705_at	3.7999745103564	3.64742446461113	3.71681127665242	3.64210078091442	3.85913750890489	3.73910427308641
1552708_a_at	3.48626998077859	3.33886920233779	3.40591388959727	3.33372521750819	3.54343595538277	3.42745439463019
1552711_a_at	8.71009708509555	8.71080080433727	8.71048072029851	8.7108253626954	8.70982416390255	8.71037788184658
1552712_a_at	8.18977655718189	8.07281166353135	8.12601270356716	8.06872982865302	8.23513867949043	8.14310544152286
1552713_a_at	5.88039413191687	5.91772270386246	5.90074394392369	5.91902539445765	5.86591711070691	5.89528890969408
1552714_at	4.12241989514447	4.06308674228837	4.09007420273082	4.06101613695364	4.14543088291019	4.09874489016704
1552715_a_at	3.58081306282959	3.60322005533517	3.59302831943762	3.60400201341398	3.57212303026613	3.58975385956064
1552716_at	5.92943938848098	6.00006126184774	5.96793916952477	6.00252582037368	5.90205033218095	5.95761879784979
1552717_s_at	6.20361276479465	6.31241844598052	6.2629285929124	6.31621554107943	6.16141500387877	6.24702820657804
1552718_at	6.22698513420905	6.24185939752854	6.23509389504599	6.24237847880935	6.22121649602293	6.23292023526425
1552719_at	7.08237529336057	7.19331525769591	7.14285463399962	7.19718683489905	7.039349800206	7.12664235286111
1552721_a_at	7.25985293659363	6.91873757941332	7.07389261104529	6.90683335311928	7.39214661951671	7.12374171731104
1552722_at	3.70871880855820	3.84949472919858	3.78546333348387	3.85440752007937	3.65412213146236	3.76489095619289
1552724_at	8.56000581436962	8.66021627912685	8.61463592778241	8.6637134188023	8.52114150887557	8.5999916087816
1552725_s_at	5.135037820213	5.09976042030133	5.11580621238889	5.0985293114029	5.14871934190362	5.12096149730925
1552726_at	5.85997372761527	5.86462726543779	5.8625106213382	5.86478966436279	5.85816896085762	5.86183057367531
1552727_s_at	4.95870137675149	5.06273474955648	5.01541556292776	5.06636530088152	4.91835444500076	5.00021258086618
1552729_at	7.15130688828095	7.29518124049419	7.22974053488305	7.30020216028159	7.09550855633309	7.2087153663545
1552730_at	5.87195777018715	5.94998981678909	5.91449723516242	5.95271297516171	5.84169484999403	5.90309397318282
1552731_at	4.17845705526749	4.12408100845833	4.14881374794105	4.12218339595697	4.19954554437759	4.15676002558187
1552732_at	3.72471369949693	3.70387339168111	3.71335252696576	3.7031461076845	3.73279612972521	3.71639803839482
1552733_at	8.49156753387627	8.62258355025684	8.56299141012614	8.62715574049779	8.44075600937567	8.54384530255404
1552734_at	4.11466184702692	4.10186537042977	4.10768579947061	4.10141879964375	4.11962466380383	4.10955582058895
1552735_at	7.27796647148062	7.19673309740495	7.23368179073985	7.19389821926983	7.30947095231541	7.24555288071392
1552736_a_at	4.11617752237423	4.05991145840135	4.08550386505135	4.05794788817765	4.13799901082344	4.09372634153357
1552737_s_at	6.60794769505324	6.6117520852195	6.61002167272366	6.61188485063301	6.60647225052758	6.6094657157851
1552738_a_at	4.28209238516567	4.19974460592822	4.23720018224124	4.19687083733874	4.31402906220628	4.24923412651126
1552739_s_at	7.48893825139513	7.47424615637702	7.48092880029584	7.47373343239627	7.49463623982892	7.48307583879882
1552740_at	4.18447411572420	4.17431306854694	4.17893478247162	4.17395846884207	4.18841484229994	4.18041967346186
1552742_at	3.47228366025833	3.37472669018534	3.41910010949637	3.37132215203171	3.51011886935726	3.43335665839037
1552743_at	6.18727539069449	6.20875778995398	6.19898660180171	6.20950748162496	6.17894394018592	6.19584725793756
1552745_at	5.12108041097617	5.01399781743035	5.06270393059444	5.0102608545558	5.16260991229863	5.07835251243784
1552747_a_at	3.37816226115303	3.31831279437626	3.34553509825511	3.31622417074472	3.40137348930273	3.35428123754935
1552749_a_at	8.45372269847194	8.39127810714464	8.41968079362208	8.38909891898923	8.47794038551366	8.42880617306711
1552750_at	4.39918426074897	4.42476754129529	4.41313108278101	4.42566034531175	4.38926237850742	4.40939245406279
1552751_a_at	6.01725638992157	5.99170049238669	6.00332449584166	5.99080864398116	6.02716765229698	6.00705912292636
1552752_a_at	5.91708523022626	5.85510316299129	5.88329547213254	5.85294011597799	5.94112353802185	5.89235326032979
1552754_a_at	6.56522425453181	6.30315378776988	6.42235554959135	6.29400806602019	6.66686220926916	6.46065338131232
1552755_at	7.56502525510875	7.49397482278095	7.52629184352844	7.49149530842631	7.59258051806618	7.53667484293549
1552757_s_at	5.64028242080145	5.38994056637888	5.50380761318325	5.38120414914294	5.73737170515709	5.54039147679769
1552758_at	4.96395888091786	5.07266028282512	5.02321786079295	5.07645373879109	4.92180156230258	5.00733271337625
1552760_at	5.53579535383745	5.86412331975715	5.71478458473501	5.87558129232477	5.40846096415413	5.66680417189626
1552761_at	6.69092531101761	6.76158404137445	6.72944518478877	6.76404988613374	6.66352196058846	6.71911942699447
1552763_at	3.37701157444406	3.33848822540225	3.3560104251899	3.33714383953704	3.39195196225128	3.36164005891842
1552765_x_at	3.83145483665933	3.7906744919569	3.80922327769487	3.78925134157253	3.84727054790773	3.81518273889717
1552766_at	3.54689122584132	3.39567086552503	3.4644528751719	3.39039358512244	3.60553853672337	3.48655155719332
1552767_a_at	4.11912715729937	4.16766234091484	4.14558629599159	4.16935611927110	4.10030391156539	4.13849357655007
1552768_at	6.7925163617818	7.00553536379048	6.9086444754175	7.01296929003116	6.70990188044835	6.87751481020533
1552769_at	5.66697665786106	5.74559612631273	5.70983635807673	5.74833978450303	5.6364859197222	5.69834725283738
1552770_s_at	7.01155246529472	7.03532621853316	7.02451281667927	7.03615587375815	7.00233236626776	7.02103862436699
1552771_a_at	4.32335038661768	4.29833091133892	4.30971092515706	4.29745778296986	4.33305361005737	4.31336716183955
1552772_at	5.7655662169973	5.6787464500719	5.71823609309161	5.67571661828474	5.79923725078489	5.73092355408195
1552773_at	4.54356095833360	4.53306136899422	4.53783706754248	4.53269495486228	4.54763298063823	4.53937143160352
1552774_a_at	6.85912143287032	7.01651426716013	6.94492473104325	7.02200695424386	6.7980802710592	6.92192403067363
1552775_at	6.479173374563	6.52918758481895	6.50643881021538	6.53093297817129	6.45977652263602	6.49912995228986
1552777_a_at	5.85399073077763	5.75616072577849	5.80065833399428	5.75274665926597	5.89193183014267	5.81495478301813
1552779_a_at	3.5875040135608	3.52387942704489	3.55281882987638	3.52165905947772	3.61217933437961	3.56211664865699
1552782_at	3.53416504223424	3.63460609696062	3.58892086263978	3.63811128375302	3.49521130776661	3.57424284622947
1552783_at	3.21515950632496	3.2101179410508	3.21241107797097	3.20994200076363	3.21711476053377	3.21314783026842
1552785_at	4.72330892389238	4.7260150044717	4.72478415394256	4.7261094411334	4.722259433277	4.72438869916305
1552787_at	4.7219326496683	4.73895797490687	4.73121407003618	4.73955212383656	4.71532977198671	4.72872606347429
1552788_a_at	6.67179241434986	6.61895632933707	6.642988623014	6.61711245834374	6.69228366497944	6.65070985737366
1552789_at	7.85583533879593	7.85641085537539	7.85614908383327	7.85643093972355	7.85561213803327	7.85606498035764
1552790_a_at	10.3875855919873	10.3376936637441	10.3603868188361	10.3359525377832	10.4069350196706	10.3676778070031
1552791_a_at	5.55195042038007	4.49886689969669	4.97785796100025	4.46211644483486	5.96036444937135	5.13175098054408
1552792_at	4.51995628329809	4.52119989613663	4.52063424353483	4.52124329567388	4.51947397689037	4.52045250739415
1552793_at	5.56939626805404	5.8236008925888	5.70797687939072	5.83247211257861	5.47080889786418	5.67082852744777
1552794_a_at	3.91270146813641	3.87178539451111	3.89039591603692	3.87035750746572	3.92856981870083	3.89637521207034
1552796_a_at	4.91423940676473	4.83991778806619	4.87372269557733	4.83732411601683	4.94306332351743	4.88458373185248
1552797_s_at	4.60942238757767	4.5530466498183	4.57868894117578	4.5510792522044	4.63128641046231	4.58692744490545
1552798_a_at	8.10614401460255	8.18042936478107	8.14664095386925	8.18302177113347	8.0773341637545	8.13578521771698
1552799_at	5.68447978202447	5.70257600756568	5.69434500773772	5.70320752871938	5.67746158048807	5.6917005044897
1552800_at	8.23566416428962	8.28832949965016	8.26437487080754	8.29016741183085	8.21523913495404	8.2566785890552
1552801_at	5.16665011335622	5.00182553588951	5.07679537231659	4.99607349621238	5.23057350446225	5.10088211512777
1552803_a_at	4.27591583919881	4.39908658381993	4.34306283591309	4.40338499016814	4.2281469214667	4.32506320204083
1552804_a_at	6.66730730524687	6.62581977556514	6.64469022171951	6.62437194587552	6.68339728179423	6.65075302784147
1552806_a_at	4.67129427407199	4.61989074798785	4.64327144764765	4.61809687036277	4.69122993993328	4.65078333411147
1552807_a_at	7.18777806888181	7.24433932000496	7.21861264859475	7.24631319165475	7.16584209893993	7.21034703475353
1552808_at	3.69084904630425	3.70302560450357	3.69748714300421	3.70345054140903	3.68612665050585	3.69570771404901
1552809_at	4.27976429029933	4.31471290040451	4.29881665711841	4.31593253521308	4.26621028211255	4.29370942010225
1552811_at	7.57270580980495	7.48456233759315	7.52465406296201	7.48148631120658	7.60689021199932	7.53753496445304
1552812_a_at	6.24313639277542	6.36119085166887	6.30749422699822	6.36531071013935	6.19735170784771	6.29024226474366
1552813_at	7.36207243626145	7.04834831042825	7.19104454395383	7.03739998192528	7.48374306514011	7.23689081547927
1552814_a_at	7.07953136110069	6.64868558879106	6.84465416078317	6.63364995505766	7.2466249052373	6.90761607743665
1552816_at	3.14461051812552	3.08634052914655	3.11284441351564	3.08430702605044	3.16720918242969	3.12135973483311
1552818_a_at	3.90574553516245	3.90450999525167	3.90507197591277	3.90446687744303	3.9062247106723	3.9052525323111
1552819_at	5.64321449709604	5.77390299363705	5.71445982466815	5.77846375410738	5.59252999357206	5.69536157941284
1552822_at	3.62660099277101	3.68955016670672	3.66091797273593	3.69174696376021	3.60218761506277	3.65171885579555
1552825_at	3.85960554006843	3.96967457363895	3.91961008951106	3.97351575714479	3.81691781721949	3.90352508238508
1552826_at	3.35932954681426	3.43508440298862	3.40062759282573	3.43772809208613	3.32994978213448	3.38955710949482
1552827_s_at	6.01408897372519	6.11242999535185	6.06769995315343	6.11586189529651	5.97594968840848	6.05332882639481
1552828_at	6.60312001566797	6.57365210393552	6.58705547227041	6.57262373425854	6.61454846205444	6.59136178399886
1552829_at	8.6945668296083	8.69651962474749	8.69563140325522	8.69658777329241	8.69380948328683	8.69534603031507
1552830_at	4.73798188613616	4.80250410187265	4.77315641578102	4.80475579485847	4.71295844063463	4.76372742139233
1552833_at	5.60442374743192	5.57764992397765	5.58982789643628	5.57671557245566	5.61480735413897	5.59374050588765
1552834_at	5.69396721999373	5.78726721453836	5.74483006446545	5.79052319297766	5.65778298016049	5.73119561135524
1552835_at	4.65562272501404	4.84995937939105	4.76156608626477	4.85674133001928	4.58025375908122	4.73316657761923
1552836_at	6.99931961590946	7.08329798323554	7.04510074009004	7.08622865600476	6.96675055308195	7.03282850880892
1552837_at	3.10643871815904	3.12455707326087	3.11631600788586	3.12518936669084	3.09941193418560	3.11366827072064
1552839_at	4.04501901045248	4.19872423173292	4.1288119924632	4.20408822868639	3.98540800385406	4.10635018372921
1552841_s_at	4.469795097591	4.60422740888871	4.54308137992018	4.608918820815	4.41765864230958	4.52343602995171
1552842_at	5.06254344417271	4.96674201216514	5.01031693161876	4.96339873868916	5.09969780853305	5.02431693385856
1552843_at	4.66749192410541	4.69831665268231	4.68429614133116	4.69939237248415	4.65553726776202	4.67979155032376
1552845_at	7.17626925896887	7.22890352997608	7.20496303063722	7.23074035807455	7.15585627722253	7.1972712884936
1552846_s_at	8.20813086316274	8.27215755738518	8.24303525738236	8.27439195768654	8.18329959419234	8.23367867634033
1552848_a_at	5.41721872448186	5.10814353647553	5.24872521819217	5.09735744636715	5.53708637060454	5.29389211427797
1552849_at	4.48645269522510	4.22684139021512	4.34492461160333	4.21778148816651	4.58713692108974	4.3828630721822
1552851_at	3.90020241035446	4.0320268791365	3.97206701748496	4.03662728270802	3.84907734633297	3.95280276621507
1552852_a_at	4.72737591187545	4.74361675595707	4.7362296693772	4.74418352810346	4.7210772770233	4.73385630346028
1552853_at	5.24136210360305	5.1808215095447	5.20835817005681	5.17870876698863	5.26484136944594	5.217205307669
1552854_a_at	5.67200286179282	5.43240954939572	5.541387662463	5.42404823422982	5.76492357331623	5.57640078115977
1552856_at	4.75648407584858	4.78325681944887	4.77107933815775	4.78419113328617	4.74610088793785	4.76716688651151
1552857_a_at	4.99061127623174	4.88606018360191	4.93361485313725	4.8824115649169	5.03115899361381	4.94889349250953
1552858_at	3.19242980648114	3.20893334723866	3.20142677406811	3.20950928696021	3.18602929081356	3.199015018808
1552860_at	4.36004635659158	4.32644186071652	4.34172673872251	4.32526913273764	4.37307908123591	4.34663755276422
1552862_at	6.6090609936076	6.5874715775033	6.59729144186317	6.58671815116394	6.61743394811838	6.60044642470093
1552863_a_at	8.93048024841153	8.90714219754874	8.91775742182294	8.90632774744298	8.93953137037334	8.92116794249581
1552865_a_at	6.50573824772001	6.56699263832812	6.53913131015176	6.5691302909197	6.48198215243383	6.53017986143392
1552867_at	5.8985298824641	5.93109299638781	5.91628178702851	5.9322293822726	5.88590103366637	5.91152315599019
1552868_at	7.4803157260686	7.43698076981989	7.4566915109695	7.43546846873239	7.49712218417955	7.46302429192935
1552870_s_at	3.44331137862682	3.23733516334229	3.3310226667783	3.23014701591263	3.52319447840806	3.36112312994363
1552872_at	6.94201332383241	6.93821755200401	6.93994404448143	6.93808508735281	6.94348542593555	6.94049874197379
1552873_s_at	7.34127157696237	7.34508857466026	7.34335242767629	7.34522178005076	7.33979124289786	7.3427946283282
1552875_a_at	4.13821166750061	4.20241081714738	4.17321007644626	4.20465123578932	4.11331351569206	4.16382829352284
1552876_at	3.72480302623054	3.78982065972467	3.76024763473745	3.79208964177407	3.69958744443738	3.7507462421646
1552877_s_at	4.70791351233539	4.74419544454125	4.72769274473435	4.74546160955632	4.69384240608337	4.72239066185832
1552878_at	3.41251504107446	3.39138542173402	3.40099614927275	3.39064804135861	3.42070967407022	3.40408393942258
1552879_a_at	4.57117781737788	4.50773736063662	4.53659301273566	4.5055234188209	4.59578172773243	4.54586392359639
1552880_at	4.87061268261439	5.07413059909076	4.98156124358129	5.08123295693431	4.79168297703312	4.95182002545122
1552882_a_at	5.07159160953615	5.05431082782673	5.06217092610818	5.05370776399018	5.0782935600875	5.06469626396136
1552884_at	6.01585921124266	5.89081531083965	5.94769105657794	5.88645153519674	6.06435458901786	5.96596442524301
1552885_a_at	7.76418017289506	7.80233544828305	7.78498066540642	7.8036669891327	7.74938253392112	7.77940482035172
1552887_at	6.92453992125482	6.82015433745051	6.86763372592178	6.81651149468403	6.96502344987605	6.88288817855823
1552889_a_at	9.10930532568476	9.14595723797647	9.12928625412514	9.14723631453766	9.095090731234	9.12393010397765
1552890_a_at	5.88450837071587	5.84608490969124	5.86356167579161	5.84474400971295	5.89941001927141	5.86917671232221
1552892_at	7.04156007506609	7.27184435873178	7.16710042221763	7.27988080788897	6.95224965451726	7.13344768426214
1552893_at	6.35632476926089	6.40883403542773	6.3849503940683	6.41066650111368	6.3359602677438	6.37727691958528
1552895_a_at	3.99834836494764	4.12421123749377	4.06696298536989	4.12860359358466	3.94953536781364	4.048569935698
1552897_a_at	4.02159862620891	3.96302175870172	3.98966522561012	3.96097754617442	4.04431630623563	3.99822539281343
1552898_a_at	4.30655393293195	4.38083310812635	4.34704750588273	4.38342529898447	4.27774647690833	4.33619267211563
1552899_at	3.89182470511493	3.81304987014175	3.84888030625315	3.81030078997853	3.92237569855715	3.86039211607639
1552900_a_at	4.56643971247666	4.41699636771611	4.48497010855022	4.41178110151153	4.62439784907344	4.50680910529096
1552902_a_at	5.92197731170386	5.91304048077707	5.91710536456477	5.91272860370832	5.92544325438888	5.91841135394687
1552903_at	5.68394986565395	5.75399550596728	5.72213551107191	5.75643995514158	5.65678428798441	5.71189934757492
1552904_at	3.26264469753835	3.25463057352606	3.25827576755927	3.25435089703603	3.26575278973846	3.25944691658879
1552906_at	3.09471910825877	3.20109493290551	3.1527102909053	3.20480723099516	3.0534637108682	3.13716499317742
1552908_at	4.20806834074473	4.2138685622985	4.21123035343542	4.21407097813373	4.20581885928643	4.21038273442762
1552910_at	6.39245863904017	6.53969206637529	6.47272349813405	6.54483021099455	6.3353575676825	6.45120744905972
1552911_at	5.33989717642124	5.3805517799882	5.36206018713071	5.38197054226486	5.32413023095707	5.35611910118795
1552912_a_at	3.78543045837304	3.6394421190526	3.70584436371375	3.63434742545121	3.84204865121012	3.7271784610716
1552913_at	3.14036367309992	3.12578796017652	3.13241766813920	3.12527929769216	3.14601652543646	3.13454769907191
1552914_a_at	6.63365118174118	6.72686920844064	6.68446934113247	6.73012232637026	6.59749873123637	6.67084686644462
1552915_at	5.46486069230553	5.43272543841943	5.44734203725688	5.43160398397235	5.47732360550711	5.45203814270076
1552917_at	5.41721196464577	5.51569947604781	5.47090280352843	5.51913648818517	5.37901586666587	5.45651026939478
1552919_at	4.01020893460235	3.98805538260781	3.9981318420463	3.98728226908299	4.01880067613932	4.00136926523554
1552921_a_at	6.52827699082785	6.47026028352541	6.49664896368071	6.4682356194403	6.55077742570581	6.50512727152183
1552922_at	3.69734841405329	3.65968251205858	3.67681470529591	3.65836804933658	3.7119562609022	3.68231903546343
1552923_a_at	5.9130226604694	5.94294538483049	5.92933514668954	5.94398962653532	5.90141782554921	5.92496237063288
1552924_a_at	6.86377339912282	6.92067900586887	6.8947957056044	6.92266489482358	6.84170387883608	6.88647976913866
1552925_at	6.3471339259339	6.28180693919788	6.31152067233857	6.27952716135486	6.37246948320993	6.32106727244108
1552927_at	3.85589643195655	3.81317667942696	3.8326075974889	3.8116858476874	3.87246429756782	3.83885047526812
1552928_s_at	4.59883757952271	4.6540747437104	4.62895032824097	4.65600240744201	4.57741512600135	4.62087821067296
1552929_at	3.92416455257451	3.83228889414554	3.87407819031674	3.82908262211518	3.95979639666685	3.88750449717704
1552930_at	7.56014161484022	7.46475707532359	7.50814237280253	7.46142835054044	7.59713429711312	7.52208145219719
1552931_a_at	8.57661479805512	8.59833009824792	8.58845297598593	8.59908791768377	8.5681930223191	8.5852795969981
1552932_at	4.75114192119918	4.79992408730266	4.77773570332773	4.80162648484116	4.73222288903323	4.77060689094571
1552933_at	4.03593829689618	4.06298066714116	4.05068054718923	4.06392439039533	4.02545054054229	4.04672869348448
1552935_at	6.09086988198767	6.18473810992388	6.14204250103935	6.18801391854303	6.05446526600733	6.12832500878673
1552937_s_at	7.53228167116357	7.61968200273969	7.57992829208171	7.62273209504235	7.4983854788359	7.5671559899127
1552938_at	5.47833584367055	5.49178093879762	5.48566548806864	5.49225014503993	5.47312147523427	5.48370068067538
1552939_at	3.29309188382530	3.26171824780169	3.27598842763144	3.26062337225583	3.30525942119613	3.2805732335722
1552940_at	4.25126699472212	4.20004173967973	4.22334135342962	4.19825408334835	4.27113352229288	4.23082718814315
1552942_at	5.78769752333646	5.82960950092155	5.81054599624171	5.8310721429724	5.77144293451011	5.80442116315968
1552943_at	3.46361859058376	3.47231904302769	3.46836167509999	3.47262267097223	3.46024432181316	3.46709022903546
1552944_a_at	8.96525430119232	8.97829316735301	8.97236248833483	8.97874819703762	8.9601974792427	8.97045704546588
1552946_at	5.54481794002735	5.61886948510596	5.58518741956062	5.62145373213994	5.5160987650668	5.57436585066299
1552947_x_at	6.23666213032406	6.18794749105318	6.21010516070339	6.18624745006263	6.25555497377352	6.21722410500946
1552948_at	5.99423399446006	6.04386234228287	6.0212890757494	6.04559426982775	5.97498679033199	6.01403660607209
1552950_at	3.76429944445349	3.73034373282441	3.74578835998938	3.7291587481361	3.77746837998550	3.75075049916517
1552952_at	4.52594644670294	4.49363677902193	4.50833270931514	4.49250923789115	4.53847700225128	4.51305430282812
1552953_a_at	6.29578303497416	6.24758959160798	6.26951019726978	6.24590773928547	6.3144737446753	6.27655297628604
1552954_at	4.92520733186066	4.44785104844858	4.66497475071970	4.43119229327676	5.11033889943672	4.73473351002953
1552955_at	5.50416317207189	5.65595519039923	5.5869131642655	5.66125242049386	5.44529415688347	5.56473094264277
1552957_at	3.77334655401689	3.74794859854324	3.75950076264830	3.74706226199169	3.78319656222555	3.763212308771
1552960_at	5.82934544600436	5.82488442812697	5.82691350525677	5.82472874775318	5.83107554836464	5.82756541889696
1552961_at	5.26201881706922	5.43211262241446	5.35474609759162	5.43804854733669	5.19605187809137	5.32988933286578
1552964_at	6.1799194178509	6.24829234144235	6.21719317542915	6.25067841623402	6.15340256458196	6.20720145543746
1552965_a_at	5.67031285061336	5.69342614625354	5.68291315104331	5.69423275286303	5.66134889475396	5.67953547511561
1552967_at	5.40978758542657	5.48694995191992	5.45185294100538	5.48964276024058	5.37986195050105	5.44057677027288
1552969_a_at	4.03077944685343	4.08538389390994	4.0605472674375	4.08728947711145	4.00960237800259	4.05256761238356
1552970_s_at	4.84340878727908	4.69827145365625	4.76428662159056	4.69320645840819	4.89969693728591	4.78549635669805
1552971_at	4.09678912368313	4.08201022690808	4.08873235227814	4.08149447372405	4.10252077616596	4.09089207561021
1552972_at	3.05695382547547	3.26859874414465	3.17233285238797	3.2759847176952	2.97487225050873	3.14140398970481
1552973_at	5.13883335430705	5.05743985056979	5.09446137827637	5.05459938423792	5.17039993771867	5.10635586889878
1552974_at	3.12784755670571	3.05221795591496	3.08661779413978	3.04957863797343	3.15717874398884	3.09766997319679
1552975_x_at	3.51106336123314	3.50479649260643	3.50764695412785	3.50457779174551	3.51349382094001	3.50856276689779
1552976_at	6.33719740427901	6.35935611612981	6.3492773097502	6.36012940972303	6.32860366161141	6.34603913252213
1552977_a_at	7.64770209073414	7.74187620188292	7.69904146317463	7.74516268519877	7.61117884504135	7.68527927048726
1552978_a_at	8.1793252976999	8.08787025345533	8.12946823485366	8.08467865999727	8.21479401633228	8.1428330749968
1552979_at	3.68808309200954	3.70024732675396	3.69471447053151	3.70067183359613	3.68336547557742	3.69293684247211
1552980_at	5.55651701812493	5.4668719495827	5.50764667037009	5.46374352056416	5.5912837796433	5.5207470085809
1552982_a_at	5.11282609273644	5.25668823386994	5.1912530824223	5.26170872751571	5.05703249657275	5.17022969836753
1552985_at	4.78955839864254	4.87188997127987	4.8344417664777	4.87476317429225	4.75762800695605	4.82241019056933
1552986_at	6.16891461158527	6.50001652066879	6.3494160680773	6.51157129816312	6.04050441235649	6.30103028331778
1552987_a_at	3.16104550896661	3.1243791404832	3.14105669967871	3.12309955943058	3.17526570991618	3.14641496239083
1552988_at	3.48542407081975	3.53314749507075	3.51144067582797	3.53481294469021	3.46691564713560	3.50446658334935
1552990_at	3.82292751683949	3.88959616053282	3.85927217979327	3.89192275945174	3.79707162901731	3.84952951581141
1552991_at	5.47370597858476	5.47995530300138	5.47711282139764	5.48017339160535	5.47128232299303	5.47619957246183
1552993_at	3.47171752136197	3.36789269168466	3.41511702325955	3.36426941808703	3.51198357449547	3.43028952974061
1552995_at	7.02130449476102	7.0033470476346	7.01151492462483	7.00272036956292	7.02826887430666	7.01413914740233
1552997_a_at	6.94260917618271	7.0150986123677	6.98212706615168	7.01762834500539	6.91449582894088	6.97153377701513
1552998_at	4.02396503133963	3.97729784512289	3.99852423848578	3.97566925604434	4.04206381758984	4.00534397695804
1552999_a_at	5.1130339916462	5.28504988660934	5.20680910658459	5.29105288851679	5.04632161477143	5.18167145608918
1553002_at	4.33891464798615	4.3663373896362	4.35386425918754	4.36729438707220	4.32827937340126	4.34985681966939
1553003_at	5.54869183516567	5.69095417700376	5.6262466882223	5.69591884093552	5.49351868406923	5.60545709183907
1553004_at	5.92003710452082	5.83198393136912	5.8720345845516	5.82891105623453	5.95418648631821	5.88490229013296
1553006_at	4.48853629377615	4.60810556492284	4.55371993362108	4.61227828723387	4.44216412403516	4.53624660332960
1553007_a_at	4.42166762877494	4.41607732502819	4.41862005356973	4.41588223489386	4.42383569847848	4.41943699610739
1553009_s_at	4.93691453922002	4.99236629341124	4.96714427248933	4.99430144589382	4.91540886194081	4.95904079567682
1553011_at	6.25167554648756	6.33077806723152	6.29479858448513	6.33353858295602	6.22099746771614	6.28323888809664
1553013_at	5.76641942324707	5.72453653949677	5.74358681095576	5.72307491276108	5.78266272870411	5.74970739239203
1553015_a_at	7.28677057012935	7.32971236555719	7.31018045212177	7.33121094613847	7.2701165903278	7.3039051259646
1553016_at	6.1660839436726	6.26561939647264	6.22034607176703	6.26909297961532	6.12748142591678	6.20580039606116
1553019_at	8.40948715518122	8.32150332321838	8.36152243682305	8.31843286794905	8.4436096446061	8.37438000918636
1553020_at	4.5680155023253	4.55019080014827	4.55829829859973	4.54956875460306	4.57492839981985	4.56090312261094
1553021_s_at	6.52817090536143	6.45301585538262	6.48719984596326	6.45039309829105	6.55731804911406	6.4981826762403
1553022_at	3.57005683158584	3.55685303811338	3.56285873369630	3.55639225280387	3.57517761676968	3.5647882783212
1553023_a_at	5.01955566650716	5.03802556741258	5.02962460275679	5.03867012907004	5.01239254364398	5.0269254922255
1553024_at	3.32190213878186	3.27958325981262	3.29883184204995	3.27810641773807	3.33831453487653	3.30501613792048
1553025_at	4.28748974098116	4.14810302849704	4.21150254812969	4.14323871813146	4.34154764590075	4.23187191261708
1553027_a_at	5.96138328136154	6.03734929220063	6.00279643913613	6.04000035016283	5.93192162524043	5.99169509858611
1553028_at	5.8663723492868	5.77262730423733	5.81526688385116	5.76935579444827	5.90272919164036	5.82896637469551
1553030_a_at	8.13649688366178	8.13587690280244	8.1361588987543	8.1358552667421	8.13673732886455	8.1362495000453
1553031_at	5.89154340359023	6.01220588370251	5.95732301043241	6.01641675676413	5.8447472580967	5.93968992336437
1553032_at	3.64721507311880	3.69319440343158	3.67228087872819	3.69479898774996	3.62938305583380	3.66556166050906
1553033_at	4.20056247053966	4.10901990962763	4.15065769765155	4.10582526201739	4.23606513048253	4.16403532709768
1553034_at	6.68288569286735	6.63925847875257	6.65910215228854	6.637735978465	6.699805496416	6.66547764253461
1553036_at	4.11027097196636	4.30651517037017	4.21725423804914	4.31336369037232	4.03416220930692	4.18857596926309
1553037_a_at	6.30914759381502	6.52305501095633	6.4257600303163	6.53051994106288	6.22618856126923	6.39450053600256
1553039_a_at	8.44365584367938	8.41095180376054	8.42582711277637	8.40981049984758	8.4563393473571	8.4306063381232
1553041_at	5.35268636278966	5.39058781989866	5.37334848530741	5.391910503011	5.33798716135074	5.36780973214581
1553042_a_at	6.63058824279921	6.75946969852151	6.7008484552428	6.76396739697374	6.58060455816264	6.68201428302877
1553043_a_at	6.25497804118891	6.31582517194213	6.28814908437232	6.31794861200011	6.2313798921956	6.27925715082832
1553044_at	6.1833895346647	6.12200577870443	6.14992594822254	6.11986361152741	6.20719580130354	6.15889630182711
1553045_at	5.1959197615659	5.16601014908673	5.17961442333772	5.16496636495967	5.20751951134668	5.1839852832813
1553046_s_at	7.09830962733238	7.07248851433648	7.08423315004203	7.07158741045536	7.10832374737562	7.08800653455416
1553047_at	7.2357968067456	7.28387888800208	7.2620089349752	7.28555685401539	7.21714928625691	7.25498242993056
1553048_a_at	6.81690346616388	6.71907318246995	6.76357091744901	6.71565910623155	6.85484467361424	6.7778674072001
1553051_s_at	5.98019073769111	5.85020357512444	5.90932774498444	5.84566728977129	6.03060324509276	5.92832350036037
1553052_at	3.61258738142514	3.56359969751901	3.58588156049012	3.56189012783074	3.63158611890617	3.5930404063449
1553053_at	5.32714205905415	5.43429734502595	5.3855581679865	5.43803684471706	5.28558436565956	5.36989896318992
1553055_a_at	7.91432362883767	7.94770957237395	7.93252410207366	7.9488746733245	7.90137566465104	7.9276452263148
1553057_at	5.62098828816118	5.74807639002234	5.69027084697289	5.75251150410322	5.57170011424285	5.67169874764802
1553058_at	5.90880468026918	5.83877984472442	5.8706303766494	5.83633612159387	5.93596218929157	5.88086349982851
1553059_at	4.65640899785727	4.65504678762963	4.65566638380585	4.65499924928675	4.65693729951282	4.65586545125023
1553060_at	6.11120821199098	6.12079537514204	6.1164346901988	6.1211299474715	6.10749005302996	6.11503366410998
1553061_at	5.42574985768654	5.39992124054711	5.411669289484	5.39901987478677	5.43576688803788	5.41544377061884
1553062_at	8.2878242438518	8.4135527061247	8.35636559000586	8.41794037157275	8.23906337462613	8.33799218246338
1553063_at	6.06660626897378	6.11084442965706	6.09072286938228	6.11238825072674	6.04944952396262	6.08425809807697
1553064_at	4.94308509665543	4.90059548689461	4.91992172538755	4.89911268666563	4.95956370672941	4.92613097110919
1553066_at	5.14413870576848	5.18635956975719	5.1671555692635	5.18783299130996	5.12776432251165	5.1609855968735
1553067_a_at	6.29621472799544	6.28744052741592	6.2914314394045	6.28713432581271	6.29961759827066	6.292713662699
1553069_at	5.2309835034639	5.34983623908941	5.29577652126271	5.35398395578046	5.18488922541277	5.27840790233818
1553070_a_at	5.39253158504622	5.37390375978649	5.38237655573827	5.373253686893	5.39975595520894	5.38509874464395
1553071_a_at	5.73422918162143	5.7604023579358	5.74849758755978	5.76131574810461	5.72407852198228	5.74467275405421
1553072_at	4.95189638028878	4.69535721858761	4.81204308719699	4.68640452803912	5.05138914659513	4.84953259819021
1553074_at	3.95734175189017	3.89283630268467	3.92217636258301	3.89058519481639	3.98235869488136	3.9316029067842
1553075_a_at	3.58191267592074	3.41024638777059	3.48832815045711	3.40425558642383	3.64848946589831	3.51341471094204
1553076_at	3.97363980090886	4.02690666434697	4.00267843273057	4.02876556862376	3.95298148285411	3.99489424629605
1553077_at	4.28463895428208	4.18869955130333	4.23233722633199	4.18535146292345	4.3218468274849	4.24635739104604
1553078_at	5.7728029107188	5.87465983899708	5.8283305999397	5.87821443687231	5.73330006251944	5.81344567396153
1553079_at	4.85600372541021	4.90457846797555	4.88248442981339	4.90627362685802	4.83716513765466	4.87538592939996
1553080_at	4.08586148887334	4.10265722853015	4.09501774979405	4.10324336539394	4.07934765063696	4.09256329386488
1553081_at	6.90795780183524	7.03098234781799	6.97502509780953	7.03527565213359	6.86024558385557	6.95704682876682
1553082_at	5.59915748946954	5.5831592508712	5.59043598926345	5.58260094515857	5.60536203540951	5.5927739018762
1553083_at	6.54878237092029	6.65017053079491	6.60405450927513	6.65370876961435	6.50946132367844	6.58923808706109
1553084_at	3.59136245205266	3.60209275134169	3.59721211524435	3.60246721677765	3.58720095424281	3.59564403624039
1553086_at	3.77584340701147	3.75154465821793	3.76259685231685	3.7506966817249	3.78526711339307	3.76614776518324
1553087_at	5.0728551809955	5.22728053137221	5.15704074410338	5.23266965935406	5.01296488902245	5.1344736988531
1553088_a_at	8.16447876227266	8.17124036781674	8.16816487707734	8.1714763339813	8.16185643032228	8.16717676561827
1553089_a_at	5.21069625652668	5.26800847021358	5.24194022631804	5.27000854891652	5.18846904316463	5.23356487009245
1553093_a_at	4.09639056374226	4.18072698889177	4.14236688449787	4.18367015714461	4.06368263648909	4.13004232821256
1553094_at	5.28554233464421	5.27092845703744	5.27757552406217	5.27041846268391	5.29120998826839	5.27971113221478
1553096_s_at	7.17122518174333	7.35212079170346	7.26984110685593	7.35843367745086	7.10106901327276	7.24340581365058
1553099_at	6.6020201665693	6.52710565598562	6.56118023813104	6.52449129322557	6.63107402269415	6.57212791703298
1553101_a_at	10.0480413799450	10.1077142507454	10.0805722708792	10.1097967115395	10.0248986404505	10.0718519385486
1553102_a_at	10.8816997142369	10.8123563365655	10.843896909951	10.8099363949170	10.9085929356219	10.8540304478572
1553103_at	8.96755986531656	8.9212140515951	8.94229426989252	8.91959667775745	8.98553401469512	8.949067044394
1553105_s_at	8.7590517005319	8.86367409126702	8.81608699205782	8.86732519810967	8.71847633183264	8.80079793349229
1553106_at	5.24122810748217	5.13173937615824	5.18153991200140	5.12791844401053	5.28369077355839	5.19754011629529
1553107_s_at	7.96072655635606	7.84753846465842	7.89902164059303	7.84358843242154	8.0046239335879	7.91556245323099
1553108_at	6.16230805085647	6.10651758104515	6.13189366548734	6.10457060808217	6.18394509113621	6.14004664071904
1553111_a_at	4.62855412919117	4.81993276762006	4.73288491687372	4.82661148955898	4.5543323611657	4.70491767974052
1553112_s_at	7.65023177715589	7.52017115380622	7.57932873702586	7.51563230482241	7.70067277461912	7.5983352276393
1553113_s_at	7.29164919589097	7.16155756309934	7.22072925084652	7.15701763194961	7.34210221964734	7.23974027304417
1553114_a_at	7.64696571337174	7.64384362118436	7.64526369302192	7.64373466657083	7.64817654444457	7.6457199419182
1553115_at	6.28420400015792	6.28314925958442	6.28362900434994	6.28311245130182	6.28461305683643	6.28378313952394
1553117_a_at	9.07036291450685	8.95509395514906	9.0075236058783	8.95107130489897	9.1150673080182	9.02436850741444
1553118_at	8.49794555920074	8.32472770324283	8.40351519068557	8.31868275536204	8.56512408878128	8.4288284905034
1553120_at	3.69378243255649	3.80392131470257	3.75382506021394	3.80776493578043	3.65106762055688	3.73772984572265
1553122_s_at	4.43204075899325	4.53439813544033	4.48784126942384	4.53797019793016	4.39234382357392	4.47288321013923
1553123_at	4.82065717723118	4.92404569083135	4.87701981597594	4.92765373789283	4.78056033917272	4.86191107081796
1553125_x_at	4.74309998851225	4.72578913152087	4.73366290943071	4.72518501811866	4.74981360306445	4.73619264235405
1553126_a_at	3.35524462990474	3.34705929899365	3.35078236583804	3.34677364773402	3.35841912073131	3.35197853429489
1553127_a_at	3.97247248888225	4.02418816989629	4.0006654877458	4.02599294108815	3.95241576096834	3.99310798432589
1553129_at	8.54989015378253	8.43172781327488	8.48547350749022	8.42760418995735	8.5957166780932	8.50274123509201
1553130_at	7.43515803153228	7.4089761149989	7.42088486083052	7.40806241981436	7.44531208086274	7.42471097159346
1553131_a_at	6.42899700827886	6.32170524136417	6.37050649624493	6.31796097876808	6.470607632643	6.38618564576954
1553132_a_at	5.0508862638714	5.06192992261317	5.05690675615249	5.0623153236513	5.04660323686268	5.05529288416874
1553133_at	7.47652674548908	7.54099036609097	7.51166933177497	7.54324001422678	7.45152602475204	7.50224890022296
1553134_s_at	3.58558577200391	3.55631578041028	3.56962912551768	3.55529431774019	3.59693745965308	3.57390651406275
1553136_at	7.63214646965219	7.69452606696216	7.66615294276798	7.69670298695969	7.60795398903328	7.65703706126437
1553137_s_at	6.78650303819804	6.82277510681384	6.80627689342362	6.82404092760985	6.77243575731076	6.8009762519695
1553138_a_at	4.32848441348945	4.50731651436939	4.42597540883197	4.51355738788241	4.25912852917559	4.39984166781784
1553139_s_at	6.1532473431274	6.14077405011823	6.14644748032492	6.14033875777654	6.15808482064235	6.14827027280732
1553140_at	5.16343624117488	4.9987299083234	5.07364596163392	4.9929819951408	5.22731377384827	5.09771542469423
1553141_at	6.32527195212979	6.11532611436568	6.21081918559107	6.10799943525369	6.4066945779587	6.2414997520225
1553142_at	4.47326812962197	4.55136202919402	4.51584131397755	4.55408734610843	4.44298122118838	4.50442901307544
1553145_at	7.67821887249917	7.93887463551647	7.82031634634913	7.94797098700722	7.57712957781093	7.78222525324551
1553146_at	4.8154947500685	4.74459084503085	4.77684121839394	4.74211644417809	4.84299318581352	4.7872028049437
1553147_at	4.96165402107008	4.77011919025640	4.85723808451895	4.76343501752363	5.03593636469085	4.88522814692407
1553148_a_at	7.72001728595459	7.80038963172297	7.76383257386105	7.80319446173625	7.68884673498685	7.7520873107977
1553150_at	3.98049702066958	3.95131299431656	3.96458723845901	3.95029453165703	3.99181536869319	3.96885206441982
1553151_at	4.64030527743974	4.68500608155468	4.66467408966268	4.68656604793118	4.62296910689945	4.65814170966985
1553153_at	7.10388180340469	7.1815400234479	7.14621747541932	7.1842501360404	7.07376386317563	7.1348688428179
1553155_x_at	6.79196503794517	6.94680746240709	6.87637797056612	6.95221114541905	6.73191299345754	6.8537499759333
1553156_at	5.53563836883905	5.48069068470821	5.50568343126731	5.47877312323682	5.55694855423162	5.51371324548599
1553157_at	4.74167909961343	4.68364153760207	4.71003970344294	4.68161614573039	4.76418762250675	4.71852105890000
1553158_at	6.57884260126302	6.4194995454315	6.49197613244955	6.41393879961612	6.64064011128549	6.51526182966504
1553159_at	5.77981496738021	5.98276638285329	5.89045469818518	5.98984897097379	5.70110496607941	5.86079626603387
1553162_x_at	7.38728514081134	7.42848774752103	7.40974689750418	7.42992563398334	7.37130566503308	7.4037257287791
1553163_at	6.9092068451356	6.88306739432404	6.8949568247825	6.8821551811061	6.91934442512037	6.89877672979061
1553165_at	6.76542864954606	6.73696165844664	6.74990976181263	6.73596821884674	6.77646891207018	6.75406980337778
1553166_at	6.16740135187936	6.20310267489397	6.18686406298443	6.20434857783917	6.15355542144143	6.18164682779604
1553167_a_at	5.7393292734141	5.72041478783328	5.72901797014923	5.71975471108255	5.74666481813646	5.73178205034039
1553168_at	6.39020066158239	6.485657010248	6.4422390506489	6.48898824102315	6.35318012979587	6.4282894773793
1553169_at	5.6557440045469	5.76574448407136	5.71571118149235	5.7695832751816	5.61308286879538	5.69963619255481
1553171_x_at	4.79889432037806	4.80992640741744	4.80490850430188	4.81031140462688	4.79461578118583	4.80329632335610
1553172_at	8.18454820028736	8.30128675554655	8.24818866467304	8.30536069167927	8.13927385807651	8.23112900281985
1553174_at	6.81108307755667	6.81619875712477	6.81387190959797	6.81637728384877	6.80909907983721	6.81312432656178
1553175_s_at	4.85597829480025	4.87688978585301	4.86737827314194	4.87761955399859	4.84786825780382	4.86432235930598
1553176_at	4.04097591648668	3.93659211078902	3.98407069049520	3.93294933007481	4.08145875551046	3.99932488328692
1553177_at	5.31634639843251	5.40259357151293	5.36336437064061	5.40560342094937	5.28289743189278	5.35076058601026
1553178_a_at	7.30224143532871	7.30164722835698	7.30191750115342	7.30162649175246	7.3024718847267	7.30200433596122
1553179_at	4.36522565302202	4.42759762951352	4.39922797161983	4.42977428356011	4.34103612796089	4.3901132037893
1553180_at	2.99137425375235	2.94788029985118	2.96766336048239	2.94636245007173	3.00824237541663	2.97401937666372
1553181_at	5.82265504617339	5.76662093715732	5.79210783997144	5.76466546168584	5.84438657627021	5.80029641957084
1553183_at	3.42040677510253	3.44577436908245	3.43423601478813	3.44665964608015	3.41056854189532	3.43052890556131
1553185_at	10.4166459244776	10.4364169716336	10.4274241855209	10.4371069406264	10.4089781822066	10.4245349311677
1553186_x_at	9.97081911023462	9.99587814727374	9.98448013893834	9.9967526562671	9.96110054368336	9.98081812087324
1553188_s_at	5.15778042145987	5.13994152404637	5.14805547914751	5.13931898311651	5.16469882424779	5.1506623775885
1553190_s_at	6.65131777677634	6.58187273405872	6.61345954940647	6.57944924450861	6.67825042659255	6.62360794419783
1553191_at	4.7697687173763	4.67371156881402	4.71740279997656	4.67035937135478	4.80702225547391	4.73144017151517
1553192_at	4.54583283691572	4.33408984821108	4.43040034675293	4.32670045221745	4.62795244607207	4.46134354096211
1553193_at	3.60882361715731	3.51949689630204	3.5601268178466	3.51637957696481	3.64346691490582	3.57318063411888
1553194_at	6.90970363243328	6.86172576840339	6.88354831861844	6.86005143935752	6.92831073468680	6.89055959381343
1553196_a_at	4.76872787131619	4.72588722996048	4.74537313384831	4.72439217944884	4.78534262085599	4.75163367779182
1553197_at	3.85713680768082	3.91840356100489	3.89053660969387	3.92054164502989	3.83337591780186	3.88158335434279
1553199_at	3.43048998789931	3.36597358286483	3.39531862598059	3.36372209266059	3.45551117985478	3.40474677121871
1553202_at	6.01924692779716	6.12974521540279	6.07948548669856	6.133601378994	5.97639272872247	6.06333775026544
1553204_at	6.74342263051575	6.74631414530997	6.74499895072867	6.74641505324542	6.74230122353919	6.74457639740408
1553205_at	7.6419463274406	7.60411968865197	7.62132499241283	7.60279961654556	7.65661651232854	7.62685281195235
1553207_at	6.45374865964782	6.46509855831961	6.4599360997836	6.46549464650316	6.44934686458205	6.45827747523596
1553208_s_at	4.84517564513334	5.04950692787377	4.95656761579162	5.05663767053162	4.76593049430349	4.92670753587338
1553209_at	5.46578690874849	5.28205045331745	5.36562228599598	5.27563842789005	5.53704483327329	5.39247272793264
1553211_at	4.82568621371126	4.96010301462588	4.89896404049652	4.96479388527162	4.77355577377233	4.87932095714758
1553212_at	5.72227546433594	5.8185985733424	5.7747863710765	5.82196005227561	5.68491877964605	5.76071013324189
1553213_a_at	4.70076528108122	4.69106054029473	4.69547470498129	4.69072186474695	4.70452903980223	4.69689291335146
1553214_a_at	3.624219771424	3.67150608657435	3.64999808475480	3.67315628198277	3.60588087037067	3.64308786948824
1553215_s_at	5.9141563871535	5.87855810407715	5.89474984866001	5.87731579701445	5.92796235594024	5.89995202604252
1553216_at	4.65191573131238	4.61145372578765	4.62985771615319	4.61004168478763	4.66760798209103	4.63577065666047
1553217_s_at	5.45946189809145	5.5792825425861	5.52478257506659	5.58346403731138	5.41299223902525	5.50727251017354
1553218_a_at	9.20555572244883	9.24295807330077	9.22594575530515	9.24426333862846	9.19105008780052	9.22047993934887
1553219_a_at	5.59843880794994	5.68378206852421	5.64496400884073	5.68676037326823	5.56534040291956	5.63249231803033
1553220_at	6.31321454145772	6.36486744512226	6.34137331701205	6.36667002551339	6.29318216028339	6.3338249875994
1553221_at	6.64141420448788	6.68008680001155	6.6624967160254	6.68143639427285	6.62641593489277	6.65684527206883
1553222_at	8.35307790849738	8.36793372243313	8.36117661158308	8.3684521598683	8.34731642547701	8.35900564791358
1553224_at	5.87209999476469	6.00965427200747	5.94708822862223	6.0144546341417	5.81875275737059	5.92698664820596
1553225_s_at	6.18675034667799	6.18811806632413	6.18749596420972	6.18816579693442	6.1862199083222	6.18729609164301
1553226_at	5.34180264441886	5.31272788408254	5.32595242899006	5.31171323458289	5.3530786161511	5.33020128729311
1553227_s_at	7.37141988808103	7.30089399468462	7.33297243088064	7.29843278566278	7.39877172077474	7.34327877646258
1553228_at	3.52517896761015	3.67092828375017	3.60463475787971	3.67601463593282	3.46865347437212	3.58333559032396
1553229_at	4.79225641925463	4.91669166314667	4.86009276252316	4.92103419792578	4.74399709479622	4.84190834025835
1553232_at	5.20165520010288	5.18883693431518	5.19466727408703	5.1883896031311	5.20662646731218	5.19654047938237
1553234_at	6.81033113553069	6.79471663498802	6.80181883157524	6.79417172094643	6.81638685756229	6.804100666387
1553235_at	5.94574360050548	5.92297425067408	5.93333080343246	5.92217964706784	5.95457416495693	5.93665821662408
1553237_x_at	5.55959105787304	5.52899712673598	5.54291266074346	5.52792946129139	5.57145620478015	5.54738352402251
1553238_a_at	7.32566076108195	7.30864068471314	7.31638220215525	7.30804671895824	7.3322616031111	7.31886944167027
1553239_at	6.67888504259439	6.69978270579918	6.69027748263252	6.70051199138123	6.67078036840821	6.68722358953778
1553241_at	5.00080641035751	4.87505456174946	4.93225231505451	4.87066608016629	5.04957634943109	4.95062914017371
1553243_at	11.7865584117029	11.5129721519709	11.6374118287233	11.5034245526670	11.8926624997635	11.677392528059
1553244_at	3.56628104118822	3.58382761276388	3.57584662096580	3.58443995212159	3.55947601019927	3.57328244174413
1553246_a_at	6.16815377892174	6.17174430585182	6.17011116824108	6.17186960787705	6.16676127629407	6.16958646434042
1553247_a_at	3.81656419721028	3.87041912073754	3.84592341221102	3.87229854710525	3.79567781368344	3.83805328924723
1553248_at	5.94458975459312	5.97894617321136	5.96331928598606	5.9801451417517	5.93126541414528	5.95829858924356
1553249_at	4.33196070626016	4.45286354702721	4.39787134662126	4.45708280818267	4.28507134245915	4.38020313429846
1553252_a_at	6.35103429344416	6.28106322795553	6.3128893027736	6.27862138128965	6.37817094899688	6.32311456823189
1553253_at	8.38823250192262	8.24773459411416	8.31163953674248	8.24283150531096	8.442721358187	8.33217128645423
1553254_at	3.55219859366254	3.55659398932858	3.55459476021373	3.55674737962181	3.55049394135556	3.55395243631648
1553255_at	4.21444089776053	4.21239396058953	4.21332500222934	4.21232252668079	4.21523475488646	4.21362413267425
1553257_at	6.94276173314096	6.97049134363113	6.95787863504976	6.97145905016023	6.93200744659083	6.95382635106155
1553258_at	5.11321017204503	5.14231631843624	5.12907749770022	5.14333206324484	5.10192202795905	5.12482405277638
1553260_s_at	5.95028253690871	5.65639160922508	5.79006678749329	5.64613541865708	6.06426131969449	5.83301472219122
1553261_x_at	3.42610642376775	3.3981781060739	3.41088119587624	3.39720346507096	3.43693777430004	3.41496251806605
1553262_a_at	8.8078089950276	8.82945360115303	8.81960863382053	8.83020895351093	8.79941463634664	8.8164455857545
1553263_at	7.74256391895729	7.78969515828858	7.76825769211952	7.791339941869	7.72428516046513	7.76137013895486
1553264_a_at	6.40904388578648	6.49593396394932	6.45641234012887	6.49896624945445	6.37534558341554	6.44371460416183
1553265_at	5.0976133367768	5.12453489990356	5.112289728613	5.12547440723709	5.08717243266294	5.1083555291321
1553266_at	3.11186385782391	3.21247795349905	3.16671401215633	3.21598917906563	3.07284301343605	3.15201070829866
1553267_a_at	4.64946215394431	4.70700377743346	4.68083118735598	4.70901186206795	4.62714596930907	4.67242230618533
1553268_at	5.13911751092453	5.15492586737241	5.147735496159	5.15547754658746	5.13298660637441	5.14542533209318
1553269_at	4.55490943906342	4.71651176334728	4.64300755660819	4.7221513529976	4.4922357241502	4.61939169978307
1553271_at	3.48523577125723	3.5808962096691	3.53738542061988	3.58423456275779	3.4481360879942	3.52340602256745
1553272_at	6.60022749823121	6.58006096371494	6.58923363575951	6.57935719302449	6.60804862110591	6.59218068490565
1553274_a_at	6.89528972527357	6.8902993586001	6.89256920803015	6.89012520503908	6.89722512329207	6.89329847838804
1553275_s_at	6.3607726083925	6.45074463828165	6.40982120036072	6.45388447758056	6.32587904249594	6.3966730814488
1553276_at	3.38087380448475	3.2995974203134	3.33656567662786	3.29676104121416	3.41239496578801	3.34844305190918
1553277_at	3.20848950405266	3.15690958814442	3.18037051804939	3.15510955487627	3.22849357861784	3.18790818135058
1553279_at	10.9240076838072	10.9366417181308	10.9308951753444	10.9370826200147	10.9191078665	10.9290488928294
1553280_at	5.19604859918969	5.26497886814032	5.2336261956959	5.26738439314183	5.16931559244459	5.22355302769124
1553281_at	6.31831048930801	6.33969835153299	6.32997016319375	6.34044474405538	6.31001570279655	6.32684463455833
1553282_at	5.47974224793387	5.50596608687388	5.49403827279397	5.50688124506442	5.46957193996992	5.49020603567389
1553284_s_at	5.78972248702994	5.78979890968843	5.78976414913091	5.78980157668246	5.78969284827362	5.78975298105787
1553285_s_at	3.64680569079676	3.77832368157267	3.71850322028448	3.7829133896904	3.59579948716462	3.69928375636988
1553286_at	6.97470379824084	6.95459048731518	6.96373895081061	6.95388857401887	6.98250427957984	6.96667822209401
1553288_a_at	4.93539940470997	4.9143440164052	4.92392098023777	4.91360922654068	4.94356524891951	4.92699792258873
1553292_s_at	5.6823703104816	5.89172014617329	5.79649816423912	5.89902602603544	5.60117883023888	5.76590469494364
1553293_at	3.72260699634733	3.80535781343261	3.767718916877	3.80824564721629	3.6905140104214	3.75562607441878
1553295_at	3.08549203547143	3.01301224540702	3.04597940412154	3.01048284939916	3.11360164168903	3.05657128361622
1553296_at	3.63773221828825	3.76061919699173	3.70472451894058	3.76490770049145	3.59007335258851	3.68676635337834
1553297_a_at	8.58269849901497	8.57084814602925	8.57623823431947	8.57043459301666	8.58729438368395	8.57796999307156
1553298_at	3.54740767527487	3.31834549012365	3.42253355974504	3.31035168969794	3.63624413324779	3.45600770556906
1553299_at	3.70540102679683	3.90745279397016	3.81555031093272	3.91450398621029	3.6270399332318	3.78602334944889
1553300_a_at	4.36359522036501	4.26074647669523	4.30752683923680	4.25715726649719	4.40348272116989	4.32255670477811
1553301_a_at	5.46489071313629	5.37523295024781	5.41601344501064	5.37210407822263	5.49966239786255	5.42911563831768
1553303_at	6.59486340350415	6.66816094100032	6.63482183295555	6.67071887471624	6.56643665290366	6.624110451428
1553304_at	5.73707871529517	5.75799182351124	5.74847957523955	5.7587216480925	5.72896805111945	5.74542342507842
1553306_at	5.7597946015605	5.76563237511307	5.76297708586518	5.76583610143602	5.75753055643006	5.76212397917253
1553310_at	3.90566198494315	3.79022693618865	3.84273213205257	3.78619848975928	3.95043079237643	3.85960130516668
1553311_at	3.52450105546003	3.42693278804864	3.47131134591137	3.42352785564108	3.56234064596974	3.48556954574898
1553313_s_at	7.33724890399736	7.13003022100895	7.22428285618658	7.12279871400488	7.41761386607239	7.25456488814762
1553314_a_at	4.80542092587769	4.54213736587453	4.66189089857425	4.53294930965893	4.90752935070451	4.70036600643544
1553315_at	4.10363729005644	3.95936180603811	4.02498496493549	3.95432688757348	4.15959119167514	4.0460687531115
1553316_at	4.43592090594502	4.38826117226263	4.40993902209087	4.38659794531337	4.45440462871873	4.41690380710838
1553317_s_at	3.38271870911464	3.36276423877391	3.37184045422931	3.36206786868821	3.39045758781530	3.3747565132444
1553318_at	5.53021177098846	5.63338152810422	5.58645515380939	5.63698194101309	5.49019977256088	5.5713783767672
1553319_at	4.5485800639068	4.52962856163038	4.5382485808505	4.52896719307291	4.55592996469636	4.54101807049963
1553320_s_at	3.17925009187547	3.13746075883207	3.15646847910542	3.13600239682417	3.1954571158597	3.16257538945058
1553321_a_at	5.07525202949536	4.97606634207598	5.02118057731945	4.97260496502767	5.11371889885718	5.03567513984246
1553322_s_at	5.85360253171441	5.91531119023158	5.8872432400128	5.91746469584142	5.82967025915137	5.8782254065697
1553323_a_at	5.86116465727637	5.88865249991473	5.87614975852746	5.8896117692417	5.85050413478246	5.87213280543564
1553325_at	5.26676273152249	5.23182979382929	5.247718908578	5.23061070595575	5.28031066152762	5.25282385529643
1553326_at	3.98840872235118	3.9775573739897	3.98249306880037	3.9771786841894	3.9926171662374	3.98407883738631
1553327_a_at	5.05295426102713	5.16478919230823	5.11392149627745	5.16869200202209	5.00958167569141	5.09757842858406
1553328_a_at	5.51417310869738	5.59799505283573	5.55986895818627	5.60092026675655	5.48166471097674	5.54761958590561
1553329_at	3.94881120756067	3.86891867392319	3.90525749104988	3.86613058836913	3.97979567451731	3.91693263646712
1553330_at	3.48838513082248	3.48887619567965	3.48865283668439	3.48889333283593	3.48819468270239	3.48858107461407
1553333_at	3.94713357764991	3.64971856516951	3.78499666009511	3.63933939127046	4.06247909502235	3.82845958913095
1553335_x_at	4.94803654843531	4.93163697566867	4.93909625939131	4.93106466421675	4.954396742528	4.94149282122398
1553336_a_at	5.35643474886664	5.1467341099949	5.24211565343034	5.13941598782132	5.43776227998979	5.27276038756814
1553338_at	6.40866639539091	6.45828912167482	6.43571841207708	6.46002085303952	6.38942137144638	6.42846676390689
1553340_s_at	6.6425477706717	6.65743670939906	6.65066453186268	6.65795630282151	6.63677344096886	6.64848872748102
1553341_at	4.34137384824991	4.4088357128696	4.37815093858813	4.41118999357185	4.31521032808134	4.36829235676962
1553344_at	3.35404031005133	3.4090951280945	3.38405365208008	3.41101642831968	3.33268857525464	3.37600818178006
1553346_a_at	6.09542357917563	6.08280644349861	6.0885452999994	6.08236613134285	6.10031684273448	6.09038911302011
1553347_s_at	5.62235166604576	5.65961735583602	5.64266719760805	5.66091785197296	5.6078990322219	5.63722135270158
1553348_a_at	6.90160864641953	7.08471208412863	7.00142817716967	7.09110201853593	6.8305962231424	6.97467024167408
1553349_at	8.66251303321364	8.77563261001044	8.72418059781966	8.77958025121782	8.61864222789766	8.70764979764962
1553350_at	5.94438588511253	5.95927438513253	5.95250240714053	5.95979396324499	5.93861172555218	5.95032666686965
1553351_at	5.47387031993672	5.51537491979135	5.49649670933332	5.51682334519499	5.45777372311855	5.49043140865095
1553352_x_at	6.33654710031872	6.32602583693521	6.33081139384056	6.32565866642359	6.34062752839887	6.33234892525161
1553354_a_at	6.27026256388975	6.30313257286339	6.28818177344995	6.30427966875595	6.25751469296192	6.28337829411138
1553355_at	5.33389659540554	5.3583440546223	5.34722422014914	5.35919722080407	5.32441521513397	5.34365157539196
1553356_at	3.50006694842373	3.54292962928771	3.52343370081280	3.54442544893298	3.48344365137160	3.51716993611195
1553357_at	6.47179512590653	6.27051182940558	6.36206477646063	6.26348745521568	6.54985818593738	6.39147943700167
1553359_at	8.72633765531715	8.7554205926645	8.7421923284744	8.75643552752507	8.71505851232076	8.73794227521872
1553361_x_at	8.42676661157362	8.37467809094888	8.39837035778787	8.37286030841934	8.4469679366867	8.4059823463577
1553362_at	3.12876773876659	3.26118397400752	3.20095494961759	3.26580502901467	3.07741317184344	3.18160422018577
1553363_at	4.58241700034061	4.63477380584342	4.6109595106411	4.63660095096491	4.56211162715744	4.60330831609266
1553364_at	4.4051281071247	4.39141471453016	4.39765219934871	4.39093614525655	4.41044652851357	4.39965621456034
1553365_at	4.26753683158711	4.11043939263032	4.18189456929584	4.10495701423782	4.32846343116672	4.20485210188355
1553366_s_at	6.95809742557802	7.01311545237336	6.98809071071904	7.01503546865946	6.93675995941384	6.98005061693105
1553367_a_at	5.8964022745375	5.91582080238378	5.90698835834742	5.91649846917571	5.8888712487081	5.90415061962427
1553369_at	6.63870846172765	6.66308254833715	6.65199608711723	6.66393315396542	6.62925553732076	6.64843416471195
1553371_at	4.79118188162478	4.66657022368641	4.72324936557248	4.66222153241893	4.83950962418111	4.74145956821439
1553372_at	5.15621903308923	5.10586467676998	5.12876816552552	5.10410741301771	5.17574780278098	5.13612673090894
1553373_at	4.87219103586315	4.87185272509151	4.87200660446801	4.8718409187395	4.8723222418526	4.87205604372441
1553374_at	3.63088245480082	3.66988729537886	3.65214609098481	3.67124848431108	3.61575533166409	3.64644609418922
1553375_at	5.57461050894178	5.51683444439106	5.54311366909978	5.51481817824439	5.59701761610752	5.55155681046173
1553376_a_at	3.92529298318482	3.93474717351619	3.93044697075767	3.93507710536699	3.92162639464910	3.92906537673511
1553378_a_at	4.84880333739419	4.91549889552141	4.88516267285328	4.91782643369887	4.8229370114328	4.87541607571377
1553380_at	3.70252023256141	3.61573189569174	3.65520724286933	3.61270316074905	3.73617907693055	3.66789011080880
1553383_at	3.65612207974683	3.59213419093879	3.62123884044546	3.5899011448668	3.68093829893691	3.63058975063396
1553385_at	5.65384339004288	5.67639313303436	5.66613646761755	5.67718007281234	5.64509799501297	5.66284114680895
1553386_at	4.59455413625483	4.7656662313436	4.68783654127755	4.77163769248924	4.52819227720779	4.66283096814258
1553387_at	5.55559094729492	5.58209058997059	5.57003732760338	5.58301537314579	5.54531367524629	5.56616478573173
1553388_at	4.71447228002445	4.43033007538114	4.55957108380079	4.42041409525137	4.82467024659175	4.60109438275434
1553389_at	5.77175243053488	5.72691861767837	5.74731110809403	5.7253540095696	5.78914018543193	5.75386292540257
1553390_at	4.16194703332137	4.15032648327716	4.15561204656752	4.14992094991587	4.16645379424719	4.1573102229229
1553391_at	4.40898111929316	4.32904518503388	4.36540374276945	4.32625558488714	4.43998241817477	4.37708523056373
1553392_at	7.5385538229668	7.66292409238587	7.60635474515594	7.66726435968914	7.49031969735138	7.58817981797642
1553394_a_at	3.69759138074774	3.72219992008404	3.71100681892700	3.72305870763159	3.68804752928627	3.70741063462571
1553395_a_at	7.07883592304991	7.16137054107268	7.12382998184395	7.16425082995253	7.04682678491805	7.11176873377107
1553396_a_at	6.47450750813965	6.15307453097434	6.29927710640773	6.14185717937173	6.5991678362868	6.34624991574847
1553397_at	7.5409778445117	7.62996035774922	7.58948699773933	7.6330656649466	7.50646803970768	7.57648348246275
1553398_at	3.55160307949439	3.80869166120634	3.69175589098052	3.81766352538628	3.45189723337452	3.65418609015008
1553399_a_at	7.08404945334811	7.18370867983109	7.13837905713336	7.18718658242143	7.04539893283891	7.12381529368284
1553400_a_at	5.48922212408716	5.38404548300474	5.43188468089069	5.38037503396181	5.53001244593396	5.4472547351777
1553401_at	4.14064889991011	4.23509137332599	4.19213457105427	4.23838722193452	4.10402157613369	4.17833316107899
1553402_a_at	5.0779338460673	5.20880146571709	5.14927682327881	5.21336847721651	5.02717987379834	5.13015240175586
1553403_at	5.80145465866937	5.77348864114877	5.78620887857489	5.7725126844992	5.81230063020543	5.79029571005248
1553405_a_at	4.48186094670417	4.38306975570705	4.42800455574309	4.37962214577472	4.52017481977456	4.44244146828447
1553407_at	7.27362527136001	7.40201681557032	7.34361840669218	7.40649741711566	7.22383158754534	7.32485582800364
1553409_at	3.68986955142856	3.67222199967924	3.68024892192784	3.67160613632059	3.69671374523675	3.68282785795041
1553410_a_at	4.98648435997011	5.0005526478159	4.99415374023295	5.00104360220585	4.98102830068587	4.99209786218161
1553411_s_at	4.45804651731113	4.38649353953061	4.41903914117888	4.38399648737045	4.48579668087147	4.42949558038026
1553412_at	5.71183434085076	5.58770489648918	5.64416470535144	5.58337303348645	5.75997506805088	5.66230443941043
1553413_at	4.7784894499718	4.73129491374847	4.75276117026977	4.72964792123635	4.79679275669607	4.75965797336537
1553415_at	3.13060497090002	3.18786275656354	3.16181926904883	3.1898609358401	3.10839886618499	3.15345186669651
1553417_at	4.55485014002221	4.64955158097163	4.60647698829554	4.65285646701591	4.51812238169177	4.59263773393764
1553418_a_at	4.36269806049318	4.6610346167136	4.52533736109902	4.67144595059897	4.24699514374608	4.48173976169183
1553420_at	3.92615008574946	3.90292462269784	3.91348863683144	3.90211410167576	3.93515754313893	3.91688270441404
1553422_s_at	6.41483290188748	6.67524350574005	6.55679672629268	6.68433130167879	6.31383868649755	6.51874145967707
1553423_a_at	4.07821573159177	4.44300692240524	4.27708302728195	4.45573738673088	3.93673992549049	4.22377403824674
1553424_at	4.14633083273781	4.35338395703586	4.25920662560314	4.36060968638122	4.06603007876255	4.22894878766495
1553425_at	6.13676890434044	6.11202552535367	6.12327995781637	6.11116203217889	6.14636505023425	6.12689584699439
1553426_at	7.37245072026733	7.3844889537882	7.3790134087463	7.3849090634461	7.36778197048858	7.37725419395458
1553427_at	5.91998722523741	5.96854423001861	5.94645825982056	5.9702387698888	5.9011555166702	5.93936235152932
1553428_at	4.8485276053746	5.02651583364179	4.9455585603745	5.03272725773152	4.7794989974894	4.91954813921292
1553429_at	5.06089400840917	5.17684165333312	5.12410330503789	5.1808879883174	5.01592640243552	5.10715922336166
1553430_a_at	5.29866709548856	5.24786212858989	5.27097057586527	5.24608913945266	5.31837062404666	5.27839499150781
1553432_s_at	6.87152168771439	6.89923028066823	6.88662713183387	6.90019725372843	6.86077555232845	6.88257791925649
1553433_at	3.51980913357967	3.69097245096145	3.61311946262892	3.69694569966005	3.45342740915381	3.58810640409209
1553434_at	4.75658216732109	4.73556118637504	4.74512250015047	4.73482759725677	4.76473466743423	4.74819441436053
1553435_at	6.39401225534946	6.50309794201673	6.45348072951313	6.50690480873262	6.3517059007992	6.43753942440246
1553436_at	4.38210833952628	4.45284672390796	4.42067163698998	4.45531534842934	4.35467409713028	4.41033423890489
1553437_at	5.71659602726172	5.82898560312094	5.777865629099	5.83290776879292	5.67300833588517	5.76144150807297
1553438_at	7.71574212500253	7.81912219383414	7.77210016004982	7.82272994619052	7.67564856205178	7.75699264897337
1553439_at	6.87116250896739	6.86985761019729	6.87045113847354	6.86981207190673	6.87166858370282	6.8706418306722
1553440_at	3.22896947978756	3.23122407744601	3.23019858221792	3.23130275827981	3.22809508635593	3.22986910517769
1553441_at	2.94155979577584	3.05691725656283	3.00444735129284	3.06094299533128	2.89682107903697	2.98758951654494
1553442_a_at	3.69548366928739	3.80340435877541	3.75431704083796	3.8071705694793	3.65362913188401	3.73854598331938
1553443_at	4.50819326046869	4.64518440691144	4.58287450144333	4.6499651169358	4.45506442029986	4.56285521449906
1553444_a_at	7.11746113533634	7.17499384604134	7.14882530991006	7.17700161963794	7.09514840731779	7.1404177312147
1553446_at	5.17256641913831	5.24314591324767	5.21104309696984	5.24560899282445	5.14519379865075	5.20072891841416
1553447_at	4.41663473683097	4.59507742155478	4.51391344048493	4.60130470524269	4.3474298785451	4.48783660704456
1553448_at	4.35805688000472	4.60158791482278	4.49081874358728	4.61008664842439	4.26360901413183	4.45523018335945
1553449_at	5.45241889430492	5.33570650291282	5.38879269325022	5.33163347984539	5.4976830894665	5.40584853163031
1553450_s_at	3.96353693575414	4.06324235346819	4.0178917208635	4.06672186803775	3.92486850104686	4.00332120722851
1553451_at	4.56599608379418	4.66880591078624	4.62204324934852	4.67239376287206	4.52612367592051	4.60701907092028
1553452_at	4.9300576175767	4.88036951871565	4.90296996278315	4.87863550598209	4.94932799475969	4.91023116421583
1553453_at	5.57014996905478	5.59031844860692	5.58114489187014	5.59102228717514	5.56232809184301	5.57819755848496
1553454_at	3.78519368584448	3.7290857575911	3.75460623680645	3.72712770597965	3.80695384502107	3.76280560402631
1553456_at	4.94047457431522	5.04745529303862	4.99879551725266	5.05118870069082	4.89898458278079	4.98316182295021
1553457_at	7.30992569751219	7.3359688061469	7.32412319656364	7.33687765722048	7.29982548160713	7.32031737057986
1553458_at	6.65703829876055	6.73418230333533	6.6990936442701	6.7368744708627	6.62711978507945	6.68782015686806
1553459_at	4.88318987785005	4.94364645880226	4.91614801133412	4.94575626947326	4.85974319454263	4.90731315102978
1553460_at	5.18674229096075	5.39578173210196	5.30070093195654	5.40307677983096	5.1056711900483	5.27015282236301
1553461_at	4.20079794642471	4.34424486178004	4.27899857420906	4.34925086489783	4.14516538595256	4.25803586943332
1553462_at	3.47522449208543	3.49886704996437	3.48811332182416	3.49969212674042	3.46605527413704	3.48465830182787
1553464_at	7.40249693408114	7.46234397581465	7.43512277495757	7.46443251481716	7.37928664642824	7.42637699004854
1553465_a_at	4.56527856208365	4.74127336036424	4.66122279119606	4.74741521783622	4.49702305980341	4.6355036811735
1553466_at	6.00101427445612	6.07177907112875	6.03959197068	6.07424861738491	5.97356978866541	6.02925071281824
1553467_at	5.28368926612797	5.33623485216555	5.31233469085012	5.3380685853405	5.26331067879105	5.30465590874006
1553468_at	3.82135931956837	3.89491053536768	3.86145604270501	3.89747732193605	3.79283418571924	3.85070758973983
1553470_at	4.05984215866568	4.13673462458580	4.10176037692743	4.13941801393006	4.03002119842016	4.09052364828416
1553471_at	4.13372282961012	4.10934088168912	4.12043091859687	4.10849000171719	4.14317880284443	4.12399398981984
1553472_at	4.32200477710085	4.28991247650009	4.30450953819797	4.28879252103457	4.33445103186653	4.3091993666366
1553474_at	3.10216022999235	3.26433798856179	3.19057204771163	3.26999765968838	3.03926334623223	3.16687209943696
1553475_at	4.53393048751761	4.53860144837267	4.53647687947255	4.53876445532577	4.53211896364072	4.53579428568389
1553478_at	5.1242271869596	5.13928643547466	5.1324367931747	5.13981197235937	5.11838680655404	5.13023610046560
1553479_at	5.54437449725902	5.63987631269998	5.59643767270987	5.64320913017234	5.50733633223777	5.58248145512459
1553482_at	3.59135355851631	3.52700397727985	3.55627314122127	3.52475830888398	3.61631005172934	3.56567690755923
1553483_at	6.62300067847701	6.70872838686757	6.66973546254712	6.71172010805182	6.58975317427405	6.65720759021442
1553484_at	3.72129201794962	3.71464655510225	3.71766921877479	3.71441464207958	3.72386930664771	3.71864035764816
1553485_at	4.83751714196142	4.8762417042501	4.8586279833772	4.8775931120449	4.8224987182613	4.85296894522488
1553486_a_at	4.09888781187493	4.05893616872627	4.07710802269297	4.05754193832635	4.11438213043818	4.08294638107493
1553488_at	6.48352939349117	6.39064763740427	6.4328945532946	6.3874062546293	6.51955142923494	6.44646788686597
1553489_a_at	4.82074630751339	4.87881502705709	4.85240268933033	4.88084150626273	4.7982257008935	4.84391678064777
1553491_at	5.4362377882556	5.50652296305622	5.47455401680416	5.50897577149281	5.40897931268849	5.46428284878492
1553492_a_at	5.16378140460229	5.12040478687792	5.14013447759236	5.11889103189038	5.1806040201507	5.14647334677803
1553493_a_at	5.82407971254357	5.70084617088636	5.75689848178785	5.69654557305040	5.87187298465026	5.77490729254429
1553494_at	3.3567018894703	3.3680399993978	3.36288290292759	3.36843567617834	3.3523046663957	3.36122600113548
1553497_at	3.66760867069976	3.70116990902256	3.68590470655081	3.70234112740160	3.6545927224942	3.68100021397858
1553498_at	6.29452008196582	6.17580339860146	6.22980123357112	6.17166042985526	6.34056159530168	6.2471499704133
1553499_s_at	7.0164312963662	7.0951888956252	7.05936629911329	7.09793737429736	6.98588698739613	7.04785700804194
1553500_at	4.36077868838586	4.46288183555838	4.41644060476705	4.46644502596799	4.32118034989666	4.40151969743663
1553502_a_at	5.38438173534388	4.81538501136403	5.07419102185073	4.79552819278274	5.60505392321807	5.15734171431146
1553504_at	4.62498671252019	4.65967223275183	4.64389565490087	4.66088268626345	4.61153473764143	4.63882686468808
1553505_at	5.16676178698735	5.24839687226442	5.21126546210704	5.25124576929651	5.1351015117763	5.19933566781508
1553506_at	5.38615736516757	5.4836213452878	5.4392902221055	5.48702263828281	5.34835822006595	5.42504726235647
1553507_a_at	6.4455257086992	6.33411097486439	6.38478754567405	6.33022282917953	6.48873533019716	6.40106920755057
1553508_at	4.1107511369781	4.060426936265	4.083316708857	4.05867072488154	4.13026821151713	4.09067086743204
1553510_s_at	7.53788932921356	7.49089717131097	7.51227137681758	7.48925724138715	7.55611414819804	7.51913860523059
1553511_at	6.9238826313088	6.91795596909443	6.92065168901435	6.91774914073949	6.92618114984594	6.92151778550725
1553512_at	4.91043830013302	4.92955526706595	4.92085998687187	4.93022241000055	4.90302422771253	4.91806631694157
1553513_at	3.61136741721267	3.86742563909418	3.75095852414499	3.87636154582943	3.51206117226534	3.71353929559339
1553514_a_at	4.97378805416917	5.03480774360978	5.00705316837285	5.03693720561201	4.95012298228953	4.99813601785705
1553515_at	5.18616463302705	5.07102644494368	5.12339661485274	5.06700835834283	5.23081830993139	5.14022240604683
1553517_at	6.33850657704259	6.50398940110182	6.42872016369869	6.50976441223489	6.27432790025632	6.40453722760964
1553518_at	5.32043651915012	5.28199476228746	5.29947985018065	5.28065322382195	5.33534526332227	5.30509756038499
1553519_at	3.32759630043746	3.4481235503543	3.39330218602775	3.45232970415948	3.28085260084008	3.37568886090898
1553521_at	4.81429336322797	4.91650260482967	4.87001311738801	4.92006949771724	4.77465387847409	4.85507670588176
1553523_at	5.66340071181026	5.75955897366689	5.71582175150437	5.7629146997727	5.62610795926563	5.70176960371119
1553524_at	3.76462848197489	3.75342409688719	3.75852036911916	3.75303308682926	3.76897384297064	3.7601577289481
1553525_at	6.24977432397528	6.350690751234	6.30478929551257	6.35421252755273	6.21063622729194	6.29004181023966
1553526_at	6.72410360040648	6.70861854975072	6.71566186654589	6.70807815324467	6.73010911830058	6.71792478411738
1553527_at	5.86562179444242	5.87016096579928	5.86809634085458	5.87031937356921	5.86386138206703	5.86743300620674
1553528_a_at	6.17874210481366	6.22153700660768	6.2020719071867	6.22303046090243	6.16214509430243	6.19581804742267
1553529_at	5.26749169626604	5.27979095096246	5.27419668142489	5.28022016972401	5.26272171547583	5.27239932214028
1553530_a_at	12.4042440077581	12.3691598282427	12.3851177347629	12.3679354623398	12.4178505933977	12.3902447832997
1553531_at	4.35711413317066	4.40557337315141	4.38353187090354	4.40726450123059	4.33832034041474	4.37645024953261
1553532_a_at	5.83691090292642	5.89946008127015	5.87100982378337	5.90164291929792	5.81265265423511	5.86186916044922
1553533_at	5.65254035539063	5.63322363306876	5.64200977124691	5.63254951908082	5.66003189830762	5.64483263255603
1553534_at	4.77452934135323	4.89875471012625	4.84225127040781	4.90308992069419	4.72635141209403	4.8240975183749
1553535_a_at	8.4661057806766	8.40144118101195	8.43085362989544	8.39918451911908	8.49118444648367	8.4403034316486
1553536_at	5.65589104058171	5.57207630347131	5.61019912003133	5.56915134106099	5.68839664322364	5.62244743910845
1553537_at	4.29567784899833	4.21917728716645	4.25397327873072	4.21650757447103	4.32534681832906	4.26515273622472
1553538_s_at	14.7529850857741	14.7551790418904	14.7541811292387	14.7552556064587	14.7521342107587	14.7538605140882
1553539_at	6.0009785724648	6.03616372663458	6.02015989217425	6.03739161634582	5.98733282614656	6.01501808764313
1553540_a_at	5.25718657953494	5.27632549661006	5.26762023247673	5.2769934055596	5.24976399426069	5.26482335484866
1553541_at	4.78743251328576	4.87042051738189	4.83267373721038	4.87331662850575	4.75524753987657	4.82054623327985
1553542_at	6.52572108159486	6.49393262923189	6.50839148670661	6.49282327744664	6.53804949586587	6.5130369120928
1553544_at	6.07678564792987	6.04946435524232	6.06189134201361	6.04851089816702	6.08738157788663	6.06588395622412
1553545_at	5.5166133262267	5.48784187907494	5.50092846312624	5.48683781458329	5.52777166497226	5.50513299656719
1553546_at	3.31053461912230	3.10059480091764	3.19608513416915	3.09326833187592	3.39195491040463	3.22676482092850
1553547_at	4.58470793723393	4.44177528639304	4.50678766269229	4.43678723005198	4.64014105213678	4.52767521510128
1553549_at	4.6939055295404	4.71302835670306	4.70433041100563	4.71369570414766	4.68648918436567	4.70153588468699
1553550_at	5.11613082835071	4.90487154825126	5.00096203376127	4.8974990326958	5.19806284233876	5.03183454091062
1553551_s_at	14.3560169562910	14.3680924635877	14.3625999647096	14.3685138740239	14.3513337507424	14.3608353028914
1553552_at	5.51619748499676	5.59419927124381	5.55872045342525	5.59692137359211	5.48594630058074	5.54732161356156
1553553_at	5.13406274422923	5.21860555872526	5.18015157891674	5.22155592954296	5.1012747736529	5.16779686179508
1553555_at	6.29032832083641	6.37106478081096	6.33434210697783	6.37388231766318	6.25901655661538	6.322543633857
1553556_at	4.31956105013226	4.35367801700835	4.33816004350342	4.35486862917403	4.30632957549121	4.33317433919116
1553558_at	4.91956071722917	5.09627296712106	5.0158960677977	5.10243986218269	4.85102696797476	4.99007211253478
1553559_at	5.88873821326743	5.9876626190545	5.94266722677448	5.99111487790976	5.85037267592919	5.92821084680637
1553560_at	4.24544509520880	4.24589336985704	4.24568947382667	4.2459090137228	4.24527124227921	4.24562396493032
1553561_at	3.82746730864825	3.91955785981187	3.87767082049208	3.9227716311579	3.7917521233908	3.86421311014748
1553562_at	5.48156374399802	5.38537722876744	5.42912730187037	5.38202051667683	5.51886745395871	5.44318357848804
1553564_at	5.16780773583121	5.28128803078462	5.22967194730294	5.28524826031578	5.12379703434101	5.21308843335927
1553565_s_at	5.19093434994579	5.26951419077161	5.23377244701154	5.27225646603905	5.1604589804629	5.2222891327801
1553566_at	7.0459278703185	7.11443016516692	7.0832721551262	7.1168207547501	7.01936084340686	7.07326152938488
1553567_s_at	14.8077007198750	14.7648043741014	14.7843156149333	14.7633073796198	14.8243370730818	14.7905842992767
1553568_a_at	6.35292062312522	6.32272736538652	6.33646065461233	6.32167368262171	6.36463037814392	6.34087296523348
1553569_at	14.8196754560190	14.8005878843268	14.8092697942067	14.7999217672258	14.8270781281769	14.8120591684451
1553570_x_at	14.7466737105618	14.7408801819583	14.7435153465582	14.7406779996933	14.7489205963145	14.7443619874876
1553572_a_at	8.08209010078577	8.13063064406676	8.1085521613199	8.13232460946435	8.06326477642978	8.1014586586403
1553573_s_at	4.03840711653302	4.01826606763288	4.02742714764122	4.01756318633816	4.04621835540235	4.03037047243089
1553574_at	3.75025476259332	3.85225131706352	3.80585856956019	3.85581078760645	3.71069776361250	3.79095323922105
1553575_at	8.82805617331709	8.83617238328707	8.83248075584164	8.83645562236764	8.82490848944503	8.83129468841679
1553579_a_at	3.30379885976637	3.25979516865504	3.27981008133073	3.25825953009249	3.32086467118995	3.28624058827837
1553581_s_at	9.412031602598	9.43791051236175	9.42613958801467	9.43881363323152	9.40199506741828	9.4223577573357
1553582_a_at	3.73567634527552	3.87373137388741	3.81093756563354	3.87854921121731	3.68213490307225	3.79076280760247
1553583_a_at	12.2252216837943	12.1011817160577	12.1576008268151	12.0968529756057	12.2733277095598	12.1757274851515
1553584_at	6.65726847370736	6.8176764266857	6.74471547522311	6.82327433522726	6.59505796801488	6.72127415859643
1553585_a_at	5.69888068030241	5.77865962391318	5.74237247278105	5.7814437454083	5.66794026660417	5.73071392691347
1553586_at	5.25511038007810	5.26538953829086	5.26071410200786	5.26574825982861	5.25112384687551	5.2592119507875
1553587_a_at	9.5956238805258	9.6059713664671	9.60126485157488	9.60633247250242	9.59161084799778	9.59975271523914
1553588_at	14.9216285429070	14.8970593977623	14.9082345806201	14.8962019849913	14.9311571162445	14.9118250080265
1553589_a_at	5.44124806381882	5.56399248417853	5.50816264825152	5.56827601268446	5.39364448606766	5.49022531554209
1553590_at	5.90421538311642	5.93622955014248	5.92166802720591	5.93734677890651	5.89179943064627	5.91698961686612
1553591_at	5.6868278785648	5.76042702740474	5.72695073257961	5.76299548673792	5.65828415499713	5.71619527488953
1553592_x_at	5.26063333104673	5.34876314856852	5.30867763398383	5.35183869843442	5.22645422450731	5.29579872792947
1553593_a_at	5.79173594713772	5.7295142585807	5.7578155585751	5.72734284927476	5.81586718650772	5.76690836398425
1553594_a_at	7.19698159840747	7.24363026446207	7.22241229492496	7.24525820722495	7.17888999477278	7.21559526290819
1553599_a_at	4.37655140089674	4.38890015964091	4.38328337337422	4.38933110599219	4.37176222110929	4.3814787797846
1553600_at	5.97741674389689	5.99612505808438	5.98761565204785	5.99677793987636	5.97016115796958	5.98488170084233
1553601_a_at	4.65798768407845	4.70721278861293	4.68482293576588	4.70893064379415	4.63889686851104	4.67762939429896
1553602_at	6.43765447271962	6.35722271071727	6.39380679382876	6.35441580719929	6.46884806689621	6.40556073972067
1553603_s_at	6.12945121445206	6.20226702221717	6.16914702712081	6.20480814455357	6.10121129155942	6.15850604346909
1553604_at	3.09250239154536	3.08413606704413	3.08794145813928	3.08384409947945	3.09574707653974	3.08916407620773
1553605_a_at	3.09363462669617	3.06588248448209	3.07850544153296	3.06491399164204	3.10439765165304	3.08256101820874
1553607_at	3.06878502894244	3.05823757675187	3.06303504553719	3.05786949230460	3.07287561374425	3.06457640406595
1553608_a_at	3.4753870495041	3.55817970480507	3.5205217782951	3.56106899865666	3.44327783759619	3.50842282178304
1553611_s_at	6.79828467999192	6.9015502610359	6.8545803015893	6.90515401800333	6.75823551847534	6.83948952125737
1553612_at	7.43958257134268	7.47702539763445	7.45999466953791	7.47833207547197	7.42506123923341	7.4545229386779
1553613_s_at	8.26083527352856	8.05022038290022	8.14601777029352	8.04287035521558	8.34251737599966	8.17679610918411
1553614_a_at	4.23799147574117	4.13580079338148	4.18228183922202	4.13223454817338	4.27762376272331	4.19721553856181
1553618_at	5.16117606529482	5.22686804353476	5.19698829538728	5.22916055883262	5.13569895452589	5.18738835702285
1553619_a_at	5.58509677049791	5.50066789416965	5.53907004963297	5.4977214995603	5.6178405527974	5.55140811632916
1553620_at	3.95735911145302	4.03015776620983	3.9970455730945	4.03269828994142	3.92912584095698	3.98640709610838
1553622_a_at	3.66170262171897	3.47379951057299	3.55926653086369	3.46724207740749	3.73457648706379	3.58672586964166
1553623_at	5.0749338304228	5.20732106533772	5.14710523163652	5.21194110829297	5.02359051060375	5.1277587401855
1553625_at	3.00886500162498	3.10978643019346	3.06388269964517	3.11330838104764	2.96972496529959	3.04913448350273
1553626_a_at	5.64164895638188	5.60442963204326	5.62135870112069	5.60313075396547	5.65608360844025	5.62679777038287
1553627_s_at	5.088890670812	5.19961692542016	5.14925350678598	5.20348104459217	5.04594806002052	5.13307245625224
1553629_a_at	5.71398178595234	5.79160529166242	5.75629853331713	5.79431419279588	5.68387730887258	5.74495497371651
1553630_at	3.94062900396304	3.76254377036783	3.84354516614213	3.75632896099112	4.00969523311577	3.86956976323805
1553633_s_at	6.65664503448938	6.49585809366322	6.56899142631674	6.49024695922312	6.71900252183224	6.59248812656981
1553634_a_at	5.56504203988722	5.70318269401675	5.64034993931963	5.70800351950158	5.51146738981205	5.62016266834994
1553635_s_at	4.19619277975301	4.26277474268195	4.23249018836064	4.26509831661998	4.1703705090557	4.22276019152655
1553636_at	3.20974433785669	3.23031839320781	3.22096036185095	3.23103638553952	3.20176516747410	3.21795375939249
1553637_s_at	5.96946340281729	6.037484705871	6.00654547313112	6.03985850982711	5.943082917422	5.99660513742684
1553639_a_at	8.0999572796399	7.89760752952928	7.9896455489801	7.89054593829584	8.17843393897878	8.01921605638702
1553640_at	6.38274409563103	6.51409955958941	6.45435302301023	6.51868359585457	6.33180092425708	6.43515731005385
1553641_a_at	5.5222713446257	5.42258394906746	5.46792638436266	5.41910506343417	5.56093278985767	5.48249426431862
1553642_at	7.40414656481322	7.37245263536796	7.38686849945063	7.37134658223866	7.416438320562	7.39150011167106
1553644_at	6.95833368312414	6.84126559997362	6.8945135753637	6.8371801639934	7.00373582508792	6.91162139298157
1553645_at	4.20981587291822	4.1429379153163	4.17335710169647	4.14060401177131	4.23575293828714	4.18313035389740
1553646_at	5.14816456160029	5.05904311399509	5.09957966777728	5.05593295827325	5.18272824887777	5.11260348631466
1553647_at	7.34349589674349	7.43281118788208	7.39218646510097	7.43592810834564	7.3088570317456	7.3791343191175
1553651_at	3.65772806555013	3.67453711158834	3.66689158049493	3.67512371281755	3.65120906674222	3.66443518002938
1553652_a_at	3.56560676955338	3.58417813034502	3.57573101704325	3.5848262327444	3.55840429782555	3.57301707960797
1553654_at	3.49249652838576	3.44623221635969	3.46727536391884	3.44461768676405	3.51043906922128	3.47403622811904
1553655_at	4.52215178951099	4.46303998898143	4.48992676815431	4.46097710838887	4.54507693090864	4.49856510812973
1553656_at	7.08040377245291	7.0358479134959	7.05611397763036	7.03429300540811	7.09768372937408	7.06262517597179
1553657_at	7.07650994091738	7.08410431798286	7.08065004426279	7.0843693461654	7.07356463783925	7.07954023521611
1553658_at	5.68841376862244	5.70023103066264	5.69485599366399	5.70064342886911	5.6838307175095	5.69312907067793
1553660_at	5.11528997368869	5.01084995045884	5.05835410049717	5.00720520786806	5.15579461537899	5.07361650867315
1553661_a_at	3.69780582272757	3.80949182429301	3.75869186838081	3.81338943666526	3.65449099632932	3.74237056462465
1553663_a_at	8.12567050670062	8.16531296894286	8.1472817447435	8.16669640956332	8.11029609678394	8.14148856870685
1553666_at	4.76578919142731	4.62388897899524	4.68843175458433	4.61893695263698	4.82082189902917	4.70916843096011
1553668_at	6.42155242686707	6.59459691208585	6.51588828166888	6.60063580968344	6.35444113510831	6.49060031749255
1553670_at	4.59138431264181	4.60604827836064	4.59937842894734	4.60656002068654	4.5856972335046	4.59723550113712
1553672_at	5.79314806944495	5.56640220078075	5.66953670259803	5.55848923504937	5.88108619776945	5.70267235206216
1553673_at	4.72675777739487	4.83370838251231	4.78506230378627	4.83744073926143	4.68527946472436	4.76943301015448
1553674_at	3.80679122441010	3.89228246132442	3.85339709516166	3.89526593013919	3.77363543018689	3.84090377973617
1553675_at	5.34458119655022	5.4448824636522	5.39926081120426	5.44838277214324	5.3056816754719	5.38460322274596
1553677_a_at	9.56792390710921	9.25362480876115	9.39658256636312	9.24265641489676	9.6898175257477	9.44251286185697
1553678_a_at	12.665513159549	12.6175009633792	12.6393391294384	12.6158254362121	12.6841335767270	12.6463554217822
1553679_s_at	9.82183816992775	9.71263138164443	9.76230367676062	9.70882028873054	9.86419149093219	9.77826267913177
1553681_a_at	7.0245378603242	7.20751562822668	7.12428888170453	7.2139011770155	6.95357417516807	7.09754931104481
1553682_at	5.64479161778574	5.80232697328887	5.7306726119365	5.80782463407062	5.58369518242622	5.70765108414015
1553683_s_at	6.11215611121574	6.10223405641168	6.10674706555822	6.10188779705044	6.11600415014029	6.10819703124839
1553684_at	5.39739372279468	5.35327391316401	5.37334164190958	5.35173422230332	5.41450456809392	5.37978911790974
1553685_s_at	8.08915565294457	8.17287802890208	8.13479722246355	8.17579976809761	8.0566858704345	8.12256240064132
1553686_at	4.40911757387296	4.47679645682415	4.4460129725744	4.47915831102104	4.38286988817583	4.43612267664616
1553688_at	6.92103743577368	6.85181052971851	6.88329812642937	6.84939465269049	6.94788548634259	6.893414643683
1553689_s_at	7.82437502000835	7.61381927112041	7.7095897581165	7.6064713073612	7.90603418572657	7.74035945429183
1553690_at	5.81429285178317	5.85144878827874	5.83454855092227	5.85274545425082	5.79988278323015	5.82911874488222
1553691_at	4.66852534616056	4.47846778130535	4.56491474672714	4.47183516212446	4.74223476642803	4.59268892794663
1553693_s_at	8.42251855660949	8.34960175666807	8.38276768767432	8.34705710991187	8.45079764697633	8.39342342988095
1553694_a_at	8.91643185845041	8.81672351436722	8.86207547801986	8.81324389767338	8.95510142808211	8.87664641930163
1553695_a_at	8.54019324416163	8.47553551157763	8.50494483699542	8.4732790893318	8.56526924673067	8.51439363522346
1553696_s_at	5.54496851660764	5.61197534484109	5.58149754214098	5.6143137457068	5.51898147175198	5.57170545734964
1553697_at	3.72467345232532	3.74608176045555	3.73634427237354	3.74682886649809	3.71637073634351	3.73321575586295
1553698_a_at	3.62553299535574	3.84119653366377	3.7431027879449	3.84872274879701	3.54189289192905	3.7115866617651
1553701_a_at	6.6356896182007	6.73791775734583	6.69141967442793	6.74148530971891	6.59604280447272	6.67648050131735
1553702_at	5.88290841877627	5.89096358965711	5.8872997256108	5.89124469859866	5.87978440749982	5.88612257817145
1553703_at	10.4956810280518	10.6020007448424	10.5536416232886	10.6057110848829	10.4544473907925	10.5381045249174
1553704_x_at	9.61714405310693	9.70194315635194	9.6633726045741	9.7049024711213	9.58425668688106	9.65098043453565
1553705_a_at	6.16052461281861	6.05731405901243	6.10425898952779	6.05371222238274	6.20055243329675	6.11934172841987
1553706_at	6.11270989719717	5.98577871310027	6.04351288269741	5.98134907512751	6.16193721419858	6.06206205074656
1553708_at	4.19399317411118	4.19846635011405	4.19643174290681	4.19862245478149	4.1922583565038	4.19577805253134
1553709_a_at	8.77141555812613	8.79179106561369	8.78252334300254	8.79250212903221	8.76351338992931	8.77954575546042
1553710_at	4.53805195908712	4.41554908151769	4.47126905261898	4.41127398235971	4.58556186006694	4.48917108732154
1553711_a_at	4.66984078532477	4.70829711202731	4.69080539709749	4.70963915895034	4.654926390578	4.68518555772048
1553713_a_at	7.27905844609953	7.25071177103149	7.2636051491051	7.2497225302143	7.29005204684027	7.2677476082117
1553715_s_at	9.4136164243274	9.37640186979779	9.39332876934561	9.37510315817655	9.42804922652593	9.39876714156876
1553717_at	6.68841030963312	6.8069186238895	6.75301556482148	6.81105432098122	6.642449607425	6.73569727812934
1553718_at	8.76012067805674	8.77192101269284	8.76655367506001	8.77233282016764	8.75554419184505	8.76482922577075
1553719_s_at	7.17253812283489	7.15750793578595	7.16434435958783	7.1569834130868	7.17836723242457	7.16654080538138
1553720_a_at	6.3263400904951	6.37584746084499	6.35332922045808	6.3775751665242	6.3071398046752	6.34609442989952
1553721_at	3.84840384492581	3.64923470289903	3.73982603477783	3.64228410836387	3.92564697915804	3.76893174203130
1553722_s_at	3.78379862648254	3.97231586849568	3.88656951309996	3.97889473356878	3.71068658471880	3.85902042792327
1553723_at	4.96162658764116	5.07360416675731	5.02267158789761	5.07751195458802	4.91819867964974	5.00630767427355
1553725_s_at	7.25048608509971	7.29093293721108	7.27253583931837	7.29234444938806	7.23479971122112	7.26662511326464
1553726_s_at	4.05632406007359	4.22221101980852	4.14675796281994	4.22800013444774	3.99198864863490	4.12251596811093
1553727_at	6.79330506287787	6.88109472731544	6.84116393007616	6.8841584065364	6.75925787682611	6.82833473250571
1553728_at	9.34161825095507	9.45396598753051	9.40286504394875	9.4578866930973	9.29804678597473	9.38644703713264
1553729_s_at	5.35741879219457	5.34922392487198	5.35295132931711	5.34893794081115	5.36059698149725	5.35414889138343
1553730_x_at	8.34113522791995	8.39759168472208	8.37191267861292	8.399561899265	8.31923990002595	8.3636623789554
1553732_s_at	7.31241691512754	7.3683534169788	7.34291091041488	7.37030548616044	7.2907232397067	7.33473659469962
1553734_at	4.47643473028726	4.45011597305235	4.46208696036014	4.44919750240802	4.48664185011132	4.46593306842467
1553736_at	3.53056364459930	3.49892304321299	3.51331465122949	3.49781885112356	3.54283471829676	3.51793847032065
1553739_at	3.60228448811298	3.74967514459341	3.68263506126937	3.75481877618735	3.54512243907647	3.66109603541547
1553740_a_at	5.44169030461858	5.40963513581404	5.42421530825467	5.40851647617205	5.45412215867794	5.42889971041502
1553741_at	4.17807614530357	4.19653958230864	4.1881415577335	4.19718391838923	4.17091552931427	4.18544339180833
1553743_at	6.62241761187425	6.59953095434764	6.60994086406805	6.59873225694344	6.63129367139565	6.61328542009315
1553746_a_at	4.68212585180741	4.81039971964397	4.7520548354199	4.81487621452523	4.63237780604611	4.73330945344191
1553747_at	3.92379233390484	3.97745551608686	3.95304702038691	3.97932825107491	3.90298031281345	3.94520491766464
1553749_at	6.86046397768892	6.84099103376058	6.8498482287463	6.840311467959	6.86801610753417	6.85269391959767
1553750_a_at	6.04662021747311	6.10377208274205	6.0777767727187	6.10576656561409	6.02445519152748	6.06942484910955
1553752_at	5.22094483095143	5.18203620107752	5.19973364439624	5.18067836970153	5.2360346409971	5.20541958138035
1553755_at	8.181030961284	8.28944777572652	8.24013479722765	8.2932313001737	8.1389840133191	8.22429123817827
1553756_at	5.4182133252342	5.53180892799156	5.48014039719084	5.53577318152857	5.37415790428553	5.46354003266905
1553757_at	5.54955614378666	5.51678660815452	5.53169170764813	5.5156430185755	5.56226504845835	5.53648050425203
1553759_at	3.64139257651834	3.5485164149937	3.59076078621852	3.54527522745746	3.67741244254084	3.60433330222503
1553761_at	5.72737013939995	5.86438876506644	5.80206636077722	5.86917043405934	5.67423064205126	5.78204305813938
1553764_a_at	7.6477749896635	7.45115998334668	7.54058957624619	7.44429852290894	7.72402756157526	7.56932203327874
1553765_a_at	3.28390871350363	3.22535834361486	3.25198975818161	3.22331505580009	3.30661611704336	3.26054605313887
1553768_a_at	7.02099259456207	7.19903809478961	7.1180547715875	7.20525151755329	6.95194177507482	7.09203598095215
1553769_at	6.65898395273435	6.64655708451651	6.65220939858223	6.64612341230481	6.66380342547028	6.65402540674869
1553770_a_at	6.89299767662315	6.88520625178732	6.88875015194138	6.88493434704177	6.89601940011069	6.88988875668733
1553772_at	4.38894353239593	4.13669867823584	4.25143129728214	4.12789585021235	4.48677085108096	4.28829325695453
1553775_at	6.45111528671247	6.3748407954637	6.40953395967724	6.37217897216793	6.48069657980872	6.42068038020504
1553776_at	3.39724587784922	3.26126083873791	3.32311312008694	3.25651523979577	3.44998452261498	3.34298537890649
1553778_at	6.8130362456092	7.05563665336195	6.94529077433162	7.06410290998782	6.7189493018681	6.90983821187256
1553780_at	7.5247181388606	7.67385542222587	7.60602089226123	7.67906000751552	7.4668787010803	7.5842266219941
1553781_at	3.45715187622323	3.29113102759299	3.36664498343983	3.28533724050595	3.52153921336589	3.39090654408637
1553785_at	5.01970097362595	5.10993805602551	5.06889405997147	5.11308714511337	4.98470461325816	5.05570720744502
1553787_at	5.61146827455715	5.80044306105264	5.71448859327752	5.80703789348969	5.53817878477356	5.68687264455147
1553789_a_at	5.74329991580631	5.90739049820048	5.83275451665943	5.9131169229551	5.67966118767234	5.80877503667767
1553792_at	3.38774648648224	3.38446288200445	3.38595641709718	3.38434829094327	3.38901995635243	3.38643626869314
1553793_a_at	6.16458287751095	6.08328313864034	6.12026201775153	6.080445944510	6.19611309639287	6.13214280598645
1553794_at	4.49416999527778	4.61772868799799	4.56152848336377	4.62204063293913	4.44625062086955	4.54347215645319
1553796_at	4.94442222846016	4.91647319320187	4.92918570631013	4.91549782919843	4.9552616138195	4.93327005607418
1553797_a_at	3.47097364886300	3.51098944957537	3.49278841378317	3.51238591894267	3.45545444827609	3.48694067969548
1553798_a_at	5.08765088760627	5.05352562633281	5.06904737251304	5.05233472470967	5.10088557903704	5.07403428893225
1553799_at	3.45862410928392	3.43083028979825	3.44347220359867	3.42986034250691	3.46940329780435	3.44753387080863
1553801_a_at	7.13377141970045	6.80611540150968	6.95514850364563	6.79468087853954	7.26084521003542	7.00303072098236
1553802_a_at	6.23676605613542	6.19488980211045	6.21393705806392	6.19342840673857	6.25300679040719	6.22005667066113
1553803_at	8.55561740091076	8.5100721106948	8.53078821389976	8.50848267348552	8.57328108580691	8.53744400339762
1553804_a_at	5.18109820122671	5.09347228806859	5.13332860365699	5.09041432343141	5.2150818801411	5.14613387133171
1553805_at	5.82177100324749	5.77008769614875	5.79359565314616	5.76828405474013	5.8418151756889	5.80114842558369
1553808_a_at	3.53293012582019	3.54777349759943	3.54102204601727	3.54829150082886	3.52717346820176	3.5388529005901
1553809_a_at	5.22907117171883	5.13800491334157	5.17942605695681	5.13482688771284	5.2643891087661	5.19273408163385
1553810_a_at	3.39191014313604	3.41288629895170	3.4033453737175	3.41361832376487	3.38377502741049	3.40028001005594
1553811_at	4.75661701635465	4.81289148744795	4.78729525685098	4.81485535106291	4.73479226739869	4.77907155178896
1553812_at	5.77826741224107	5.6227225208393	5.69347152711426	5.617294323172	5.83859189224546	5.71620217719309
1553813_s_at	6.5835412434228	6.19665887913878	6.37263086106456	6.18315747817086	6.73358459899669	6.42916815756435
1553815_a_at	7.20380950170028	7.13646010185704	7.16709372195978	7.13410974594481	7.22992940501268	7.17693586866778
1553817_at	5.7502784234231	5.79295112454940	5.77354160764051	5.7944403142915	5.73372880560776	5.76730560574756
1553818_x_at	5.72230200302776	5.83419803912687	5.78330254980045	5.83810298127354	5.67890571960502	5.76695055251622
1553821_at	4.64022359613777	4.65470749826592	4.64811955009665	4.65521295674184	4.63460635048965	4.64600293599197
1553822_at	3.51161288089642	3.53131814915326	3.52235528232434	3.53200582259737	3.50397064944652	3.51947564061178
1553823_a_at	4.76063462954386	4.71935771230282	4.73813236218415	4.71791723255539	4.77664292493891	4.74416439032524
1553826_a_at	7.21477137437695	7.30378438595351	7.26329715388932	7.30689075748037	7.18024974149921	7.25028918171887
1553828_at	5.38981407866212	5.43744411248732	5.41577977152693	5.43910630297248	5.37134187428946	5.40881932671664
1553829_at	4.20386520144648	4.25637051341939	4.23248867061014	4.25820284111208	4.18350223347184	4.22481577397573
1553830_s_at	3.75620215957864	3.65496521474186	3.7010124566729	3.65143225301708	3.79546456157381	3.71580678098273
1553831_at	7.01747235844141	6.99068813523483	7.00287083798151	6.98975342078282	7.02785999845129	7.00678496720719
1553832_at	6.61292937785079	6.54274071157314	6.57466576128809	6.54029127108605	6.6401504248247	6.58492282597391
1553834_at	3.36402946212513	3.2924658641433	3.32501629635002	3.28996844135990	3.39178374448434	3.33547428754116
1553835_a_at	4.05155577883274	4.05835707716213	4.05526353230928	4.05859442852349	4.04891805295581	4.05426962032018
1553837_at	6.33369575149655	6.32158357222462	6.32709275121205	6.32116088201167	6.3383931794205	6.32886277211239
1553838_at	4.63925795039311	4.72799225231391	4.6876317902838	4.73108889744546	4.6048444085938	4.67466454752338
1553839_at	7.17060641957709	7.19550887882207	7.18418208930486	7.19637792357157	7.16094857809323	7.18054295283372
1553840_a_at	6.15564642300862	6.13944809101486	6.14681584113216	6.13888280245314	6.16192857053308	6.1491829945185
1553842_at	3.88356298141581	3.75749793416329	3.81483814468864	3.75309852258984	3.93245438732249	3.83326073928782
1553843_at	6.98220351417998	7.00749911638909	6.99599350727977	7.00838188102165	6.97239320131204	6.99229691861545
1553844_a_at	5.19859333561668	5.28493876250608	5.2456648712599	5.28795204079892	5.16510626361503	5.23304672824766
1553845_x_at	7.52044683352924	7.55208759480376	7.53769591406271	7.55319179247297	7.50817569782284	7.53307207160619
1553846_at	6.31588568106103	6.3781797439045	6.3498455247393	6.38035367892458	6.29172637300195	6.34074214286849
1553847_a_at	4.70909292227463	4.74814982429531	4.73038493995074	4.74951283006509	4.69394560831436	4.72467733512364
1553849_at	3.53777323070644	3.58180135783327	3.56177533052823	3.58333784916264	3.52069794234076	3.55534125260817
1553850_at	4.44088603628609	4.38082156391326	4.40814166227529	4.37872543702742	4.46418064937158	4.41691922154691
1553851_at	3.21617140770644	3.21980581055919	3.21815271615077	3.21993264376412	3.21476188881936	3.21762160041468
1553852_at	5.47701476768136	5.46796900472649	5.47208343583566	5.4676533261534	5.48052295712801	5.47340534406788
1553856_s_at	5.08395883278868	5.30579209740243	5.20489207497988	5.31353362332884	4.99792594405218	5.17247433198403
1553857_at	6.85820356767132	6.97439408192772	6.92154526543407	6.97844889255354	6.81314177045772	6.90456569189591
1553858_at	8.15754418266178	8.18232076219935	8.17105122859154	8.18318541400525	8.14793516070406	8.16743048763024
1553859_at	4.49845225856664	4.49320500777131	4.49559169997379	4.49302188948134	4.50048728313626	4.49635851025364
1553860_at	5.81888776433748	5.76962229751019	5.79203050899365	5.76790303376774	5.83799423348441	5.79922994882950
1553861_at	4.98675378500992	4.97566830818829	4.98071049544463	4.97528144778496	4.99105303019142	4.98233047853966
1553863_at	6.55543780309453	6.56062114458465	6.55826352128822	6.56080203257095	6.55342756426728	6.5575060504347
1553864_at	3.48850545052657	3.46890909851543	3.47782242520143	3.46822522602488	3.49610544133566	3.48068615037024
1553865_a_at	6.49516846235929	6.60446372303297	6.55475118658424	6.60827790345182	6.45278082938937	6.53877925524494
1553868_a_at	2.96636737941867	3.09641375624718	3.03726265300387	3.10095210805662	2.91593190713838	3.01825824431472
1553869_at	3.59144915079230	3.63232747503395	3.61373412367269	3.63375404470327	3.57559544045117	3.60776034416909
1553871_at	6.8450117385111	6.86667711673264	6.8568227012907	6.86743319399409	6.83660932385425	6.85365661768139
1553872_at	7.24305701466986	7.19875341878781	7.21890474201556	7.19720731416392	7.26023913720583	7.22537907573461
1553873_at	3.91805914100722	3.88499378515711	3.90003343735938	3.88383987205925	3.93088277269221	3.90486546383603
1553874_a_at	5.86808348788226	5.88577028808184	5.87772551382389	5.88638752113089	5.86122407247256	5.87514084220448
1553875_s_at	5.87336657009975	5.91479325099737	5.89595048168259	5.91623895718924	5.8573001923426	5.88989656773579
1553876_at	3.86361536479017	3.83267792887202	3.84674970473157	3.83159827581514	3.87561373206288	3.85127076629685
1553878_at	4.10311670271604	4.11038308779211	4.10707799998942	4.11063666972697	4.10029860372690	4.10601612225744
1553879_a_at	4.24577064524982	4.24472576080792	4.24520102254921	4.24468929648409	4.24617587945619	4.24535371739125
1553880_at	5.95716982160659	5.88739769882121	5.91913328530221	5.88496279484761	5.9842293218441	5.92932947814403
1553881_at	4.88553661990806	4.95522263952382	4.92352621674425	4.9576545386734	4.85851051278869	4.91334260664303
1553882_at	3.95546815147864	4.0081308596457	3.9841774257721	4.00996868014272	3.93504414103914	3.97648152794633
1553883_at	3.15730810614441	3.15315734199672	3.15504530138957	3.15301248884172	3.1589178837885	3.15565187590674
1553885_x_at	3.21765885553499	3.13598771644078	3.17313552554069	3.13313756120443	3.24933311338315	3.18507058857979
1553886_at	3.22372999564812	3.41017790174245	3.32537277597237	3.41668455123645	3.15142049784537	3.29812609449561
1553887_at	5.12013863480194	5.15682750912487	5.14013971323327	5.15810787558513	5.10590970548429	5.13477816161621
1553888_at	5.81479943907486	5.89532670508566	5.8586991823367	5.89813694149763	5.78356880588274	5.84693127990673
1553889_at	5.77812763578297	5.77935619427985	5.77879738908849	5.77939906845145	5.77765116785265	5.77861785292345
1553890_s_at	6.59854137333194	6.59189560122061	6.5949184055607	6.59166367740526	6.60111878197089	6.59588958962855
1553891_at	5.06124644999716	5.05859266330709	5.05979972815825	5.05850005159487	5.06227565963997	5.06018754093752
1553893_at	6.29865638108679	6.2767448533316	6.28671122895908	6.2759801859563	6.30715425913358	6.28991328378458
1553894_at	5.38838028851026	5.29350241845431	5.33665725924303	5.2901913753961	5.42517647077937	5.35052229617887
1553895_at	5.17422447962098	5.32833001497111	5.258235694359	5.33370798206452	5.11445822049145	5.23571538547784
1553898_a_at	3.86783600576964	3.80037604314699	3.83105995231229	3.79802182882054	3.89399878829275	3.84091825618127
1553900_s_at	6.9245721234629	6.8822447885868	6.90149721696142	6.88076765141844	6.94098779898501	6.9076827485412
1553901_x_at	6.2593681454679	6.3024617538585	6.28286078887044	6.30396563240078	6.24265528852836	6.27656327743093
1553905_at	4.31841380673532	4.42842837642824	4.37838866498933	4.43226765925646	4.27574720643864	4.36231161697621
1553906_s_at	10.3734582654682	10.4118242845972	10.3943736457261	10.4131631799712	10.3585788944201	10.3887670035028
1553907_a_at	3.49595924921147	3.45579079648839	3.47406126547101	3.45438899987903	3.51153765234168	3.47993130745585
1553909_x_at	8.4517799898605	8.56138294289985	8.5115304537409	8.56520786115114	8.40927302554005	8.49551355758513
1553910_at	4.38693431538859	4.47873733485398	4.43698107824096	4.4819410719335	4.35133064263423	4.42356538652109
1553911_at	4.27240021729608	4.36657275837607	4.32373873380764	4.36985918689974	4.23587758051808	4.30997677056326
1553912_at	3.84510635268040	3.81395615434433	3.82812470438595	3.81286907631547	3.85718723492424	3.83267685812036
1553914_at	4.91150281415962	4.85001040497236	4.87797999500032	4.84786444602058	4.93535121943354	4.88696622671223
1553915_at	3.18629921902401	3.14685508815399	3.16479610207791	3.14547856889162	3.20159671071606	3.17056029483531
1553917_at	6.26919330422648	6.13219535373083	6.1945083539967	6.12741440625899	6.32232478318949	6.2145286352555
1553918_at	6.04013723799131	6.0697190955318	6.05626389937655	6.07075144168376	6.02866460036489	6.05194093610611
1553919_at	6.22335313563719	6.1960942133616	6.20849283118661	6.19514293288574	6.23392487667565	6.21247633085792
1553920_at	3.77020963982439	3.7419204623465	3.75478768785844	3.74093322807727	3.78118094145780	3.75892174451869
1553923_at	5.18327285102898	5.31301098843012	5.25400008672596	5.31753858331578	5.13295692226443	5.23504072279849
1553924_at	3.97810099790354	3.82716881963633	3.8958197507668	3.82190159619615	4.03663654405902	3.91787631912407
1553927_at	4.32094770307964	4.5113280656614	4.42473427691308	4.51797194982084	4.24711309319762	4.39691292344574
1553928_at	7.09958152136429	7.04984151117169	7.07246556691225	7.04810568683914	7.11887203115372	7.07973435443986
1553929_at	5.47996495251986	5.55192187463166	5.51919254043023	5.55443302362044	5.45205812851561	5.50867707057112
1553930_at	3.40382099419044	3.27289880797506	3.33244826980957	3.26832989221442	3.45459612883681	3.35158066545174
1553931_at	3.55088445956303	3.54221807600472	3.54615994782849	3.54191563699440	3.55424551550618	3.54742641521509
1553934_at	3.54728946208577	3.47034729572969	3.50534414944361	3.46766217194216	3.57712969749313	3.5165881410912
1553935_at	3.89498197000690	4.03367278351986	3.97058979090545	4.03851280843873	3.84119395336968	3.95032212204985
1553936_a_at	5.3523425854899	5.50806554330485	5.43723554419452	5.51349995512474	5.29194904655543	5.41447887226892
1553938_a_at	4.76059351283858	4.61273870893619	4.67998990796177	4.60757887954926	4.81793557069198	4.70159676228975
1553940_a_at	6.96111918349679	6.90986266466255	6.93317649863006	6.90807391728896	6.9809978360044	6.94066690209739
1553943_at	6.98871280779214	7.2829326765596	7.149107880682	7.29320034649671	6.87460645283311	7.10611187597286
1553944_at	3.7380222401033	3.72959266269341	3.73342682413512	3.72929848773196	3.74129145627187	3.73465868570698
1553945_at	6.19733300058954	6.22218059945128	6.21087876297215	6.22304772968592	6.18769643543344	6.20724764355746
1553946_at	5.56633851644451	5.77614767166152	5.68071676997636	5.78346958083297	5.48496889977268	5.65005617773451
1553947_at	7.65253058123521	7.5402991160062	7.59134717400526	7.53638246807091	7.69605695306945	7.60774818943537
1553949_at	5.44741897176121	5.58120408760693	5.52035243304493	5.58587291373943	5.39553351623138	5.50080166138898
1553952_at	6.35288660041059	6.36815779950551	6.36121175228495	6.36869073303072	6.34696401988645	6.35898008604518
1553954_at	9.78603206235537	9.59029789600494	9.67932684217316	9.58346717507531	9.86194302090741	9.7079305771058
1553955_at	8.81281641584331	8.9104638267822	8.86604927078496	8.91387152113654	8.7749461313513	8.85177950525841
1553956_at	8.4762090221546	8.49964117695992	8.48898314986294	8.50045891110026	8.46712140416038	8.48555887725153
1553957_at	8.19443571105328	8.19710781111668	8.19589241649685	8.19720106192807	8.1933993989932	8.1955019274813
1553959_a_at	9.53520377140781	9.36717319134079	9.44360126593978	9.36130926874883	9.60037053629497	9.46815651994797
1553960_at	9.5713927139856	9.70782961468708	9.6457718058007	9.7125909826719	9.51847882517798	9.62583351390479
1553961_s_at	9.59714332686744	9.6428577049653	9.622064692776	9.64445304299484	9.5794140651564	9.61538419351467
1553962_s_at	9.00797668489331	9.01577778810008	9.01222948577556	9.01605003060092	9.00495120787399	9.01108946667481
1553963_at	3.20057844504590	3.15230328157533	3.17426105731791	3.15061857738879	3.21930084799495	3.18131577855278
1553965_x_at	3.86878847048827	3.84955050857503	3.85830082287883	3.84887914316379	3.87624946800674	3.86111217448633
1553967_at	6.63165955272699	6.67270532437237	6.65403581019207	6.67413773761263	6.61574090179239	6.6480375606573
1553968_a_at	8.87797903077882	8.89610757678928	8.88786187611798	8.89674022586106	8.87094829449774	8.88521264969795
1553970_s_at	5.23295650718384	5.3239293966224	5.28255072151622	5.32710416386669	5.19767478111478	5.26925634136749
1553971_a_at	8.2203917451041	8.15461081315374	8.18453102156038	8.15231519355384	8.24590335450734	8.19414395923096
1553972_a_at	6.75391298451032	6.74999560655208	6.75177741111828	6.74985889809639	6.7554322487316	6.75234987959855
1553973_a_at	5.46300526006849	5.5082313514394	5.48766043462332	5.50980964926371	5.44546536904414	5.4810512914485
1553974_at	8.78485325868354	8.70837143797456	8.74315890520987	8.70570237930589	8.81451495970424	8.75433562395814
1553976_a_at	8.3393086258069	8.18054054918538	8.25275560908178	8.17499986896507	8.400883143473	8.27595728135047
1553977_a_at	6.7188432525282	6.80722895079044	6.76702704981756	6.81031343036933	6.68456490857589	6.75411075047101
1553978_at	9.89760068653163	9.7295703704847	9.80599832499514	9.72370645710649	9.96276734902471	9.8305535404206
1553979_at	9.2283843383686	9.24304594723915	9.23637716982939	9.24355760731588	9.22269817328035	9.23423458643867
1553982_a_at	8.64172410524954	8.56750473278104	8.6012631339807	8.5649146289154	8.67050836817239	8.61210922843901
1553983_at	6.8137843403783	6.83433012916733	6.82498495474946	6.835047135054	6.80581613252649	6.82198248304275
1553984_s_at	9.77270149944354	9.64447643157619	9.7027991193186	9.64000163971375	9.82243061926815	9.72153736988254
1553986_at	4.65323061468549	4.86258329039878	4.76736001669151	4.86988926937185	4.57203803300623	4.7367661323677
1553987_at	9.65638862907118	9.67492560334568	9.66649413062133	9.67557250572614	9.6491994933568	9.66378521828126
1553989_a_at	6.42923171845763	6.6001217089	6.52239304229336	6.60608541904904	6.36295599754846	6.49741992655993
1553990_at	7.20175228339366	7.26112904176134	7.23412174751668	7.26320116883899	7.17872438424123	7.22544468776173
1553991_s_at	6.56629727978902	6.7676247581579	6.67605171514712	6.77465067420437	6.488217084845	6.64663059806115
1553992_s_at	7.81821663749332	7.90433386687519	7.86516377040328	7.90733918154308	7.78481806660448	7.85257897517667
1553993_s_at	9.23335610849744	9.28906265368113	9.26372474203878	9.29100669784673	9.21175161643883	9.25558403118508
1553994_at	6.16705367707919	6.22980447162373	6.20126250976963	6.23199434564337	6.14271723621863	6.19209238312576
1553995_a_at	6.68987293171518	6.77577004332683	6.7367000665912	6.77876767633604	6.65655972840034	6.72414743841273
1553997_a_at	6.92284960825465	6.9447083609179	6.93476598984162	6.94547118655072	6.91437219780374	6.93157164733722
1553998_at	4.37729038605582	4.33242549117856	4.35283211913394	4.33085979837103	4.39469019539402	4.35938847863304
1554001_at	6.46936084729562	6.49139292760712	6.4813717191048	6.49216180201936	6.46081621573473	6.478152047256
1554003_at	9.46819902044893	9.51941083638043	9.49611733535936	9.5211980237144	9.44833770492575	9.48863346457871
1554004_a_at	8.1827457843036	8.17187685007656	8.17682054375175	8.17149754656562	8.18696104846007	8.17840888225916
1554006_a_at	5.34562853927973	5.34360000718574	5.34452267734581	5.34352921557644	5.34641525842325	5.34481911815326
1554007_at	8.0049994225089	7.94833597498374	7.97410913004136	7.94635853688914	8.026975026956	7.98238967841777
1554008_at	6.94423411895482	7.03836924219905	6.99555223699187	7.041654364917	6.90772599381692	6.98179574182633
1554010_at	7.8101976995244	7.56686490771912	7.67754390886912	7.55837309239203	7.90456868144082	7.71310349873019
1554012_at	3.35910444038921	3.47821259728174	3.4240367020566	3.48236922765110	3.31291110312131	3.40663075698531
1554014_at	6.74823717217425	6.81694909974697	6.7856957390535	6.81934700508224	6.7215888440706	6.77565447850279
1554015_a_at	7.03616176333494	7.0398508818635	7.03817290023663	7.0399796245333	7.03473102424152	7.037633788591
1554016_a_at	8.49496519123706	8.50636692946963	8.50118089190522	8.50676482674751	8.49054329139948	8.49951469175092
1554017_at	6.52364356882197	6.51028147658991	6.51635917376565	6.50981516697838	6.52882574650975	6.51831185147888
1554018_at	7.20480811550565	7.40991227079914	7.3166214205558	7.41706998512383	7.12526322397424	7.28664839642319
1554019_s_at	5.90584463932204	5.90739778142502	5.90669134060656	5.90745198289872	5.90524228916518	5.90646437121305
1554020_at	4.91577586043908	4.81889505106659	4.86296092123723	4.81551410953452	4.95334883628631	4.87711865896397
1554021_a_at	9.4129400554898	9.3801044139931	9.39503958148949	9.378958517455	9.42567459778848	9.3998380385153
1554022_at	4.55675383586998	4.5342741332432	4.54449894106472	4.53348963773029	4.56547206736825	4.54778402648077
1554023_s_at	6.76674789740021	6.85139272372412	6.81289234422105	6.85434665454538	6.73392036390146	6.80052271953705
1554026_a_at	5.30068864795207	5.30392011812715	5.30245029612506	5.30403288980809	5.29943539716251	5.30197806320807
1554027_a_at	3.99719971565762	4.35920704382507	4.19454937811013	4.37184035705443	3.85680356614301	4.14164721058544
1554029_a_at	6.86551778948682	6.79389639972406	6.82647311830403	6.79139696012604	6.89329448504843	6.83693955493325
1554030_at	6.42323262480699	6.34659470730841	6.38145317457881	6.34392020118196	6.45295486434862	6.39265270462915
1554032_at	3.76382410276002	3.76548871178412	3.76473157065766	3.76554680322473	3.76317852274203	3.76448831197585
1554033_at	4.65388678336447	4.73465053633383	4.69791544838511	4.73746902565559	4.62256443418815	4.6861129867854
1554034_a_at	4.03667406361059	4.04756582547588	4.04261174873566	4.04794592562457	4.03244994628385	4.04102007429704
1554036_at	5.08789342368813	4.81836198138131	4.94095733974514	4.80895588688853	5.1924249448166	4.98034548579806
1554037_a_at	4.77413418696747	4.87791938667711	4.83071308064332	4.88154127727016	4.73388350339816	4.81554636551239
1554038_at	6.14593219342856	5.86132573712324	5.99077790865762	5.8513935555627	6.25631020923985	6.03236905131843
1554039_at	7.98683057463814	7.98113351807887	7.98372480273392	7.98093470249035	7.98904004594508	7.98455734566067
1554041_at	4.06066183817881	4.06864927474317	4.06501621939484	4.068928019896	4.05756409608667	4.06384897035223
1554042_s_at	6.16603245309315	6.16057794483057	6.1630589073091	6.16038759368010	6.16814785766641	6.16385600528868
1554043_a_at	6.31144120465439	6.36662723800212	6.34152607920209	6.36855311737228	6.2900385810439	6.3334614336714
1554044_a_at	11.7298509394876	11.6029596104565	11.6606756521275	11.5985313633438	11.7790627996257	11.6792189959317
1554045_at	5.59752069594717	5.48017379457109	5.53354858937781	5.47607862840669	5.64303097109566	5.55069715227162
1554047_at	3.61386590271079	3.62476534347656	3.61980777401747	3.62514571160313	3.60963880730053	3.61821497741792
1554049_s_at	6.20563277761454	5.8716599917996	6.02356625182748	5.86000502659589	6.3351563798257	6.07237157395537
1554050_at	7.41998567948298	7.41301210921147	7.41618401130643	7.41276874591269	7.42269021703874	7.41720309836364
1554052_at	6.74817210197961	6.75011004545474	6.74922857918576	6.75017767570705	6.74742051553172	6.74894537660284
1554053_at	5.60488842501683	5.36364080476012	5.4733713735081	5.35522175764312	5.6984507214904	5.50862624551956
1554057_at	7.73968625444718	7.70149587650712	7.71886662564697	7.7001631106504	7.75449750713214	7.72444760043508
1554059_at	7.1249538851101	7.25481621158555	7.19574882295007	7.25934814041517	7.07458979249227	7.17677131057449
1554060_s_at	5.8296297959199	5.8197401525264	5.82423841946528	5.81939502425691	5.83346526483029	5.82568364869368
1554062_at	9.8139043260235	9.94154806691069	9.8834897935492	9.94600257165389	9.76440066039076	9.86483649556743
1554063_at	7.1263188133393	7.07937514594641	7.10072729572785	7.07773690824191	7.14452482640379	7.10758743794987
1554065_at	6.3622493028198	6.36918571332071	6.36603071320703	6.36942777981972	6.35955917681956	6.36501705651617
1554067_at	6.64677912494896	6.47847194296615	6.55502582890166	6.47259836753467	6.71205316347647	6.57962150430397
1554068_s_at	5.99926341665867	5.86549650755917	5.92633988085143	5.86082831680477	6.05114181112408	5.94588799185312
1554069_at	6.2148175810568	6.22529757169752	6.22053078754332	6.22566330187507	6.21075315965309	6.21899928755038
1554071_at	3.19631814855065	3.32172279186510	3.26468296357626	3.32609915669568	3.14768286500064	3.24635687751999
1554072_s_at	2.98045037087566	3.07025123868494	3.02940565318946	3.07338510477833	2.94562318622358	3.01628254715523
1554074_s_at	6.80335145423924	6.7894555652855	6.79577605788365	6.78897062726327	6.80874065261007	6.79780674231497
1554076_s_at	6.9334333626602	6.9056717235088	6.91829900020574	6.90470289924512	6.94420007078404	6.9223559647224
1554077_a_at	8.73951547901236	8.69119156084251	8.71317151247588	8.68950515521697	8.7582567903412	8.72023335850926
1554078_s_at	10.3066956505337	10.2908131283495	10.2980372335679	10.2902588609024	10.3128553185452	10.3003582358900
1554079_at	8.05050192199316	7.98415840145833	8.0143345011574	7.98184314867077	8.07623171833592	8.02402965306297
1554080_at	7.25949430782032	7.26812384593983	7.26419873312472	7.26842499911991	7.25614754152639	7.26293765016938
1554082_a_at	8.55903577627723	8.56522005679187	8.56240716016124	8.56543587549708	8.5566373464549	8.56150341645676
1554084_a_at	9.08332395350702	9.00542756717615	9.04085844424099	9.00270914306873	9.11353426100914	9.05224188142195
1554085_at	7.40974511254226	7.34377048105919	7.37377879296657	7.3414681017429	7.43533184381855	7.38342003703962
1554086_at	5.39005636048707	5.56452845019954	5.48517047927146	5.57061716826576	5.32239140542277	5.45967389121874
1554089_s_at	10.9969005497480	10.8007827975008	10.8899862162651	10.7939386902101	11.0729602731972	10.9186460067629
1554091_a_at	7.64384803067583	7.72908589917102	7.69031577667658	7.73206052594765	7.61079049951993	7.67785948740364
1554093_a_at	9.57497760464812	9.33527699646672	9.44430391261617	9.32691193689803	9.66793992835393	9.47933271104955
1554094_at	6.55411783652098	6.5884738023973	6.57284712109995	6.58967275513787	6.54079367165861	6.56782649051918
1554095_at	5.91327048237169	5.89767351621955	5.90476773735548	5.89712921409223	5.91931940409643	5.90704700976809
1554096_a_at	5.05522806106361	5.02955354425248	5.04123150123716	5.02865755627751	5.06518532717526	5.04498346282405
1554097_a_at	6.45616137222409	6.3937484310358	6.42213672156707	6.39157034740531	6.48036678449316	6.43125747579922
1554098_at	4.31609907469430	4.34488431890774	4.33179145931505	4.34588886488854	4.30493538507823	4.32758490963186
1554099_a_at	7.28132761604035	7.30279732959756	7.29303191148905	7.30354657856355	7.2730010853873	7.28989442145795
1554101_a_at	5.32560822281986	5.27065184305925	5.2956485447927	5.26873397812822	5.34692178061083	5.30367962975267
1554102_a_at	6.56421156688239	6.43190084581487	6.49208187748161	6.42728347303596	6.6155252125796	6.51141718753365
1554103_at	7.06773484023053	7.02215273153634	7.04288558148704	7.0205620094377	7.08541280431986	7.04954675147627
1554105_at	8.84800610484356	8.81162479092507	8.82817269412854	8.81035515769208	8.86211575398877	8.83348930021336
1554106_at	9.81569936059927	9.80843877057584	9.81174122252073	9.80818539087643	9.8185152121116	9.81280225338906
1554108_at	5.54185845240679	5.59897749880559	5.57299711632135	5.60097083636639	5.51970615449909	5.56464998871833
1554110_at	5.23071368221095	5.38564564501711	5.3151754269985	5.39105245273362	5.17062691235234	5.29253434762369
1554112_a_at	7.96063774133999	7.98927616174607	7.97625008440753	7.99027558387715	7.94953099393366	7.97206499091333
1554113_a_at	5.46261261175438	5.47771175790461	5.47084396831601	5.47823868713496	5.45675675797601	5.46863744514102
1554114_s_at	5.81968024005282	5.84673133329094	5.83442724571853	5.84767536095967	5.80918910068828	5.83047411727372
1554115_at	5.81170593432869	5.94182187416441	5.88263913045005	5.94636265358012	5.76124348364879	5.86362455612729
1554116_s_at	6.39644526452297	6.54214615803637	6.4758746570147	6.54723082036867	6.33993855087805	6.45458256572981
1554117_at	7.48890876000987	7.43525077334872	7.45965690588563	7.43337821967369	7.50971876613893	7.4674982493572
1554119_at	4.76447806804606	4.77632580457622	4.77093690637093	4.77673926627989	4.7598831981087	4.76920552997621
1554121_at	3.85833582897265	3.94931841155286	3.90793532755782	3.9524935170679	3.82305034364334	3.89463953089577
1554122_a_at	6.03229275128719	6.02631894969222	6.02903611078134	6.02611047626959	6.03460955174021	6.02990909601712
1554125_a_at	3.72422774846926	3.7491292389267	3.73780289005885	3.7499982498675	3.71457028270719	3.73416389516208
1554126_at	9.7106107700748	9.66198529504666	9.68410240867787	9.6602883657053	9.72946903323987	9.69120832291151
1554127_s_at	10.1182494160574	10.0081923897664	10.0582514124286	10.0043516252900	10.1609324821613	10.0743346648632
1554128_at	5.98801044791996	6.09232716267763	6.04487909903207	6.09596760205565	5.94755362856183	6.02963471061686
1554129_a_at	6.78484147788221	6.96684305581642	6.88406032561373	6.97319453757763	6.71425638537346	6.85746341108613
1554131_at	2.89494437688321	3.01298753441897	2.95929605012817	3.01710699849524	2.84916407492507	2.94204573940459
1554132_a_at	8.19182802574885	7.96599707147584	8.06871542793842	7.9581160343801	8.27941132573795	8.10171737581524
1554133_at	3.87843961106026	3.75413194151592	3.8106728154293	3.74979385881987	3.92664945876558	3.82883859453694
1554140_at	3.79320273541761	3.68484024876758	3.73412851647526	3.68105862024892	3.83522861360772	3.74996413629868
1554141_s_at	5.29642143144284	5.19353583946425	5.24033296231989	5.18994534333581	5.33632322301001	5.25536821271187
1554142_at	3.13438363319867	3.10509301542344	3.11841574227163	3.10407083294192	3.14574332023418	3.12269614503665
1554143_a_at	4.12713750248392	3.9631315457737	4.03772903564207	3.95740807428186	4.19074341050831	4.06169614879653
1554145_a_at	8.12921881175132	8.24369390283271	8.19162534009011	8.24768884870829	8.08482230164606	8.17489645099152
1554147_s_at	4.38257864147877	4.44484341449885	4.41652251769917	4.44701632736418	4.35843069279863	4.40742341611504
1554148_a_at	7.87213956572735	7.87588920525931	7.87418369588266	7.87602005998798	7.87068535496588	7.87363573996232
1554149_at	9.5930669330778	9.63171478770648	9.61413595702296	9.6330635185613	9.57807825866522	9.60848812859256
1554151_at	6.4566379527409	6.56102271502449	6.51354370021882	6.56466552912159	6.41615474272744	6.49828936763581
1554152_a_at	6.9408337443489	6.95518456129663	6.94865714641893	6.95568537537274	6.93526811270257	6.94655998080041
1554153_a_at	8.3920208159738	8.30292817510218	8.34345162625042	8.29981902467625	8.42657333122751	8.35647123509775
1554154_at	8.51023212506058	8.47845216147421	8.49290715786096	8.47734310592985	8.52255724715638	8.49755134273447
1554155_at	7.17176619338955	7.08934622165329	7.12683463445168	7.08646993369368	7.20373086861713	7.13887912861771
1554156_a_at	3.97273350703649	4.20926491438476	4.10167949726243	4.21751937534482	3.88100028439960	4.06711383197678
1554157_a_at	5.95404851301908	6.08813762006631	6.02714769625464	6.09281705486822	5.90204516154942	6.00755250065416
1554158_at	5.18190895662237	5.15219905604403	5.16571249209135	5.15116224145268	5.1934312527725	5.17005416701129
1554159_a_at	7.76264415617724	7.75747281294242	7.75982497887775	7.75729234367061	7.76464974175935	7.76058069635873
1554160_a_at	7.6661068441263	7.60326196872995	7.6318467229041	7.60106881148155	7.69047977206408	7.64103059811215
1554161_at	6.25302832161471	6.26589133049218	6.26004063949497	6.26634022311832	6.24803970183535	6.25816089564019
1554163_at	7.45849899205547	7.1294704861301	7.27912785912749	7.11798806615317	7.58610506993879	7.32721064581851
1554165_at	3.64038059990035	3.60808046929669	3.62277206168630	3.60695326099036	3.65290745671434	3.62749226149251
1554167_a_at	10.1580326181455	10.1345446658573	10.1452280722286	10.1337249844992	10.1671418758998	10.1486604988401
1554168_a_at	11.1697724195871	11.0498954739503	11.1044210498316	11.0457120144307	11.2162639137459	11.1219393423273
1554170_a_at	7.75992476093157	7.80872651168958	7.78652921970852	7.81042959269236	7.7409981333114	7.77939754531075
1554171_at	8.17704710962526	8.1127712687939	8.14200689219062	8.11052817378691	8.20197500433176	8.15139988242832
1554172_a_at	7.21589616475857	7.22540392163382	7.22107935433517	7.22573572284713	7.2122088016807	7.21968993233218
1554173_at	8.15919587849593	8.19114216313388	8.1766115162451	8.1922570229418	8.14680625263622	8.1719430259406
1554175_at	6.7561357410499	6.82826245856216	6.79545589356424	6.83077953306215	6.72816306583608	6.78491561054799
1554176_a_at	4.48388540646305	4.41599641509695	4.44687546636553	4.41362722854735	4.51021457783779	4.45679646661852
1554177_a_at	6.48701379931694	6.41450947697035	6.44748779410074	6.41197922483616	6.51513291981143	6.45808325863584
1554178_a_at	8.33695248522257	8.34105690366412	8.33919002444064	8.34120013944904	8.33536068168614	8.33859022268225
1554179_s_at	7.13815571039315	7.06907155008983	7.10049421943469	7.06666065459576	7.1649484003316	7.11058987644851
1554181_at	5.28037154162128	5.39823931571916	5.34462760392255	5.40235265927318	5.23465925806345	5.32740292296746
1554182_at	5.38280897583551	5.42036197627378	5.4032811358829	5.42167249896303	5.36824491523778	5.39779330465501
1554183_s_at	8.18807134992458	8.14307385509579	8.16354079563822	8.14150353482193	8.20552258507981	8.17011653271425
1554185_at	5.57958766577626	5.6689094992782	5.62828180072784	5.67202664805682	5.54494626347443	5.615228698672
1554187_at	4.7378417098295	4.81976823234272	4.7825042630594	4.82262729993658	4.70606840744304	4.77053187940449
1554188_at	7.19992274475619	7.18660414146426	7.19266205785986	7.18613934952754	7.20508805626677	7.1946083802896
1554190_s_at	3.16089014019178	3.14664449731379	3.15312407416317	3.146147353597	3.16641498251349	3.15520587010316
1554192_s_at	7.93722548186043	7.95288863006845	7.9457643062744	7.95343524181377	7.93115089295966	7.94347536230562
1554193_s_at	6.38381724020486	6.40467575650587	6.39518833916052	6.40540367594127	6.37572774823774	6.39214016682307
1554194_at	5.58920518954327	5.50061603248588	5.54091047592316	5.49752445261235	5.62356244027232	5.5538565078481
1554195_a_at	5.73756168763165	5.60204403020235	5.66368372475887	5.59731474192225	5.79011906924773	5.68348768246374
1554196_at	4.18475294698845	4.13617563204224	4.15827084024212	4.13448038338895	4.20359253238230	4.16536971657204
1554198_at	7.13923021868007	7.12266630730699	7.13020033982397	7.12208826077478	7.14565414769127	7.13262091738178
1554199_at	4.20346646231092	4.22136799284903	4.21322554930776	4.22199271954646	4.19652376871769	4.21060949793590
1554201_at	7.87207875971774	7.8564587111173	7.86356343121764	7.85591360345987	7.87813663343493	7.86584607679829
1554202_x_at	7.89049750816702	7.83957889675694	7.86273903480904	7.83780194165937	7.91024511111416	7.8701800579634
1554203_at	5.16557031947517	5.13097096602255	5.14670835123957	5.12976351955479	5.17898887656636	5.15176454941617
1554205_s_at	6.06691907683206	6.09314709637689	6.08121738076467	6.09406240046195	6.05674714751745	6.07738453270928
1554206_at	6.65703628094426	6.64994402824754	6.65316991259528	6.64969652317555	6.65978684672712	6.65420634338299
1554208_at	7.62604148240083	7.60843114916209	7.61644114271176	7.60781658465312	7.63287124187256	7.61901463978398
1554210_at	4.40342806093219	4.4360819232347	4.42122943731811	4.43722147605178	4.39076401747964	4.41645754470864
1554212_s_at	6.82394021657344	6.86337405304222	6.84543772148782	6.8647502130511	6.80864671732625	6.83967503310918
1554213_at	8.38304481971147	8.49754248853656	8.44546365639253	8.50153822232908	8.33863955335176	8.42873146788123
1554214_at	4.29407825486533	4.28958722487398	4.29162995290044	4.28943049713896	4.29581999672822	4.29228625237969
1554216_at	3.51016387446107	3.5975486157352	3.55780199626719	3.6005981639683	3.4762737284706	3.54503197239672
1554217_a_at	5.73936554909103	5.7578079528389	5.74941949516135	5.75845155490196	5.73221309036291	5.74672440294438
1554219_at	6.6475140549022	6.72129311219946	6.68773498669213	6.72386784996878	6.61890055801033	6.67695323796701
1554220_a_at	4.40639333858942	4.37284474320397	4.38810419508343	4.37167396603751	4.41940438352485	4.39300684007209
1554222_at	7.3324921231445	7.36555675043288	7.35051742961416	7.36671063810543	7.31966877401528	7.34568550960633
1554224_at	3.93741911541814	3.9328226517456	3.93491333588366	3.93266224459136	3.93920174728992	3.93558504297992
1554225_a_at	3.68632675508032	3.71275983835498	3.70073685027989	3.71368229874361	3.67607529655227	3.69687403510797
1554228_a_at	6.32732318320594	6.38508622152561	6.35881292174887	6.38710203308353	6.30492112796192	6.35037168398335
1554229_at	8.04195057064427	7.96458939337166	7.99977683261813	7.96188964696259	8.07195330972134	8.01108205668831
1554231_a_at	6.19215693889903	6.18763335147564	6.18969088812708	6.18747548755303	6.19391130740712	6.19035194540704
1554232_a_at	4.73270981843779	4.6981842191149	4.71388805754462	4.69697934651498	4.74609977169967	4.7189334776153
1554233_at	5.62759489410183	5.904761664067	5.77869340576063	5.91443421583402	5.52010218815719	5.73818946632051
1554234_at	7.52680843393432	7.27360530202705	7.38877379008671	7.26476903207574	7.62500739842705	7.42577578827759
1554235_at	3.32531108324168	3.35986296511973	3.34414717216908	3.36106875492692	3.31191093690012	3.33909791128075
1554237_at	5.84151618366438	5.73312054036978	5.78242388925199	5.72933775475224	5.88355492089038	5.79826435444242
1554239_s_at	8.8326693076102	8.88878411744995	8.86326050817103	8.89074240921465	8.81090647956987	8.85506013530624
1554240_a_at	6.64142896270365	6.74654262609727	6.69873207337517	6.75021087734804	6.60066306529339	6.68337122237214
1554241_at	10.8197799593758	10.9211838793025	10.8750606893825	10.9247226681154	10.7804527999631	10.8602419640634
1554242_a_at	5.32191108539273	5.72725823367238	5.5428876144979	5.7414040177281	5.16470659143048	5.48365195522962
1554245_x_at	7.62362383816753	7.53569384714087	7.57568847139911	7.53262527080979	7.65772544663355	7.5885381756835
1554246_at	4.26821925248499	4.16469480720471	4.21178251007132	4.16108201640641	4.30836880849415	4.22691111969048
1554248_at	8.1533416717968	8.0624036126675	8.10376644533908	8.05923006092956	8.18860988973792	8.11705573553877
1554249_a_at	7.5052789278013	7.51926892028205	7.51290562505013	7.51975714232435	7.4998532335592	7.51086118874097
1554250_s_at	9.03394307975883	9.19317305253493	9.12074790091745	9.19872985198362	8.9721894263777	9.09747872916506
1554251_at	8.18313508767494	8.22986322670028	8.20860910918264	8.23149394290683	8.16501266229103	8.20178046333354
1554252_a_at	3.70439008138099	3.57169721939789	3.63205206641653	3.56706651068484	3.75585193157282	3.65144322087049
1554253_a_at	6.67914787445482	6.581950751051	6.6261604954639	6.57855877080804	6.71684352536574	6.64036445793962
1554256_a_at	6.38180610991126	6.46881407768164	6.42923883221853	6.47185047729227	6.34806208678916	6.41652386837989
1554258_a_at	6.59882642063493	6.71170040000462	6.66036009687581	6.71563947036555	6.55505086458717	6.64386518723953
1554259_at	6.62891562137812	6.7051992893706	6.67050195114985	6.7078614329159	6.59933076929457	6.65935418957285
1554260_a_at	8.3576521106113	8.31022987029908	8.33179969716505	8.30857493138131	8.3760437270874	8.33872977594023
1554261_at	5.15761419547674	5.35256240187773	5.26389094662351	5.35936569441723	5.08200805326954	5.2354020684401
1554262_s_at	5.88914739783015	5.69177556288996	5.78154939642986	5.68488769068562	5.9656934881773	5.81039245308707
1554264_at	3.71130576309187	3.69266129685947	3.70114166189481	3.69201064323017	3.71853658707004	3.70386628263945
1554266_at	5.04819069581413	4.95731803248102	4.99865112012174	4.95414676292224	5.0834335515118	5.01193085366581
1554268_at	5.1614571192003	5.19619374108306	5.18039391983913	5.19740597793748	5.14798532573089	5.17531766185456
1554271_a_at	5.93546689502425	5.85638511069469	5.89235516156132	5.85362531862852	5.96613693165809	5.90391182762091
1554272_at	3.1848621614346	3.17257464358181	3.17816357466039	3.17214583441203	3.18962759036212	3.17995921877401
1554273_a_at	6.55776000350127	6.18959369921634	6.35705275195245	6.17674545035334	6.70054476911442	6.4108549653077
1554274_a_at	5.47543048602822	5.32785701913063	5.39498025308234	5.3227070078281	5.53266343384678	5.416545994051
1554276_at	5.17509868039087	5.25574982126242	5.21906595450099	5.25856438065295	5.1438200052059	5.20727994954069
1554277_s_at	4.57443872686178	4.55577748887490	4.56426548247941	4.55512624994576	4.58167605537609	4.56699255417488
1554279_a_at	7.04656885149901	6.90292720562043	6.96826206563431	6.8979144068068	7.10227693369	6.98925322747697
1554280_a_at	5.49572156019881	5.54441575039496	5.52226738192914	5.54611507775474	5.4768366474489	5.51515142596141
1554281_at	3.40661585420636	3.41361758976374	3.41043287679490	3.41386193597323	3.40390039339745	3.40940967378601
1554283_at	4.43019762550345	4.46663635061839	4.45006233414909	4.46790798738438	4.4160657107567	4.44473733824313
1554285_at	7.56604784311293	7.71587851182111	7.64772859815256	7.72110729483702	7.50793949190271	7.62583299958426
1554286_at	6.81106043657698	6.85493003347047	6.83497611304321	6.85646099241985	6.79404663048697	6.82856520203804
1554287_at	5.87232493033236	5.91618272652473	5.8962341736018	5.91771327365386	5.85531570087069	5.88982498709948
1554288_at	4.3832145091657	4.40265830867692	4.39381436991923	4.40333685739812	4.37567368230695	4.3909729381055
1554290_at	4.20079134584102	4.14530529984414	4.17054291826432	4.14336895064788	4.22231032240204	4.17865140633131
1554291_at	4.98128732329918	4.86060028932571	4.91549433082683	4.8563885593847	5.02809299143852	4.93313100608874
1554292_a_at	5.50563724505499	5.42981986157672	5.46430511204759	5.42717399040455	5.53504125949996	5.4753847328452
1554293_at	3.56134136771046	3.62339095400604	3.59516793407513	3.62555635729606	3.53727687421258	3.58610027893769
1554294_s_at	4.32851783032685	4.38692669162916	4.3603596417084	4.38896504108450	4.30586530761167	4.35182402619701
1554295_x_at	4.83006766803436	4.85603205912062	4.84422225391691	4.85693816311322	4.81999798090550	4.84042793137136
1554296_at	3.36615832873539	3.3304029044985	3.34666612414462	3.32915511353162	3.38002524107811	3.35189126544900
1554298_a_at	3.08656577968331	3.21330468525976	3.1556579728213	3.21772761310655	3.03741303344829	3.13713690351410
1554299_at	4.3418242936752	4.30621417741546	4.32241130427709	4.30497145739893	4.35563485168778	4.32761521090926
1554300_a_at	3.96369103331129	3.92136744393631	3.9406181686839	3.91989043747826	3.98010525622762	3.94680315291252
1554301_at	3.61714323865049	3.64265708944738	3.63105221079235	3.64354747050799	3.60724828312761	3.62732372823403
1554302_s_at	4.60127136198859	4.62638539447209	4.61496237166657	4.62726182269364	4.59153146672923	4.61129231680776
1554303_at	6.60925338512003	6.45762714232337	6.5265937660832	6.45233569745474	6.66805810811218	6.54875176199498
1554305_at	6.14802272303825	6.26609887606903	6.21239238390196	6.2702194916204	6.10222962454233	6.19513725136106
1554306_at	6.74653107261438	6.78594061281101	6.76801533232422	6.78731592492983	6.73124699611306	6.76225619449652
1554307_at	4.05608804077626	4.06487045878931	4.06087580913213	4.0651769471641	4.05268198355996	4.05959238497785
1554308_s_at	3.7156898055464	3.81263116343895	3.76853775300269	3.81601421799019	3.67809334735941	3.75437116698007
1554309_at	4.40112763581783	4.35304591905637	4.37491570629407	4.35136796576320	4.41977501494558	4.381942158073
1554310_a_at	5.72436432419143	5.68013306165589	5.70025148433422	5.67858948131742	5.74151839391592	5.7067152475744
1554311_a_at	4.38306583072763	4.49029561780818	4.44152255422084	4.49403771743518	4.34147924380523	4.4258524621581
1554312_at	6.85952093007388	6.92374462812663	6.89453272167579	6.92598590345759	6.8346132577352	6.88514735135569
1554314_at	4.21353954698612	4.1365840843508	4.17158698582710	4.1338984965504	4.24338493904713	4.18283292053479
1554316_at	7.31055427411752	7.39781569257545	7.35812516602453	7.40086093709522	7.2767119560222	7.345373164011
1554317_s_at	7.20960048818099	7.14942637633063	7.17679634379484	7.14732642325191	7.23293762239597	7.18558992530015
1554318_at	6.37966807361258	6.16895026546226	6.26479446450165	6.16159664616719	6.46139009025855	6.29558784330874
1554319_at	3.27977509152244	3.28740044235604	3.28393208033455	3.28766655145956	3.27681777598643	3.28281774491688
1554321_a_at	7.22105189563357	7.03435269250477	7.11927211978169	7.0278372732597	7.29345885316512	7.1465555247079
1554322_a_at	6.66119109135629	6.69133689579192	6.67762519052176	6.6923889225338	6.64949974000103	6.67321981451876
1554324_s_at	4.75072144337924	4.61604809166233	4.67730375695499	4.61134826791981	4.80295138059901	4.69698433151602
1554325_at	4.15473268775407	4.20505228549576	4.18216460654792	4.20680833624497	4.13521739837078	4.17481112063099
1554327_a_at	6.63107147889512	6.68528979542873	6.660628798966	6.687181903467	6.61004416181561	6.65270557133775
1554328_at	3.34794013185826	3.37558018526273	3.36300821138348	3.37654476643323	3.33722057794754	3.35896901487606
1554329_x_at	3.39027938044548	3.38630080152668	3.3881104431186	3.38616195728299	3.39182238004046	3.38869185523956
1554331_a_at	5.25943958680969	5.33805740843431	5.30229838925137	5.34080100915372	5.22894948735453	5.29080952467212
1554332_a_at	6.55979106152755	6.55200659725831	6.55554733142494	6.55173493542225	6.5628100855207	6.55668491898414
1554333_at	3.95640630765181	4.07027220594346	4.01848073224001	4.0742458922402	3.91224605884664	4.00184086791111
1554334_a_at	7.65491377411036	7.5211605393106	7.58199769289928	7.51649282576121	7.70678686531564	7.60154380559861
1554335_at	7.08040415617238	7.2184862095008	7.1556801091567	7.22330498993787	7.02685223305933	7.13550140185176
1554337_at	4.07267747697943	4.03153652802919	4.05024933324707	4.03010079329621	4.08863304022515	4.05626149157687
1554339_a_at	5.64045267063105	5.55654418297175	5.59470964161479	5.55361594885956	5.67299463224987	5.60697166098706
1554340_a_at	3.86366806069575	3.79605058428963	3.82680613800432	3.79369087305521	3.88989193128802	3.83668746024866
1554341_a_at	6.6271892440958	6.64386537646317	6.63628030065085	6.64444733927789	6.62072179277368	6.6338433236078
1554342_s_at	7.95993962818793	7.9658302830128	7.96315094091797	7.96603585478369	7.95765507428203	7.96229010638749
1554343_a_at	4.349958912578	4.40411147411928	4.37948038606642	4.40600128744319	4.32895709704781	4.37156676758513
1554344_s_at	9.36506358994725	9.38255186933451	9.37459739151813	9.38316217441441	9.35828116623213	9.3720417308619
1554345_a_at	7.05318407142015	6.90849545679	6.97430652658555	6.9034461209144	7.1092981961687	6.99545068786214
1554346_at	7.60402071324088	7.62712920518413	7.6166183949173	7.62793564415445	7.59505862038396	7.61324142098086
1554348_s_at	5.94456335487332	5.83929804684579	5.88717757455678	5.83562450350834	5.98538806413914	5.90256058624332
1554349_at	6.1514192863682	6.2290585925876	6.19374464744034	6.23176804512644	6.12130868142722	6.1823987788224
1554351_a_at	7.93047257667905	7.77240890223276	7.84430356746068	7.76689280420355	7.99177390829222	7.86740230147652
1554352_s_at	8.04775556894696	7.92726312099265	7.982068655778	7.92305818170458	8.09448577141002	7.9996768950902
1554354_at	3.14250638813475	2.97497896105632	3.05117817841914	2.96913259747163	3.2074780168003	3.07565990385035
1554355_a_at	4.44630456694709	4.19626511129861	4.30999461316292	4.18753924715963	4.54327657294897	4.3465342855432
1554356_at	4.52083157324511	4.54571779990089	4.53439839371556	4.54658627816632	4.51118002719463	4.53076162940400
1554360_at	5.58782268681502	5.51526728324977	5.54826883447951	5.51273524848582	5.61596161797591	5.55887176380048
1554362_at	3.31063837996385	3.37857211495984	3.34767271222023	3.38094286297036	3.28429185580958	3.33774517332888
1554364_at	5.03153399210381	4.93276435119314	4.97768934925376	4.92931749331462	5.06983950747279	4.99212311255977
1554365_a_at	9.38903984491905	9.33213730180264	9.35801920858674	9.33015151976233	9.41110817704805	9.36633469734705
1554367_at	5.06106978908439	5.12072627834363	5.09359174955964	5.12280816745563	5.03793340279090	5.08487381115573
1554368_at	3.48705560790057	3.52537160533824	3.50794371864444	3.52670875505777	3.47219563660581	3.5023443863724
1554371_at	8.08867556622639	7.78320813072538	7.92214883984345	7.77254794377947	8.2071440291814	7.96678851475837
1554372_at	5.24354785545256	5.40159763791387	5.32970929140284	5.4071132511413	5.18225191152369	5.30661258750092
1554374_at	4.3746436346272	4.43325740021375	4.40659715035334	4.43530290040834	4.35191164453584	4.3980315910261
1554375_a_at	4.29219417252818	4.42601199091390	4.36514546172512	4.43068195829798	4.24029603407638	4.34558991106302
1554376_s_at	6.26225322442116	5.98279860346934	6.10990748215451	5.97304621039556	6.37063322032985	6.1507457581308
1554377_a_at	6.05226779260324	6.06703592591588	6.06031869626604	6.06755130347714	6.04654031447978	6.05816054585929
1554378_a_at	4.25994542722209	4.28055658037015	4.27118167522049	4.28127586733888	4.25195186931901	4.26816965145225
1554379_a_at	6.98436947970401	7.01437055834459	7.0007246810556	7.01541753445306	6.97273425689307	6.99634045464726
1554380_at	5.53992530983045	5.58583112684292	5.56495103938648	5.58743314569791	5.52212180297466	5.55824256407951
1554382_at	5.64620828703646	5.78787080253049	5.72343614249576	5.79281453375316	5.5912677646813	5.70273420211081
1554383_a_at	7.06446311634903	7.11466550316278	7.09183113716275	7.11641746349102	7.04499328450675	7.08449477993815
1554384_at	3.46426666846951	3.40022286386981	3.42935294646309	3.39798786645138	3.48910457330304	3.43871202794081
1554385_a_at	5.83461144295624	5.83375680854321	5.83414553577755	5.83372698355516	5.83494289309964	5.83427042831252
1554386_at	6.22274033738704	6.29106121095414	6.2599857196979	6.29344546930671	6.19624367051333	6.2500016060691
1554388_at	7.3674578685903	7.44754754282476	7.41111905704224	7.4503425081813	7.33639694522358	7.39941510236044
1554390_s_at	8.86158309373427	8.84226407920904	8.85105125998723	8.8415898852279	8.8690755256292	8.85387445626892
1554391_at	5.44360695285903	5.49523353444246	5.4717513788314	5.49703519624695	5.42358478009361	5.46420689601257
1554393_a_at	6.95622068113767	7.01972147209081	6.99083837720341	7.02193751944677	6.93159337155782	6.98155864936486
1554394_at	4.26928259741109	4.26187561374801	4.26524465228689	4.26161712521084	4.27215522430259	4.26632707648139
1554396_at	7.5384365442387	7.54672860051593	7.54295699004192	7.54701797627193	7.53522066245316	7.54174522520687
1554397_s_at	8.64209371238939	8.51949209543713	8.5752569777737	8.51521355047721	8.68964190714969	8.59317344181778
1554398_at	5.76371650419718	5.76389271837852	5.7638125680238	5.76389886789201	5.76364816361226	5.7637868168541
1554400_at	5.97480914917237	6.07656039131992	6.03027922319986	6.08011130096596	5.9353472888886	6.01540974173057
1554401_a_at	4.55518610614576	4.47754300113967	4.51285867415071	4.47483341603097	4.58529818435809	4.52420509790672
1554403_a_at	4.19206317203648	4.36776892020486	4.28784982438833	4.37390069042080	4.12391977114098	4.26217295488486
1554404_a_at	6.02431147833571	6.04046868814479	6.03311964229785	6.04103254162661	6.01804527909721	6.0307584983277
1554405_a_at	5.27750441795852	5.27823459363291	5.27790247598569	5.27826007526626	5.27722123625147	5.27779577130641
1554406_a_at	7.11587471900076	7.02271681342699	7.06508933486825	7.01946579360133	7.15200385292081	7.07870302371776
1554408_a_at	6.86079373349758	6.88612796016924	6.87460478286903	6.88701207271631	6.8509684410273	6.87090254979469
1554409_at	4.13928260266367	4.22652863434238	4.18684510640986	4.22957334189511	4.10544625197395	4.17409535295295
1554410_a_at	8.86998216651505	8.86876444980136	8.8693183236486	8.86872195398575	8.87045442971112	8.86949627544286
1554411_at	7.25601920229085	7.39020880411102	7.3291731706315	7.39489174597438	7.20397687625336	7.30956328916447
1554413_s_at	4.63285210188791	4.68648368060268	4.66208955962042	4.68835531269454	4.61205233746862	4.65425207529063
1554414_a_at	9.99945209544777	9.69986284527235	9.83612988400024	9.68940779493739	10.1156408405031	9.87991054662275
1554415_at	6.82457550987813	6.72994817048148	6.77298905834622	6.7266458704294	6.86127452963929	6.78681748382732
1554417_s_at	8.09357577592265	8.19606679710987	8.14944914328817	8.199643523527	8.05382700948925	8.1344715537458
1554418_s_at	3.22774317665536	3.33417391581629	3.28576429615675	3.33788813030985	3.1864664819436	3.27021097346195
1554419_x_at	6.15860076617676	6.1476775658865	6.15264594227555	6.14729636860126	6.16283707616775	6.15424221098808
1554420_at	6.74912366591826	6.72697366223035	6.73704850773497	6.72620067253415	6.75771403132676	6.7402854123902
1554423_a_at	10.6598415885730	10.6930195729285	10.6779286920760	10.6941774165301	10.6469742765333	10.6730802065622
1554424_at	5.26360632484295	5.22070399854802	5.24021795959744	5.21920679535853	5.28024499745634	5.24648751790815
1554428_s_at	7.86924355568049	7.8987085504457	7.88530650888234	7.8997368183265	7.85781624057213	7.88100062342672
1554429_a_at	8.26914005493934	8.1941167151286	8.22824079783684	8.19149855445175	8.29823611795683	8.23920438056601
1554430_at	7.20671105865736	7.25110924891715	7.23091489979402	7.2526586546908	7.18949224988504	7.22442674246636
1554432_x_at	7.73511569525182	7.6671514354546	7.69806472228475	7.66477962219114	7.76147405774256	7.70799672193703
1554433_a_at	7.69684367215249	7.79257726074747	7.74903319961379	7.79591816662751	7.65971561928685	7.73504311171356
1554436_a_at	5.14373796490286	5.08549760561721	5.11198801303222	5.08346513653662	5.16632513801741	5.12049900439591
1554438_at	4.77532127894326	4.93486352723634	4.8622963382796	4.94043122446005	4.71344651674261	4.83898153194904
1554440_at	4.38586428600857	4.44670775822068	4.41903333472447	4.44883107060308	4.36226755589561	4.41014193582367
1554441_a_at	8.40668592714507	8.40054748741762	8.40333953353936	8.40033326846186	8.40906657868084	8.40423657827171
1554442_at	8.74818564338263	8.8156588079134	8.78496889391007	8.81801348295937	8.72201774080552	8.77510866077198
1554443_s_at	6.56435382559107	6.59870374921324	6.58307981621237	6.59990249109154	6.55103200407689	6.57806006862019
1554444_s_at	8.25260972263222	8.24520264819424	8.24857172802174	8.24494415648922	8.25548238472866	8.24965416548169
1554445_at	6.00475719899815	5.87880697273126	5.93609495736505	5.87441156817469	6.05360407424756	5.95450077252761
1554447_at	7.81749362338623	7.89978813557639	7.86235678757861	7.90266004525518	7.78557760473497	7.8503306275219
1554448_at	4.7852660559714	4.81220859075884	4.79995388058764	4.81314882996031	4.77481701848514	4.79601661639998
1554449_at	3.46308188885821	3.49178469554539	3.47872933235011	3.49278636462561	3.45195017072549	3.47453482972642
1554450_s_at	7.25058167830575	7.4500326388381	7.35931312287663	7.45699306826106	7.17322924729976	7.33016623189943
1554451_s_at	7.5744138085269	7.62344905757716	7.60114555977993	7.6251602871914	7.55539662400747	7.59397976296304
1554452_a_at	11.4880742094921	11.3535852877336	11.4147570657564	11.3488919002183	11.5402326198283	11.4344106885300
1554453_at	5.35722890053542	5.33457464195453	5.34487884589238	5.33378405479686	5.36601482951362	5.34818944015206
1554455_at	6.9648066546705	7.11266802250513	7.04541383789976	7.11782808095984	6.90746205114815	7.02380602434744
1554456_a_at	7.7671019500014	7.77747809882393	7.77275854672846	7.77784020513502	7.76307780123943	7.77124222172463
1554459_s_at	4.45547869286781	4.31159731424519	4.37704121579209	4.30657614925051	4.51127974984565	4.39806741112938
1554460_at	3.32548547770527	3.34096748160069	3.33392555061296	3.34150777178106	3.31948114142653	3.33166307828170
1554462_a_at	8.67410502485662	8.70386125873725	8.6903267481624	8.70489969026581	8.66256475940938	8.68597830229634
1554464_a_at	10.882438906508	10.9570190391705	10.9230965475594	10.9596217328270	10.8535147311077	10.9121977331843
1554465_s_at	6.04627957701613	6.044625895568	6.04537806632781	6.04456818547737	6.04692091902712	6.04561972810147
1554466_a_at	9.0896258695509	9.09747849816856	9.09390675970554	9.09775253880056	9.08658040959553	9.09275921090662
1554468_s_at	7.27629588394201	7.2982719434647	7.28827621580655	7.29903886286632	7.26777297874529	7.2850647305908
1554469_at	6.41100977101747	6.50031256899108	6.45969352867887	6.50342905346881	6.37637575120399	6.44664320839188
1554470_s_at	7.19724250725807	7.19034901201313	7.19348449228474	7.19010844316853	7.19991598957122	7.19449187752781
1554471_a_at	7.56002392622139	7.53339560869946	7.54550739833442	7.53246633503606	7.57035110182597	7.54939874418528
1554472_a_at	7.26195488541079	7.29522652413368	7.28009304494597	7.29638763608069	7.24905125169602	7.27523087319257
1554473_at	6.84858398595137	6.79691306395811	6.82041538763708	6.79510985476427	6.86862335511676	6.82796635016947
1554474_a_at	5.8879022493947	5.76742956477497	5.82222611028225	5.76322531518674	5.93462478710664	5.83983146146717
1554475_a_at	6.5426185752941	6.46069526819282	6.49795777495817	6.45783631281024	6.57439063065758	6.50992968872684
1554476_x_at	5.99044434304989	5.98946497866285	5.98991043885469	5.98943080085455	5.99082416682199	5.99005355888249
1554478_a_at	5.54387037966368	5.582262859115	5.56480018486621	5.58360267789993	5.52898074659308	5.55918967584723
1554479_a_at	9.38900340212616	9.56844705268935	9.48682778608866	9.57470926803195	9.31941034244571	9.46060467587874
1554480_a_at	8.87271557506612	8.96197610659472	8.92137629101536	8.96509111606021	8.83809794731344	8.90833214736177
1554481_a_at	6.92006531299996	6.83677877972916	6.87466134476805	6.83387225054942	6.9523660640285	6.88683247444642
1554482_a_at	8.40485847443905	8.34691457995472	8.37327014147476	8.3448924568876	8.42733067055359	8.38173780876912
1554483_at	11.4231482285640	11.5573869711535	11.4963289861807	11.5620716279289	11.3710868444183	11.4767119234965
1554485_s_at	11.8177231950036	11.9856651603468	11.9092773918202	11.9915259904667	11.7525907972827	11.8847350875802
1554486_a_at	5.89502436876345	5.93378661859213	5.91615575568403	5.93513934160478	5.87999132882467	5.91049121003946
1554487_a_at	6.64970049036351	6.63427105174644	6.64128907361589	6.63373259598647	6.65568444041771	6.64354386428729
1554488_at	3.38153695396675	3.40028784994621	3.39175907574246	3.40094221775538	3.37426485367863	3.38901890182011
1554489_a_at	6.62446147796309	6.64915360940632	6.63792248669522	6.65001531414695	6.61488520724093	6.63431408660905
1554491_a_at	4.70053348114651	4.58021284292735	4.6349402307037	4.57601389944664	4.74719705118699	4.65252336249268
1554492_at	3.13578282309082	3.15902189945351	3.14845169335680	3.15983289555223	3.12677008609427	3.14505563638446
1554493_s_at	6.18228309421950	6.16003755314666	6.17015585346992	6.15926122939169	6.19091051158783	6.1734067195407
1554494_at	3.79805715373102	3.92243777004239	3.86586371656759	3.92677839843098	3.7498190153133	3.84768727733848
1554495_s_at	4.8550276249955	4.75369075312621	4.79978344649051	4.75015430415296	4.89432878137353	4.81459237369979
1554496_at	4.48577136152166	4.44667362903475	4.46445708496265	4.44530919836544	4.50093451063166	4.47017065657549
1554499_s_at	5.37179099569159	5.35207586458594	5.36104321749438	5.35138784694862	5.37943705221873	5.36392430052052
1554500_a_at	3.70109996841642	3.88348775504886	3.8005293592787	3.88985271470147	3.63036509381785	3.77387600590122
1554501_at	7.45173155407454	7.56336901980977	7.51259114023659	7.5672649383811	7.40843555117279	7.49627692929436
1554503_a_at	5.26297830802242	5.49990552315721	5.39214007435837	5.50817379699716	5.17109158051187	5.35751656745405
1554504_at	3.24937537902404	3.29897816143835	3.27641652323436	3.30070919680291	3.23013808984696	3.26916778957403
1554506_x_at	3.58556449394191	3.73906885318023	3.6692479752516	3.74442584046042	3.52603138702979	3.64681551961789
1554507_at	3.36921058139917	3.35722230725823	3.36267512846489	3.35680394108021	3.37385995559066	3.36442704241135
1554508_at	5.5938182550332	5.71273016496794	5.65864353193022	5.71687994672101	5.54770102759811	5.64126626553096
1554509_a_at	7.59436263687565	7.54150069912428	7.5655447518217	7.5396559259234	7.61486391389052	7.57326976418749
1554510_s_at	10.2207370259244	10.0930270213534	10.1511154345011	10.0885702041435	10.2702663903906	10.1697784159678
1554511_at	5.603111544815	5.58297642822882	5.59213480994657	5.58227375395968	5.6109204829739	5.59507726781383
1554512_a_at	4.73836570635532	4.61748348003419	4.67246630403729	4.61326493828061	4.78524707532139	4.69013150385512
1554513_s_at	6.02993644019948	6.22025981346304	6.13369194609082	6.22690170881217	5.9561239323033	6.10587892079318
1554514_at	6.96347123698333	6.91460352447636	6.93683081890976	6.91289814154384	6.98242344633858	6.94397213266901
1554516_at	7.76365430896148	7.9019361845093	7.83903919578356	7.90676193833198	7.71002488943329	7.81883128733349
1554517_x_at	7.3433186830242	7.32442255421048	7.33301738702026	7.32376311807327	7.35064710850003	7.33577878463377
1554518_at	6.5768721226463	6.6266592803002	6.60401377971497	6.62839674998244	6.55756332780706	6.59673810226358
1554519_at	5.80453597011412	5.80860784097282	5.80675576589445	5.80874994091385	5.80295678940313	5.80616072049745
1554520_at	7.24828283298703	7.14795743112612	7.19359006117799	7.1444562803815	7.28719171417206	7.2082511765844
1554522_at	4.59978047516977	4.57921935592129	4.58857150334073	4.57850181503302	4.60775462858486	4.59157621537373
1554523_a_at	6.93332072306227	7.01989216328557	6.98051547072825	7.02291332898019	6.89974599702892	6.96786429911597
1554524_a_at	3.45214554026543	3.36817709171467	3.40636982334268	3.36524676509035	3.48471075632590	3.41864060513737
1554526_at	3.27093802096472	3.25398123183936	3.26169396331785	3.25338947467944	3.27751431850373	3.26417195431193
1554528_at	4.65659052585531	4.69087962120869	4.6752833557161	4.69207624030518	4.64329229517494	4.67027249730106
1554530_at	4.88664007392269	4.93297345836814	4.91189889347996	4.93459039844954	4.86867074495067	4.90512793533851
1554531_at	6.50675955700994	6.58712037234915	6.55056855905939	6.5899247999741	6.47559347785184	6.53882498100251
1554533_at	3.80475826006910	3.94408764748742	3.8807142019444	3.94894995732579	3.75072258734726	3.86035321469138
1554534_at	6.8825235561679	6.94547930000034	6.91684411773684	6.94767632632975	6.85810763047753	6.90764404070049
1554536_at	3.55756577404907	3.60197815521941	3.58177735141422	3.60352805622674	3.5403414616611	3.57528712028897
1554537_at	5.40452391365899	5.32185284970644	5.35945547085089	5.3189677991435	5.43658596918137	5.37153665853514
1554538_at	5.96237438698103	6.07386800089259	6.023155551778	6.07775889933033	5.91913417367404	6.00686236271207
1554539_a_at	6.24468945374501	6.29049803667934	6.26966217577603	6.29209666226444	6.22692365687218	6.26296790983194
1554540_at	3.34684388147655	3.19451809204148	3.26380290194721	3.18920223443002	3.40591990741424	3.28606312654492
1554541_a_at	5.64231411169466	5.62537466079898	5.6330795060492	5.62478350870772	5.64888368500325	5.63555496331023
1554542_at	6.16592693923689	6.25094279150107	6.21227365225063	6.25390967036662	6.13295551192901	6.19984980745859
1554543_at	7.46440803755252	7.65128769604748	7.56628618932894	7.65780941281469	7.39193109459086	7.53897641344484
1554544_a_at	9.50508529781986	9.47023646720715	9.48608732616802	9.46902031449821	9.51860060884375	9.49117998184559
1554545_at	5.36287908371309	5.32479444068314	5.34211709669854	5.32346536475791	5.37764932956449	5.34768261984938
1554547_at	8.1949664697463	8.43527401590112	8.3259710363072	8.44366025636018	8.10176875921864	8.29085354261312
1554549_a_at	6.00275844000921	6.06502262041603	6.03670199316426	6.06719551260036	5.9786107211604	6.02760297818204
1554550_at	3.46079653386388	3.28391527279531	3.36436904621393	3.27774247959028	3.52939583018483	3.39021770003096
1554553_s_at	8.16024662007994	8.09004562458406	8.12197628219735	8.08759575383254	8.1874724486553	8.13223514862119
1554554_at	5.96595828137652	5.89768557387464	5.92873915697807	5.89530299641894	5.99243626815851	5.93871623182877
1554555_a_at	7.94563170936773	7.8966669638893	7.91893839340322	7.8949581947051	7.96462155071136	7.9260938871365
1554556_a_at	6.68444694520291	6.67551533651794	6.67957784498867	6.67520364169471	6.68791086256251	6.68088307121519
1554557_at	4.97572197297728	4.88591665065131	4.92676426226687	4.88278262910443	5.01055088521038	4.93988801926469
1554558_at	3.69354861763018	3.56930305481693	3.62581567971829	3.56496713951841	3.74173437867972	3.64397238281990
1554559_at	7.04311693924293	7.07797879786524	7.06212201316342	7.079195405225	7.02959657560755	7.05702745362951
1554560_at	3.59173553555793	3.74886820530193	3.67739700404593	3.75435181317664	3.53079527253429	3.65443432298508
1554564_a_at	6.84290548023364	6.9627614978415	6.90824544099508	6.96694422701588	6.79642210252556	6.89073020682998
1554565_x_at	8.75800598135598	8.76980513251988	8.7644383331849	8.77021689869392	8.75342995412653	8.7627140568431
1554566_at	6.87084011003048	6.9091207302952	6.89170893477488	6.91045664542395	6.85599385895207	6.88611477236815
1554568_at	4.26491352416808	4.40544606040192	4.34152536716512	4.41035035766614	4.21041123807174	4.32098855700676
1554569_a_at	6.794840729974	6.63336156699998	6.70680975428254	6.62772627542676	6.85746667962855	6.73040761285254
1554571_at	7.71779089970354	7.51606195535237	7.60781760364863	7.50902202896657	7.79602679392127	7.63729738921725
1554572_a_at	7.90995144182573	7.76818308749413	7.83266588792433	7.76323566271312	7.9649330113203	7.85338329513405
1554574_a_at	11.693707201415	11.5678192136869	11.6250788893564	11.5634259811277	11.7425299388901	11.6434756092512
1554575_a_at	7.52825157023256	7.48076271726216	7.50236284264407	7.47910545369925	7.5466690208838	7.50930265590176
1554576_a_at	5.56248454003776	5.51031069892275	5.53404177346444	5.5084899388831	5.58271895472493	5.54166623039752
1554577_a_at	9.7920405093793	9.75065615063365	9.76947966987748	9.74921192139808	9.80809047347101	9.77552739905011
1554578_at	7.41191061663192	7.37859994638045	7.3937511789115	7.37743747231315	7.42482938782015	7.39861905456176
1554579_a_at	5.2373062851688	5.34388886302917	5.29541018011077	5.3476083763819	5.19597070333766	5.27983466837258
1554580_a_at	8.08056389074316	8.2138964133816	8.15325061913023	8.2185494449395	8.02885396299592	8.13376598746596
1554582_a_at	6.61470525076688	6.63153014415411	6.62387740495386	6.6321172984233	6.60818010593206	6.62141868862604
1554583_a_at	6.03589760856897	6.02173238207338	6.028175381835	6.02123804472339	6.04139126326113	6.03024542607661
1554584_at	6.21599102798815	6.17408453500074	6.19314554503205	6.17262208435109	6.23224348974045	6.19926957661896
1554586_a_at	6.50673671883825	6.4826736795042	6.49361866204588	6.48183392878784	6.51606901077063	6.49713512936284
1554588_a_at	6.33643893876529	6.39539945783822	6.36858148846441	6.39745705901824	6.3135724683733	6.35996525609936
1554589_at	5.70086359841027	5.69347794037178	5.69683727903087	5.69322019605517	5.70372795465268	5.69791658679187
1554591_at	6.66686403559321	6.63487775492889	6.64942659385917	6.63376149934169	6.67926917298448	6.65410092900802
1554592_a_at	3.53102265748887	3.61283641750318	3.57562373781652	3.61569154991711	3.49929308742335	3.56366783277998
1554593_s_at	3.66700906243925	3.63234891341498	3.6481139512681	3.63113934530647	3.68045119768342	3.65317903384363
1554594_at	4.64353092549081	4.76706811888471	4.71087769313784	4.77137931354346	4.59561988909785	4.69282450804478
1554595_at	9.5583610992863	9.57429381427467	9.56704687904889	9.57484983334772	9.55218196515935	9.5647185417699
1554597_at	8.08570272462416	8.1055348755337	8.0965142966095	8.10622697692214	8.07801128467904	8.09361611282106
1554599_x_at	8.22495862442487	8.16728366311002	8.19351690139383	8.1652709252589	8.24732652104453	8.20194526797111
1554600_s_at	11.4968858002831	11.4715260250852	11.4830608230361	11.4706410209470	11.5067210011570	11.4867667896603
1554601_at	4.6249082498794	4.55806337360116	4.58846751306623	4.55573062452651	4.65083248542389	4.59823593090721
1554602_at	6.84687294255985	6.84467730515399	6.84567598253391	6.84460068191206	6.84772446962444	6.84599684338072
1554604_at	4.09316829805476	4.12651010709415	4.11134471120305	4.12767366784127	4.08023745040955	4.10647228506652
1554606_at	6.48461361545798	6.52689094838819	6.50766126320977	6.52836634059119	6.46821733203136	6.50148303869566
1554607_at	4.71960903015543	4.73831426475588	4.72980625945789	4.73896703907659	4.71235463857456	4.72707275828975
1554608_at	6.04447201241855	6.2575238695391	6.1606180371426	6.2649589423558	5.96184478899167	6.12948357062808
1554609_at	6.73102827640712	6.84648785463957	6.79397150163527	6.8505171570974	6.68624995578451	6.77709874389055
1554610_at	4.95923303193291	5.07902526308184	5.02453821926531	5.08320576623963	4.91277439232412	5.00703230657432
1554612_at	4.33217875544276	4.14816263312384	4.23186167122986	4.1417408478957	4.40354514228627	4.25875298246226
1554613_a_at	6.87378474634204	6.78759399223661	6.82679753115129	6.78458611170668	6.90721183209033	6.8393930709594
1554614_a_at	6.12665852683653	6.06323714552365	6.09208412123616	6.06102386940125	6.15125503922843	6.10135224449721
1554615_at	5.28471997342434	5.28147779659532	5.2829524884785	5.28136465127411	5.28597737654141	5.28342628601907
1554616_at	7.90439370359982	7.7450631822147	7.81753406798717	7.7395028738258	7.96618635242785	7.84081793347348
1554618_at	6.40679447601653	6.40313767363704	6.40480095638559	6.40301005873457	6.40821268204075	6.40533534549053
1554619_at	3.26173456354360	3.26558597429398	3.26383417466308	3.26572038062943	3.2602408831745	3.26327134634202
1554621_at	3.54261709768353	3.74525557656176	3.65308622992168	3.75232724383698	3.46402846158597	3.62347352895556
1554623_x_at	4.07163498319621	3.97526354560792	4.0190977299467	3.97190038010632	4.10901041100613	4.03318103030888
1554624_a_at	5.51042435540799	5.45905372019797	5.48241945956793	5.45726099039694	5.53034726530629	5.48992653950326
1554625_at	7.79484043857244	7.93142211174161	7.86929845364518	7.9361885319886	7.7418704031196	7.84933900533408
1554627_a_at	9.21672020210488	9.15907080732469	9.18529241676679	9.1570589616932	9.2390781833368	9.19371704716253
1554628_at	6.93413735004405	6.92085047477309	6.9268939597982	6.92038679007922	6.93929035657728	6.92883564563374
1554629_at	3.49192605359388	3.49114948326621	3.49150270334622	3.49112238255462	3.49222722839159	3.49161618793720
1554631_at	6.94746641635932	6.91262801227095	6.92847412876661	6.91141222342632	6.96097768369747	6.93356526075752
1554633_a_at	3.90884753762025	3.91520817333596	3.91231506220831	3.91543014647596	3.90638071252178	3.91138554672613
1554634_at	3.17459892300147	3.18965128368226	3.1828047742877	3.19017658019569	3.16876121388275	3.18060508813657
1554635_a_at	6.64391931927426	6.69023758887969	6.6691698989194	6.69185400148418	6.62595585224253	6.66240114959456
1554636_at	4.22374489466004	4.03548529104879	4.12111446059065	4.02891541702747	4.29675701734265	4.1486258956182
1554637_a_at	6.98788019349642	7.12202111156928	7.06100762170832	7.12670235446971	6.93585674832164	7.04140485467118
1554638_at	7.56438873777043	7.5989250523521	7.5832163401274	7.60013029889257	7.55099462884387	7.57816935417567
1554640_at	7.24887924695348	7.1234113234847	7.1804799345127	7.11903275030652	7.29753907224426	7.19881526805392
1554641_a_at	6.95394036745917	7.0505811904507	7.00662447717887	7.05395375695031	6.916460464766	6.99250181001215
1554642_at	5.77340679580776	5.83001573806531	5.80426737452277	5.83199127403786	5.75145232996507	5.79599479130777
1554643_at	6.54749463914447	6.4539158168473	6.49647979067016	6.45065010789135	6.58378701585723	6.51015499044855
1554646_at	7.16493817690758	7.1367033283685	7.14954584256785	7.1357179900678	7.17588840832164	7.15367195983462
1554648_a_at	5.59011052406896	5.74666647007693	5.67545758943366	5.75212995147618	5.52939392997568	5.65257918825701
1554649_at	5.17183099214898	5.37819738706108	5.28433241189540	5.38539915095944	5.09179657024504	5.25417492958593
1554650_a_at	6.90603866292258	6.93305667062488	6.92076763188346	6.93399954367628	6.89556035501605	6.91681933841413
1554652_s_at	7.67222194048498	7.5640834478237	7.61326983271175	7.56030963623581	7.7141609477996	7.6290727190334
1554655_a_at	5.68480636602022	5.73573739347535	5.71257160803206	5.73751478186744	5.66505394779786	5.70512877045119
1554657_a_at	6.14741529657085	6.15639086851863	6.15230836352388	6.15670409756955	6.14393432907902	6.15099671269843
1554659_at	5.56331108028297	5.505634651681	5.53186855735481	5.50362186262457	5.58567954595593	5.54029713835502
1554660_a_at	6.10211542947241	6.13989929849683	6.12271344840165	6.14121787802619	6.08746183184596	6.11719187904841
1554661_s_at	6.99986351315841	7.08944208939662	7.04869761238253	7.09256819797013	6.9651225391386	7.0356069910662
1554662_at	4.82570746671387	4.71668145969662	4.76627152713685	4.71287667567811	4.86799067589546	4.78220411092451
1554663_a_at	5.23688802257906	5.24158556545736	5.23944890582438	5.24174950006855	5.23506618948073	5.23876242745512
1554664_at	4.62058540780771	4.71110844602066	4.66993438404511	4.71426751437987	4.58547814610724	4.65670574318685
1554665_at	4.0090766921829	4.0668431169508	4.04056827686088	4.06885904668882	3.98667332358344	4.03212654421462
1554666_at	6.17871077281528	6.14153244988966	6.15844286962928	6.14023500267709	6.19312952342619	6.1638759471243
1554667_s_at	8.91720477615899	8.72920241006164	8.81471457609203	8.72264151310192	8.99011713523558	8.84218841955445
1554668_a_at	6.55927377074743	6.10861857939695	6.31359739080865	6.09289163757069	6.73404993880088	6.3794541693147
1554670_at	5.83516683681099	5.92539244080983	5.884353665663	5.92854112932505	5.8001749280748	5.87116849053982
1554671_a_at	7.33718587757255	7.33514017882431	7.33607065717221	7.33506878813399	7.33797925440493	7.33636960663943
1554672_at	4.01269618752913	3.91836961974086	3.96127370277571	3.915077816001	4.04927855999502	3.97505817480953
1554675_a_at	4.45573212053973	4.34412551799609	4.39488935956316	4.34023067648684	4.49901615386816	4.41119906029357
1554676_at	6.5575451014868	6.88726918190395	6.73729542947654	6.89877587600393	6.42966926116292	6.68911099457172
1554677_s_at	6.0144667089217	5.9634477078714	5.98665350777213	5.9616672493813	6.03425324566339	5.99410920142941
1554678_s_at	8.92498877505231	9.02129334680152	8.97748957613706	9.02465417882248	8.88763927960788	8.96341604725614
1554679_a_at	8.1536087930006	8.30926122565904	8.23846330464973	8.31469317629562	8.09324260561304	8.21571693896204
1554680_s_at	5.4262808967643	5.336567489631	5.37737329396839	5.33343667573581	5.46107416182087	5.39048361888198
1554681_a_at	5.57183730000031	5.83594955026305	5.71581909092918	5.84516652606895	5.46940748686852	5.67722288189813
1554683_a_at	6.59677924464434	6.52606167881752	6.55822729649447	6.523593780821	6.6242054130465	6.56856165224701
1554685_a_at	6.27753872420689	6.16447372953226	6.21590091525095	6.16052799312899	6.32138836111221	6.2324237390284
1554686_at	4.04424892747769	3.86886261167592	3.94863641488718	3.86274198899438	4.11226844393547	3.97426660394178
1554689_a_at	5.85255505355435	5.88627227441802	5.87093612387678	5.88744893626779	5.83947861113657	5.8660088366983
1554690_a_at	10.4815367559935	10.4749515674977	10.4779468156091	10.4747217579262	10.4840906686817	10.4789091462524
1554691_a_at	8.81082305730452	8.87412143558377	8.84533040733646	8.87633041915258	8.78627424878755	8.83608025920073
1554692_at	5.16453056838188	5.30489503737867	5.24105078888976	5.30979346944104	5.110093463267	5.2205385393423
1554694_at	4.30714526740423	4.39076340420137	4.35273001055117	4.39368150566401	4.27471591163585	4.3405104217839
1554696_s_at	5.8341064414544	5.85155912451705	5.84362083755445	5.85216818735824	5.82733782294853	5.8410703787894
1554697_at	6.86584791419277	7.11883646850684	7.00376558025487	7.12766525014027	6.76773216864484	6.9667949394949
1554699_at	5.09502125717029	5.05497105169754	5.07318773636503	5.05357338167468	5.11055380084587	5.07904049821392
1554700_at	3.15607057048228	3.04963860898225	3.09804878461812	3.04592435183157	3.19734773924993	3.11360228594020
1554701_a_at	8.98052789510518	8.88593848181999	8.9289621191362	8.88263750531142	9.01721220610328	8.94278500226126
1554702_at	5.04218394013305	4.80579905236857	4.9133178256117	4.79754970464146	5.13386033854625	4.94786207916625
1554703_at	8.91690013255707	8.87705827700217	8.89518019449658	8.87566787796408	8.93235187254736	8.90100250899979
1554704_at	5.55159415701729	5.51416500730518	5.53118951466112	5.51285880675223	5.56611018498222	5.5366592468856
1554705_at	6.73631751003861	6.89497359075026	6.82280947177039	6.90051036254302	6.67478642738967	6.7996241660941
1554706_at	3.34370666422493	3.22326612217698	3.27804804775691	3.21906299429858	3.39041673618559	3.29564870176698
1554707_at	4.19480684202576	4.11592729665932	4.15180535989755	4.11317456231814	4.22539844496643	4.16333247163965
1554708_s_at	5.84648129842169	6.03034687613598	5.94671631267468	6.03676340766621	5.77517329681287	5.91984700137232
1554710_at	5.26918416602721	5.06343456203891	5.15701899218287	5.05625432287867	5.34897937987093	5.18708633936456
1554711_at	5.38301425632856	5.3007100595299	5.33814581253527	5.29783781187814	5.41493403093070	5.35017338785832
1554712_a_at	4.39429902363815	4.60179802343433	4.5074178872156	4.60903931292003	4.31382534718804	4.47709489098237
1554714_at	4.70255384024852	4.74917764721591	4.72797098474071	4.75080472244764	4.68447187763447	4.72115758552221
1554715_at	6.5124545852826	6.45393502743023	6.48055242725862	6.45189281489233	6.53515003908836	6.48910421947965
1554716_s_at	4.307823662635	4.25347384393552	4.27819465366164	4.25157714674140	4.32890197978082	4.28613709844123
1554717_a_at	3.9706207231493	3.98221196141454	3.97693973047611	3.98261647185487	3.96612533011739	3.97524583761591
1554719_at	5.4017299349666	5.31626277533635	5.35513719003741	5.31328014676942	5.43487639137338	5.36762698691392
1554721_a_at	9.11230928642831	9.0425428903877	9.07427587208048	9.04010818626575	9.13936656568063	9.08447122804086
1554722_at	4.20082283531354	4.31814253451183	4.26478011251292	4.32223675137602	4.15532310989904	4.24763552482638
1554723_x_at	3.36264057471311	3.29818945373891	3.32750480264647	3.29594024181447	3.38763644775934	3.33692340755757
1554724_at	3.32264458294595	3.32864571439346	3.32591612242415	3.32885514157188	3.32031718324322	3.32503914332326
1554725_at	4.01041348986312	4.26471395855493	4.14904635100407	4.27358852330924	3.91178894873898	4.11188399281524
1554726_at	6.149427781332	6.07109264798774	6.10672308747423	6.06835891250948	6.17980824669142	6.11817064122466
1554728_at	4.58074215277593	4.60451181432509	4.59370027356063	4.60534132675852	4.57152364061580	4.59022667918991
1554730_at	6.77283610503124	6.76827430560537	6.77034922284179	6.76811510816225	6.77460529317859	6.77101586425665
1554732_at	5.7229156511261	5.58622909413297	5.64840045824052	5.58145901365565	5.77592636333845	5.6683752338149
1554733_at	3.2265228630051	3.33359359603665	3.28489287758267	3.33733014500358	3.18499796150813	3.26924602898294
1554735_a_at	5.71931571430613	5.81807507704973	5.77315475397457	5.8215215762413	5.68101418508597	5.75872249267494
1554736_at	5.32098825633811	5.37452283639509	5.35017283488591	5.37639108343275	5.30022611059944	5.3423495255157
1554737_at	4.75036896447239	4.66003776981639	4.70112457247476	4.65688539640381	4.78540182409697	4.71432517815472
1554739_at	4.32168852624723	4.29390884473822	4.30654432793336	4.29293939083327	4.33246223168118	4.31060392908125
1554740_a_at	7.88410239341676	7.78637474642421	7.83082579748736	7.78296425199617	7.922003795602	7.84510728835984
1554741_s_at	8.54022683037393	8.54510538311107	8.54288639182758	8.54527563459506	8.53833479679835	8.54217346146927
1554742_at	3.21130857552293	3.29795946005202	3.25854663255231	3.30098339818995	3.17770303885741	3.24588385129668
1554743_x_at	5.03308488985769	5.0101625882267	5.02058871053334	5.00936264691637	5.04197477311861	5.02393847543195
1554744_at	3.23817770034106	3.2736934478057	3.25753924423404	3.27493287454484	3.22440374107783	3.25234912824481
1554745_at	4.48328524162573	4.55409087321943	4.52188519916109	4.55656184453058	4.45582491895760	4.51153797386258
1554747_a_at	10.6432514085315	10.6049557437087	10.6223743821895	10.6036193035557	10.6581034942930	10.6279707431421
1554748_at	7.12196194205383	7.11704475994669	7.1192813216532	7.11687316037693	7.12386895713499	7.11999989713868
1554749_s_at	7.13419307293486	7.15646103408503	7.14633253607429	7.15723814025472	7.12555696045931	7.14307839363147
1554751_at	4.18154326633803	4.33120492271136	4.26313188366486	4.33642780754345	4.12350046264352	4.24126098381991
1554752_a_at	6.71561184069006	6.76088272364766	6.74029143354758	6.76246258460647	6.69805457828725	6.7336757447262
1554755_a_at	4.1896034587491	4.14506849355564	4.16532505424068	4.14351431461734	4.20687531250848	4.17183319925890
1554757_a_at	7.53910089218077	7.39262084953337	7.45924674359535	7.38750899649442	7.59590978075365	7.48065269632671
1554758_a_at	6.6856354388428	6.55009513537528	6.61174513039674	6.5453650567949	6.73820160319978	6.63155239749458
1554759_at	7.21660863184147	7.1059747200715	7.15629613691456	7.10211382347514	7.25951542960403	7.17246369286983
1554761_a_at	6.27418402671424	6.25718769194877	6.26491841061228	6.25659455472712	6.28077566111295	6.26740218063323
1554762_a_at	9.77852068462705	9.5474375103759	9.652544819255	9.5393731815759	9.8681409363681	9.68631430358631
1554763_at	4.58630433893362	4.51608621610376	4.54802466402021	4.51363574764342	4.6135368099484	4.55828603335773
1554764_a_at	3.07854592548978	3.24132000406515	3.16728282931292	3.24700048553682	3.01541777284034	3.14349573744088
1554765_a_at	4.81659858384371	4.82006397949148	4.8184877573718	4.82018491469161	4.81525461048285	4.81798133960942
1554766_s_at	4.23089604667904	4.35346445618626	4.29771467813062	4.35774184227446	4.18336073065642	4.27980306687731
1554767_s_at	7.85497778960178	7.91952616399907	7.8901665797394	7.9217787698685	7.82994419907011	7.88073376263843
1554768_a_at	6.37084358152662	6.37672424112994	6.37404944532388	6.37692946408811	6.36856290403566	6.37319007145135
1554769_at	5.95749812846569	6.07435542500429	6.02120332510839	6.07843350496411	5.91217773520249	6.004126310924
1554770_x_at	5.69633585717146	5.91625735300029	5.81622689138775	5.92393216211739	5.61104440363608	5.78408852592009
1554771_at	7.44929121718122	7.60778573244359	7.535695100898	7.61331686593357	7.38782279394607	7.51253340568979
1554772_at	5.03888649539897	5.22713126051539	5.14150884020685	5.23370061670368	4.96588012748257	5.11399957361203
1554773_at	5.84345933294801	5.77351959575967	5.8053314210187	5.77107884238722	5.87058383854577	5.81555210829622
1554774_at	6.93700055241006	6.91240423717695	6.92359177824683	6.91154587622552	6.94653966303652	6.92718617617115
1554776_at	4.14749308641653	4.29520685814494	4.22801980707094	4.30036176579828	4.09020572462214	4.20643356256799
1554777_at	3.91428661883806	3.89677722700899	3.90474130773978	3.89616618514818	3.92107723052427	3.90730005367591
1554778_at	3.16361492523747	3.1149600299556	3.13709052527809	3.11326207390772	3.18248459836589	3.14420073885893
1554779_s_at	5.09690531751963	5.09529287242866	5.09602628698719	5.09523660140232	5.09753066696551	5.09626192265998
1554780_a_at	7.1555235336064	7.12105491196341	7.13673283431066	7.11985202776765	7.1688913893961	7.14176992791243
1554781_at	3.75991034458177	3.80155276055597	3.78261186495656	3.80300599545951	3.74376029897673	3.77652642442928
1554782_at	6.19801602411852	6.15275339483998	6.17334093078532	6.15117382191764	6.21557008552326	6.17995541345014
1554783_s_at	6.30421866538098	6.33966336483485	6.32354147718251	6.34090031214415	6.29047226044157	6.31836174383881
1554784_at	3.93080491984843	3.97453619199935	3.95464518805872	3.97606232369894	3.91384475980293	3.9482544912264
1554785_at	3.93583802508642	3.79347881188497	3.85823036224011	3.78851076734134	3.99104874549528	3.87903411498067
1554786_at	4.56273266478739	4.64595149146995	4.60809972251695	4.64885565782863	4.53045817218942	4.59593848718325
1554787_at	6.51512496888083	6.56121042102893	6.54024862720963	6.5628187087817	6.49725179470231	6.53351390080966
1554789_a_at	8.22032272034902	8.13315488784777	8.17280284717982	8.13011290928593	8.25412874330072	8.18554117295098
1554790_at	6.4052717090475	6.41559979761242	6.41090210554357	6.4159602267191	6.40126619934221	6.40939280385558
1554791_a_at	6.26637440852918	6.32213775888833	6.29677400962651	6.32408378543805	6.24474788590023	6.28862499751294
1554793_at	3.22647896887123	3.05584932688275	3.13345957497862	3.04989470236074	3.29265371966843	3.15839464452776
1554794_a_at	5.64092320276604	5.70202013616456	5.67423042680518	5.70415229382249	5.61722817360814	5.66530198819523
1554795_a_at	7.2333713147246	7.07465627355088	7.1468472104742	7.06911744415892	7.29492526382182	7.17004113237452
1554796_at	6.24094299499686	6.19638891302632	6.21665416890519	6.19483406695171	6.25822226275502	6.2231651075656
1554797_at	3.65248361332838	3.57378022105522	3.60957816172439	3.57103363409568	3.68300689937572	3.62107953122394
1554798_at	7.04295552857631	7.15428384406834	7.10364658031545	7.15816897393029	6.9997794224291	7.08737754723755
1554800_at	5.97491529130727	5.78602850561775	5.8719429465587	5.77943674422832	6.04817065201846	5.89954603523188
1554801_at	4.35045734829271	4.2176942278893	4.27808103168501	4.21306106730149	4.401946446584	4.2974824533972
1554803_s_at	6.06906084197391	6.12444816478467	6.09925545023277	6.12638106874422	6.04758015291185	6.09116138914038
1554804_a_at	7.53360444097892	7.46305080156565	7.49514185793263	7.46058862426473	7.56096703432201	7.5054522581961
1554805_at	5.59220539755431	5.61469867516943	5.60446769281575	5.61548364442159	5.58348190131153	5.60118062361028
1554806_a_at	9.7008610177145	9.64483001829056	9.67031550671844	9.64287465133747	9.72259134182809	9.67850363189565
1554807_a_at	7.65751816820675	7.48722068189959	7.56467985023855	7.48127764892956	7.72356410012358	7.58956638000926
1554808_at	5.21884789110923	5.16165350310106	5.18766815443172	5.15965753627264	5.24102940851343	5.19602629212799
1554809_at	6.76972300217849	6.88054353749712	6.83013723563794	6.88441094687254	6.72674382679924	6.81394240733355
1554810_at	4.67740091576212	4.78297358495414	4.73495425517855	4.7866578545658	4.63645700359445	4.71952632707583
1554812_at	4.52703501544502	4.72737975276373	4.63625370580727	4.73437137316328	4.44933595383362	4.60697620219988
1554813_at	4.17812643879626	4.12093136945422	4.14694633068702	4.11893537884864	4.20030822044	4.15530456795043
1554814_at	7.66251097111548	7.75763622227206	7.71436886112421	7.76095589842328	7.62561884782173	7.70046767299637
1554816_at	3.59843813592072	3.66317979816783	3.63373229765982	3.66543914938676	3.57332958317764	3.62427123431792
1554818_s_at	5.29503220911199	5.30101939183901	5.29829614439253	5.3012283322357	5.29271021909713	5.29742120369664
1554819_a_at	7.11541262169972	7.12727863488346	7.12188142361133	7.12769273440485	7.110810663586	7.1201473763464
1554820_at	3.23873669828728	3.24573977323244	3.24255445104812	3.24598416618382	3.23602071802787	3.24153105230696
1554821_a_at	7.9803776997373	7.94138330076807	7.9591197558358	7.94002247622658	7.99550077333812	7.96481822674034
1554822_at	4.81149417671287	4.81723777786875	4.81462532257976	4.81743821776823	4.80926665416322	4.81378597782925
1554824_at	6.21244243051182	6.4229062713408	6.32717758837814	6.43025102769727	6.13081890920349	6.29642132324454
1554825_at	5.00096683730441	4.96603812555249	4.98192531814778	4.96481918515564	5.01451312837619	4.98702964730563
1554826_at	5.06003503219625	5.11807594432798	5.09167625469751	5.12010145311198	5.03752521003641	5.08319440966851
1554827_a_at	7.19968776318888	7.16016247352932	7.17814040222208	7.15878312199166	7.21501673043588	7.18391645517
1554828_at	5.48155935363451	5.49212983157153	5.48732188961242	5.49249871957012	5.47745983883076	5.48577716620179
1554830_a_at	5.25626565119073	5.30187514533504	5.2811298392158	5.30346682312972	5.23857706628947	5.27446466723668
1554831_x_at	5.50184574837034	5.21928343995048	5.34780583854103	5.20942259495834	5.61143098881541	5.38909825837093
1554833_at	4.93870386983391	5.10730939585919	5.03061980926297	5.1131933828858	4.87331412548629	5.00598053516725
1554834_a_at	6.0594466941125	6.06919473341969	6.06476087456455	6.06953491999703	6.05566614306406	6.06333633873795
1554835_a_at	6.67069521077827	6.58445535883367	6.62368122971502	6.58144576488985	6.70414133798521	6.6362839444666
1554836_at	5.86298001944908	5.8920240635989	5.87881348983278	5.89303764116666	5.85171596027765	5.87456912025887
1554837_a_at	6.78296539867188	6.95667855215505	6.87766578050395	6.96274078490355	6.71559477942906	6.8522801000722
1554839_at	6.50440843698273	6.4878448255287	6.49537872162864	6.48726678946306	6.51083224967728	6.49779925535759
1554840_at	5.01848800351868	5.11268473967175	5.06983971006573	5.11597201255384	4.98195598324252	5.05607421105919
1554841_at	4.58074097301234	4.50455893772832	4.53921004869555	4.50190034095608	4.61028640920615	4.55034295811307
1554842_at	5.35261363065621	5.33056930872482	5.34059608528171	5.32980000710516	5.36116300984556	5.34381754606729
1554844_at	3.46051140436862	3.47043444275061	3.46592098622737	3.47078073643671	3.45666298398617	3.46447087680142
1554846_at	4.16857521645147	4.27525647272005	4.22673290630044	4.27897942974682	4.12720136448745	4.21114297413129
1554847_at	5.77582077890418	5.90964246846899	5.84877417848902	5.91431257094927	5.72392113910531	5.82921806210974
1554849_at	5.46768355581502	5.46419396609283	5.46578119279586	5.46407218656912	5.46903691228674	5.46629114617446
1554850_at	5.76764616085585	5.93323918475947	5.85791982337341	5.93901804164108	5.70342474561478	5.83372078316111
1554852_a_at	5.83524487015865	5.82635258084096	5.83039720504601	5.826042258183	5.83869353841322	5.83169668531218
1554853_at	4.56695864923386	4.61884648921974	4.59524550121125	4.6206572684066	4.54683515345402	4.58766283923221
1554855_at	5.13183903287449	4.99776482904546	5.05874797418462	4.99308591433529	5.18383660447649	5.07834099189398
1554857_at	6.41956188176131	6.49977856919733	6.46329231193988	6.50257796705409	6.38845169926902	6.45156979610436
1554860_at	6.1813475514822	6.1290605362042	6.1528430875864	6.1272358266184	6.20162585814467	6.16048408329664
1554862_at	3.68287192560487	3.69089045290155	3.68724325605107	3.69117028305717	3.67976212569299	3.68607146354483
1554863_s_at	8.00115356699425	7.94829132016026	7.97233551344274	7.94644653617303	8.02165496387965	7.98006057097652
1554864_a_at	5.82386587172468	5.76480501569836	5.7916686229564	5.76274391296447	5.84677125547784	5.80029951812493
1554865_at	3.35328411977389	3.28511523776151	3.31612159623325	3.28273628360244	3.37972184024685	3.32608349848104
1554866_at	3.57662233794621	3.68611037551841	3.63631015522561	3.6899312834556	3.53415994092552	3.62031005231356
1554867_a_at	6.86948424616131	6.85229129132596	6.86011144188551	6.85169129246717	6.87615213509572	6.86262394510347
1554868_s_at	10.7056850955520	10.5826092478477	10.6385898322504	10.5783141532072	10.7534172097150	10.6565755983023
1554869_at	7.07335026936887	7.09704908668592	7.08626976915281	7.09787612680096	7.06415923250172	7.0828065276483
1554871_at	3.32015635052770	3.36042764575084	3.34211039924556	3.36183303135251	3.30453806231813	3.33622532830759
1554872_a_at	6.22605989909096	6.10848845185896	6.16196538050001	6.10438544950475	6.27165725914385	6.17914675754305
1554873_at	4.63478262825877	4.6557797634807	4.6462292958428	4.65651252043211	4.62663937615688	4.64316086634257
1554874_at	3.66667233121406	3.72114043067738	3.69636582139265	3.72304125562756	3.64554814161619	3.68840609157959
1554875_at	3.69438397030279	3.72477435845707	3.71095140520641	3.72583492066905	3.68259776282265	3.70651028680857
1554876_a_at	5.42003799514974	5.52040736949466	5.47475473872455	5.52391005478878	5.38111206025624	5.46008719737166
1554878_a_at	7.46508211180662	7.23738423079687	7.34095175183325	7.22943804178733	7.55338945604806	7.37422652421748
1554880_at	7.27732095003262	7.32981845788566	7.30594016475084	7.33165051323057	7.25696100870494	7.29826840857638
1554882_at	3.41929413937273	3.39118906248253	3.40397255053761	3.39020825294619	3.43019404186136	3.40807970354323
1554883_a_at	6.74928141969673	6.52709539090487	6.62815586678125	6.51934155423222	6.83545111984128	6.6606251611911
1554884_at	3.32524594869967	3.35033571823280	3.33892373133861	3.35121129972716	3.31551546326312	3.33525722216124
1554885_a_at	4.37548249611589	4.34648114186549	4.35967229829212	4.34546905408766	4.38672999899954	4.36391042935086
1554886_a_at	5.58730976958261	5.55011851826433	5.56703481843451	5.54882061987738	5.60173353417088	5.57246978522828
1554887_at	3.30059825745796	3.31070537400134	3.30610819022176	3.3110580916377	3.29667844662825	3.30463118041846
1554889_at	3.86090498994348	3.84837970368388	3.85407678282412	3.8479425968844	3.86576263183520	3.85590717337272
1554890_a_at	7.41583934787094	7.33212991435832	7.37020483397468	7.32920862682756	7.44830411095382	7.38243776444462
1554891_at	4.73136574662154	4.51635635747611	4.61415256591945	4.5088529708069	4.8147521534612	4.64557309760187
1554892_a_at	4.0975658077464	4.07320193329938	4.08428374955577	4.07235168405463	4.10701477160283	4.0878441796003
1554894_a_at	7.82992648914605	7.82906311125154	7.8294558154254	7.82903298113392	7.83026133024604	7.8295819856945
1554895_a_at	6.24671808203014	6.10038525632204	6.1669441893153	6.09527854085231	6.30346987592617	6.18832862840707
1554897_s_at	5.83380023529595	5.77804001732381	5.80340234183124	5.77609410008798	5.85542554310121	5.81155089619147
1554899_s_at	9.69423104664759	9.95844375617352	9.83826760332328	9.96766423780165	9.5917622727196	9.7996567136149
1554901_at	4.49082871547236	4.53705984406925	4.51603178986752	4.53867321563128	4.47289904406053	4.50927577494851
1554903_at	8.05809092438662	8.02719784128676	8.04124944343446	8.02611973605227	8.07007209044702	8.04576402347287
1554905_x_at	7.73782915965973	7.8218964849005	7.78365877958355	7.8248302621185	7.70522559656739	7.77137354838187
1554906_a_at	4.14596631076945	4.01092167391002	4.0723462168472	4.00620889307758	4.19834024232394	4.09208104939497
1554907_a_at	5.68763113697976	5.84827331007579	5.77520582447745	5.85387939241904	5.62532979444475	5.75173027994725
1554908_at	4.62736402927153	4.74819137640334	4.6932335139922	4.75240800298578	4.58050394392672	4.67557633397905
1554909_at	7.26400646831273	7.44885459438796	7.36477712251632	7.45530541484066	7.19231740810136	7.33776422589414
1554910_at	5.13795744535402	5.13283356411901	5.13516414214302	5.13265475117365	5.13994462389985	5.13591292373494
1554911_at	6.74586313130614	6.63573465958509	6.68582617893122	6.63189140180971	6.78857390586375	6.70191987208853
1554912_at	3.31292547556976	3.44589917695486	3.38541659119511	3.450539686387	3.26135470832679	3.36598439609933
1554914_at	5.00871991483916	5.13569469805407	5.0779406975628	5.14012585754662	4.95947568893062	5.05938515812924
1554915_a_at	6.00442992982284	5.92237591188397	5.95969787198003	5.91951239496127	6.03625267835431	5.97168888725878
1554916_a_at	5.53721533611086	5.63259749768848	5.58921328180611	5.63592613948643	5.50022357606648	5.57527454991306
1554918_a_at	5.01475162808272	4.83786998959769	4.91832393468276	4.8316971832216	5.08335107077590	4.94417264365379
1554919_s_at	7.43350553476078	7.41364545727208	7.42267873849531	7.4129523813033	7.44120780538218	7.42558100335188
1554920_at	3.06353464025903	2.98368166574826	3.02000248955560	2.98089496072657	3.09450376512552	3.0316718539751
1554921_a_at	3.33898624890075	3.31773711530636	3.32740220345203	3.31699556412862	3.34722723272911	3.33050745889218
1554922_at	3.36029505068867	3.34164785317428	3.35012946052292	3.34099710422884	3.36752693393123	3.35285448040515
1554923_at	4.6381186786952	4.62850774141818	4.6328792399328	4.62817233942048	4.64184605789979	4.63428374026839
1554927_at	4.58489494479651	4.71586299594434	4.65629267261856	4.72043351229705	4.53410202249941	4.63715357447577
1554929_at	4.42548524103451	4.54803553931641	4.49229399908319	4.55231229335999	4.37795694903075	4.47438503452513
1554930_a_at	7.6392195283016	7.55471917777734	7.59315384300871	7.55177028886515	7.67199103021095	7.60550235463127
1554931_at	3.72535341778967	3.75926063387072	3.74383806472258	3.76044392616388	3.71220329013166	3.73888301247406
1554932_at	3.45083739336249	3.49040487256661	3.47240775411888	3.49178569643283	3.43549206387875	3.46662553577545
1554933_at	6.05731019353674	6.239531827711	6.1566490057588	6.24589098898363	5.98663975731703	6.1300199331748
1554934_at	4.57997083319522	4.55494452121266	4.56632764467970	4.55407115425666	4.58967670809198	4.56998488044818
1554937_x_at	7.4481759456553	7.40252384382269	7.423288529888	7.40093067910707	7.46588105496066	7.42995992836832
1554938_a_at	6.27780950826682	6.06508835594759	6.16184376851447	6.05766482405015	6.36030847550352	6.19292990727582
1554940_a_at	6.1087621431764	6.05998480597557	6.08217099354237	6.05828257695587	6.1276793025644	6.08929910024968
1554941_at	3.43557629331839	3.44493912275773	3.44068047515583	3.44526586630079	3.43194513698655	3.43931223221442
1554942_a_at	6.70838660116367	6.74262536680175	6.72705199359004	6.7438202294944	6.69510788969655	6.72204849013945
1554943_at	5.9068792454025	5.83850321923184	5.86960379644147	5.83611703616652	5.93339730193486	5.87959596983052
1554945_x_at	6.06445724906935	6.1723689073757	6.12328569723711	6.17613480290987	6.0226062142004	6.10751595949592
1554946_at	4.28870702353997	4.28042714628162	4.2841932171749	4.2801381955484	4.29191818197538	4.2854032022214
1554947_at	4.22306169464988	3.90129466883205	4.04764918503316	3.89006565961664	4.34785157582239	4.09467081078285
1554948_at	6.96302139245382	7.18088970438827	7.08179312571408	7.1884928615988	6.87852621869121	7.04995480356015
1554949_at	5.70651313679763	5.7374694419217	5.72338908347511	5.73854975347516	5.69450745154087	5.71886526444662
1554950_at	5.82284134440666	5.87309435666262	5.85023696387143	5.87484808371495	5.80335187866031	5.84289320846614
1554951_at	3.63060697424347	3.66306045706643	3.64829911299917	3.66419301705068	3.61802064332650	3.64355650297039
1554952_s_at	5.30239776418658	5.48898502903875	5.4041165164641	5.49549654186756	5.23003421932046	5.37684946970803
1554953_a_at	6.71344505804954	6.83893075859448	6.78185406173055	6.84330995215616	6.66477833833191	6.76351613032517
1554954_at	5.65040737032603	5.67732830198637	5.66508341791592	5.67826778728301	5.63996671111178	5.66114931071476
1554957_at	4.69726859800993	4.64464848465805	4.66858254444086	4.6428121506327	4.71767608903787	4.67627221764665
1554958_at	6.51844089877697	6.46571612685438	6.48969779019272	6.46387614045958	6.53888897920517	6.49740275774426
1554960_at	3.3154242818114	3.38806453778224	3.35502439175635	3.39059953372109	3.28725244261221	3.34440906247598
1554961_at	6.34069233592849	6.56505232864558	6.46300303349007	6.57288203220015	6.25367951427634	6.43021604550107
1554962_a_at	6.95563311695732	6.92090325673313	6.9367000024622	6.91969125584672	6.96910228807422	6.94177527232756
1554963_at	5.93120691631047	5.97383062409731	5.9544433916238	5.97531810407236	5.914676299426	5.94821454940318
1554964_x_at	5.90498348298897	6.00649593835704	5.9603233815016	6.01003851483425	5.86561423062163	5.9454887952878
1554965_at	4.70313708359237	4.67103778913414	4.68563803196167	4.66991758959734	4.71558605076352	4.69032888245204
1554966_a_at	9.9729160704558	10.0047298200915	9.99025945624784	10.0058400546997	9.96057784522404	9.98561033402886
1554967_at	5.1365025077184	5.3227277056399	5.23802387784094	5.32922658307548	5.06427938211724	5.21080974196244
1554969_x_at	5.14571158656067	5.23649286574643	5.19520134383992	5.23966094618591	5.11050417208591	5.18193496477543
1554970_at	4.57554107616345	4.57295701784975	4.57413236701232	4.57286683951484	4.57654324327206	4.57450998999166
1554971_at	5.36148731613839	5.27005907326909	5.31164486416312	5.26686841512406	5.39694564047872	5.32500578767051
1554972_at	5.82594434575504	5.9725371060028	5.90585994276609	5.9776528926548	5.76909174227409	5.88443751797765
1554973_a_at	5.87572189275302	5.96078380794656	5.92209371714671	5.96375229431387	5.8427326010059	5.90966314091965
1554974_at	5.12849799328275	5.15835053674243	5.14477222011938	5.15939232927776	5.11692037639811	5.14040969999268
1554976_a_at	3.90726107566472	3.85436986921163	3.87842723466746	3.8525240745931	3.92777370386699	3.8861565242333
1554977_at	7.18560863721226	7.28109701313929	7.23766448606132	7.28442936160018	7.14857568439491	7.22371023246783
1554978_at	6.52841681241859	6.63483709651981	6.58643223230468	6.63855094615322	6.48714417245935	6.57088043746658
1554980_a_at	7.69952501206175	7.88438419182607	7.8003016922257	7.89083539802985	7.62783166493332	7.77328718026575
1554981_at	3.18482279084032	3.24927753744068	3.21996053943076	3.25152687589204	3.15982551167904	3.21054140468651
1554982_a_at	3.75578028455238	3.88795287095385	3.82783466931815	3.89256542311625	3.7045202111829	3.80851954566201
1554983_at	4.60437964501564	4.53571715508512	4.56694802925379	4.53332097502216	4.63100879987594	4.57698206520371
1554984_a_at	6.66610616414388	6.76372647916292	6.71932424764247	6.76713322792524	6.6282463881762	6.70505844179513
1554985_at	5.83221207410058	5.8090733201674	5.81959789498602	5.80826582511569	5.8411859033687	5.82297929127732
1554986_a_at	6.67032420140806	6.52821278164931	6.5928516240931	6.52325338458857	6.72543882087498	6.61361916538379
1554987_at	5.67318793088006	5.72834555651662	5.70325731885671	5.73027044451594	5.65179632454175	5.69519682470467
1554988_at	3.28278460567374	3.24243763941712	3.26078930460612	3.24102961305159	3.2984322411393	3.26668543377794
1554989_at	6.69622764736726	6.82392448565649	6.76584206114226	6.8283808433901	6.64670338913814	6.7471810037384
1554992_at	6.13790982906146	6.03261173065929	6.08050617294833	6.02893704300502	6.17874725531389	6.09589397647678
1554994_at	3.79331326711308	3.74474978591963	3.76683870188933	3.74305502003594	3.81214748740662	3.77393555661512
1554996_at	3.90150537568762	3.82292843359174	3.85866885887545	3.82018625948403	3.93197962096531	3.87015174949918
1554997_a_at	4.51518972458052	4.44008479545068	4.47424598875251	4.43746378747394	4.54431743012388	4.4852214945879
1554999_at	4.61450920791855	4.69937416431208	4.66077365947839	4.70233577722125	4.58159630207575	4.64837186594887
1555000_at	4.92578922256789	4.8414432686652	4.87980770717649	4.83849976787842	4.95850084532708	4.89213365595211
1555001_at	4.07190473001737	4.07648895710815	4.07440383873308	4.07664893723078	4.07012684382014	4.07373391983736
1555002_at	3.32487477411707	3.21521388182962	3.26509272443669	3.21138694161741	3.36740420883164	3.28111808758076
1555003_at	4.55142198738223	4.54250549532028	4.54656112805213	4.54219432803619	4.55488004211006	4.54786414520149
1555004_a_at	5.08829755526412	5.04377252553738	5.06402456711291	5.04221869332649	5.10556555578306	5.07053126020547
1555006_at	5.62472146698621	5.59385945957045	5.60789692706062	5.59278243881359	5.63669058106298	5.61240696583448
[truncated: 52,676 more rows]
