# Supplementary material for: Using Pre-existing Microarray Datasets to Increase Experimental Power: Application to Insulin Resistance
Source: PLoS Comput Biol. 2010 Mar 26;6(3):e1000718. doi: 10.1371/journal.pcbi.1000718 (PMC2845644; doi:10.1371/journal.pcbi.1000718)
Supplement: Dataset S2 — Agilent Insulin Resistance data table. (8.30 MB ZIP) [file pcbi.1000718.s006.zip]

Archive with 3 entries (2 files):
- Agilent_IR_IS_data.tds.txt
- __MACOSX/
- __MACOSX/._Agilent_IR_IS_data.tds.txt
