# Supplementary material for: Using Pre-existing Microarray Datasets to Increase Experimental Power: Application to Insulin Resistance
Source: PLoS Comput Biol. 2010 Mar 26;6(3):e1000718. doi: 10.1371/journal.pcbi.1000718 (PMC2845644; doi:10.1371/journal.pcbi.1000718)
Supplement: Dataset S2 — Agilent Insulin Resistance data table. (8.30 MB ZIP) [file pcbi.1000718.s006.zip › Agilent_IR_IS_data.tds.txt]

IR_1	IR_2	IR_3	IR_4	IR_5	IR_6	IR_7	IR_8	IR_9	IR_10	IR_11	IR_12	IS_1	IS_2	IS_3	IS_4	IS_5	IS_6	IS_7	IS_8	IS_9	IS_10	IS_11	IS_12
A_24_P66027	-2.12144299471354	-1.97977067695686	-1.95661564788866	-1.47439532868155	-1.51298390047612	-4.41148795843702	-3.28853937035900	-2.06594691412147	-1.70904418134554	-1.59666726048294	-4.14309602685627	-3.7028808791674	-1.92337041869505	-1.47142898043432	-1.71159537362226	-2.02885164467707	-1.93497089954513	-1.80229242638532	-1.62756036028679	-3.15818464735723	-3.47732362581052	-1.73819026122588	-2.8547718495776	-2.50187689116761
A_32_P77178	-0.782161362626537	-1.25975076724015	-1.49486764269931	-1.45134602960856	-0.0325746105612202	0	0	-0.0365789744497463	-0.372781539435896	-0.572166910875748	2.13372784191570	1.34295364356733	-0.973692121123966	-0.906704607618803	-0.933137446254863	-0.197197791300048	-0.208676446815351	0.396438744374201	-1.74608492266903	0	-0.184065035804104	0	1.17528786730914	-0.694299139655497
A_23_P212522	0.442568163369046	0.79549278859008	0.534830423276865	0.349691150437722	0.119681769089268	0.204341906009469	0.35737794056937	-0.13551801597053	0.263099210014959	0.105904287908856	0.303001073659829	0.817318910553467	-0.123726564516761	0.237463569244416	0.224167849589729	0.309785036950582	0.694487473379101	0.204490720681246	0.133358712115888	0.224605048280543	0.73754279705677	0.406045960072494	0.730700550338276	0.672832627370744
A_24_P934473	-2.15339414024236	-2.40422329510267	-0.757399605634319	-2.82063576497469	-1.86156122171134	-1.31058161905028	-1.02155039009222	-1.17937367974550	-0.811707491344979	-0.485505631349572	1.23197691473234	-0.701592523476459	-1.41641975664094	-1.05841547882041	-1.29511359836441	-1.46073596463402	-1.14170382403896	-0.427268087076512	-0.483240288660064	-1.06296245593139	-2.01486665726506	-1.26197263652107	-1.07119441764847	-2.58833263801966
A_24_P9671	-1.26499609203417	-1.39347046786737	-1.23243532320321	-1.09521761335709	-1.63872829885911	-1.64364893541140	-1.63601202270132	-1.85211290413180	-1.39430428577128	-0.925406842549186	-1.54081997535470	-1.39052562777579	-1.66486844606485	-1.56788015944709	-1.19454983649334	-1.18495702268211	-1.12971798491339	-1.58108169868651	-1.36658591510993	-1.48691784489022	-1.21517172796402	-1.28774772874364	-1.39379753693496	-1.46296747680781
A_32_P29551	-0.518140337995104	-0.330437634929355	-0.395309443291596	-0.142191187843549	-0.242738782588180	-2.09273739386157	-2.43967832534462	-0.518688833833985	-0.472246770912105	-0.172206737124844	-1.93908906257824	-3.58269139133846	-0.491077171143474	-0.791432668942188	-0.572776053827086	-0.442670861108292	-0.326169796479681	-0.0179602415868051	-0.20533765076686	-2.76568954354078	-2.07773002992750	-0.468148547752387	-3.10865973616984	-1.79851067035969
A_24_P801451	-0.942375244946207	-1.02719391905768	-1.07962663083839	-0.901168266974994	-1.02053695752937	-0.603879598772326	-1.17958651933266	-1.27202186365316	-0.717987750766397	-0.889841780415144	-0.991979873106479	-1.30381078847074	-0.867091145266995	-1.02697990682990	-0.715182132016886	-1.13925098674489	-1.02503145747784	-0.734120545404646	-0.6379425109329	-1.38546041061483	-1.40534105535523	-0.758935199118883	-1.43955425087843	-0.81477117274977
A_32_P30710	0.198449338207089	0.473725437179292	0.455104148999569	0.146974449381404	0.580679176553286	0.753725890004882	0.856629440635024	0.0538876163626805	0.338642285381388	0.357398566753104	0.418619149968908	0.363757021151571	0.595419270776166	0.381281243242343	-0.117263406133795	0.314327078473667	0.554199130661455	0.431784234037221	0.938795392388249	0.733107495860107	0.585791284058074	0.445835224174168	0.648026163870224	0.821936961976993
A_32_P89523	0.55800153213801	0.424118702584416	0.293990636397532	0.67979921751195	0.371709562541074	-0.178088938319094	0	0.092518473577922	0.126557772609896	0.621705453927272	1.41139310008912	1.09407307060400	0.507465554929343	0.405419604882925	0.372739509072868	0.310058176807687	0.478189514910271	0.71697860581614	0.338244205450066	-0.727245678016646	-0.124703200347857	0.506055972807588	-0.113226234763815	-0.0196198402952264
A_24_P704878	-1.13184865962767	-0.957040929308532	-0.641132122313261	-1.10981099329689	-0.993466282455863	-0.184930466836734	-0.429908897332801	-1.65079779675743	-0.661576696570471	-1.69205764852936	0	0.98684120512561	-0.370971036469911	-0.715595659246043	-1.40275837717964	-1.73108036742516	-0.764480043234229	-0.787298100234991	-0.237825685849306	0.93746748385502	-0.810575549329538	-0.54565579200071	0.390028623363689	-0.966000263058816
A_32_P86028	-0.448839123828771	-0.103676660530658	-0.311929048109923	-0.740896083156295	-0.297415866390728	-0.049658346096135	0.0511717323252885	-0.808696950159536	-0.630327689709041	-0.502773958010953	-0.571816299635937	-0.647073504653101	-0.266923838977467	-0.277763976229578	-0.633717716665488	-0.380027780778685	-0.197070022637276	-0.574619593035782	-0.0933777948871803	-0.101040342683828	-0.0942280619824424	-0.386298854848351	-0.256192918250199	-0.0611003052019137
A_24_P470079	-0.670545064304209	0.0804790734775895	-0.544796207561527	-0.175881999012150	-0.430420244714182	-0.549202456836037	-0.491442062687779	-0.179957693553134	-0.729272674358503	0.102422879859507	0	0.186554811510166	0.178823343604894	-0.197426797980422	0.0501101665856513	-0.104384144645423	0.296926887776901	0.111337745383392	-0.295656322798297	0.134446148798994	-0.893034084550419	-1.74412192858700	-1.46538790105288	-1.64309612305915
A_23_P65830	-0.258980260050305	0.367716926201467	-0.0174069032172098	-0.300416134181344	-0.112122558735560	0.245267467672605	-0.351345347717636	-0.390990337492414	-0.279668583140047	0.0041920006716161	-0.478374689480257	-0.39809614764692	-0.131551053285081	0.0390601949950694	-0.211649093703998	-0.309114870811307	0.093908384503832	-0.352036357261523	-0.0527508068256602	-0.324539222061616	0.0310815440347147	-0.417759684122559	-0.100249087282603	-0.0614679379680634
A_23_P109143	0.00625338485238944	-0.36234730714927	-0.382021730912047	-0.157640136908383	-0.456573724478332	-0.383185253501307	-0.360710085586306	-0.070192693234418	-0.378422906158352	-0.658791598699574	-0.0365729714267053	0.186647393313977	-0.251314449256566	-0.549964265636832	-0.265942133452248	-0.381179324495235	-0.40974636706198	-0.47237876240987	0.0461706646520176	-0.0967157425816739	0.109102568823940	-0.351953921954884	-0.322107850701477	0.0678576007183066
A_24_P595567	-0.187250063654519	1.3429065774935	-0.135534666271404	-0.354586520072730	0.133851342226296	0.503593398277881	0.509310529543169	-0.365096440497841	-0.698575386270591	-0.137437760209722	0.860076405106825	0.737031274609778	-0.151120911986390	-0.095264566531804	-0.559296905707477	0.319952045335409	0.205091644219118	0.435430577643541	0.0306920730860094	0.370546176815252	0.0748330304769539	0.371227780984123	0.341150393911685	0.425982844723349
A_24_P391591	0.224262369871461	0.679337967795975	0.611234769459275	0.150915359380699	0.523064311091973	-0.517068416576482	0.619424103198467	0.113152737536566	0.694653752157698	0.171796651778605	0.39863087907674	0.652160341918678	-0.114480356331226	0.611375069099205	0.253165750980738	0.450281342565287	0.142785709461255	0.39194927316048	-0.63559974472967	0.65985863256539	0.453898834893911	0.679801890667488	0.0934987149633332	0.340306861361250
A_24_P799245	0	-0.188968705309676	-0.724180324685445	-0.039829023561437	-1.04160493012796	0	0	0.35723544413839	0	-0.529884537745704	0	0	0	0	0	0.546026562693358	0	0.33859136686755	-0.101775456536891	0	0	0	-0.946954320851781	0
A_24_P932757	0	0	-0.0375377874722272	0	0.293711955531145	0.766811956033987	0	-0.563401133252227	-0.507115103142081	0	0.718957338861285	0	0	0	0	0	0	-0.940980867953728	-0.666358505096977	0	0	0	-1.02097553874022	0
A_24_P835500	1.99532342375099	2.10279472350848	1.67425175982323	1.91832270311226	1.809657958166	2.06156899391756	1.92732257069696	1.87951101368500	1.79574993849917	1.43746926131247	1.78442975230815	1.69876264679888	1.85728222254663	1.85213372963122	1.80047402287775	1.87550967090405	1.90904351087150	1.73965530094402	1.81638213492299	1.40884812181109	1.91071452341924	1.78150736878268	2.20680062707614	1.92720199965580
A_23_P54340	-0.125708151762525	0.194026830785317	-0.518220782802429	0.0841248035902293	-0.104128878023801	-0.389201031085217	-0.0985966253114866	-0.0851183354452204	0.235607048140041	-0.389020409217685	0	-0.72566319518483	-0.0232130380980373	-0.0362642181750734	-0.0960199835110934	-0.106159699931271	0.541898294687178	0.062563713188976	0.237201933556496	-0.671011777595322	-0.83103865429824	-0.541905253129958	-0.84699750314785	-0.364649573069553
A_23_P67555	-1.80406012365026	-0.213043130830014	-1.31548352557540	-0.606579061655444	-1.01347255255103	-1.14603859073596	-1.28940542966112	-0.752099279676832	-0.663723367697296	-0.971297372393328	0.568310379909658	-0.771585083697995	-1.00362051340968	-0.704488089408609	-0.41507808125365	-0.937713713470233	-1.52801408804936	-0.202095339688035	-0.47027625432391	-1.45634161583472	-1.32705884348454	-0.853636069499326	-0.410019462770661	-0.358284304399985
A_24_P286412	-0.134784621846423	0.450228003030253	0.133541509414472	-0.648078930040469	-0.3447710835961	0.623444350407821	0.62140762712831	-0.333720137351815	-0.459590653399308	-0.831672055629491	0.355131001361508	0.340524869536333	0.749361241568098	-0.151487058986980	-0.107248824519260	0.0227822213825338	-0.129587943234547	-0.0663113581620679	0.274138634118428	0.980575967683606	-0.0349413767448642	0.467744977338308	0.484796643530835	0.482696503979607
A_24_P229084	-0.794380639618807	0.449792848720427	-0.193668407931933	-0.530809493079095	-0.410063086994789	0	0	-0.111719943176493	-0.850576083407348	0.799605507979618	0	-0.367111813745486	1.31600686013431	0.583228026870703	0.654994825897983	0.662487514110083	-0.13266942123794	-0.323902613309131	-0.004856492851403	0	0	-0.754894265598896	0.0173931941946557	1.43057250773341
A_23_P202696	0.365108629648599	0.381933801468532	0.285685816160313	0.454225829550316	0.25266764261227	0.487621039478902	-0.0736811520761481	-0.256937479201693	0.0786342367902187	-0.0278379937338673	0.219125915689912	0.0241219618031202	0.274648126668038	0.181993941796928	0.0121663348362404	0.0730776898876067	0.347430611920625	0.25679490855884	0.539817069530136	0.319265953906066	0.560721895596122	0.0728949640436964	0.234875711751073	0.487987697624568
A_24_P927716	0	0.816315264390786	3.78699802817159	3.25924097177069	2.49629729270834	1.37151188568216	1.85173818665638	3.88674725061625	1.85658402767227	2.11567044172869	0	2.40821148570591	0	1.00967289731243	3.43734879880546	3.16925666525581	0.927986935268142	2.76682791581244	1.77993920080341	2.4157214436256	1.62579086087586	3.45352230666225	2.75896867276663	2.65054811511420
A_23_P124837	2.41009219529683	2.01558059874297	2.13932169310746	2.32135155487966	2.28168844066520	2.77065239548750	2.86653830990055	2.16276946642464	2.63622685390403	2.06557017890692	2.95199807361366	2.75914243186292	2.74324326145153	2.00036761144614	2.18535627039081	2.16845835698261	2.18618749187573	1.82985817039597	2.22259361471351	2.39840457230019	2.53160238872231	2.33743099270885	2.60791937184994	2.88702235663616
A_24_P329635	0.168000930599791	0.617324012479582	0.124572303558276	0.305681038253459	0.159533454146564	0.101335619504346	0.233184929412664	-0.0893322753125816	0.0305286210057890	0.0916204026086031	0.311570120489566	0.156685056503968	0.0426430092844597	0.276103491569578	0.09514051191752	-0.0977510537615866	0.338118601023448	-0.0624001828075885	0.14226715246611	0.0865207064251251	0.396764507259670	-0.251953134745618	0.354413756558299	0.242010535691998
A_23_P148439	-0.00819087629975681	0.308068257601534	0.425206796145582	0.379552676629398	0.397390300046812	0.333250285835231	0.159888139664744	0.538912870932254	0.151542294944325	0.446840890401324	-0.657762659376379	0.0829142878102445	0.487292889455905	0.246813226755429	0.152109255288671	0.363915006404486	-0.0441115134081930	0.30400411323844	0.0186748191774055	0.290836969109639	0.123507644572074	-0.0164990513488363	0.162976006931758	0.0474419134163008
A_23_P137931	2.35439218452875	0.585561397664702	1.51147728317375	0.838255457046445	1.43790316657734	1.24944942868696	0	0.0624838386238285	0.931743011128642	0.294352744531505	0	1.4379409033483	1.70660312161533	3.27506129156804	1.85079739336642	1.03073883124374	2.21701559948517	0.418472756916273	0.580243035630817	2.41102159835975	1.75168637011376	1.24174289201814	-1.33003282020745	1.80202297350299
A_23_P203819	1.07554826882237	0.968556201706401	0.98329071608666	0.956868983984991	0.791094760755412	0.71157726500818	0.855149042978914	0.939062522246264	0.627942176270701	0.782844490563826	1.15556142049143	1.05711991822640	0.92954867199462	0.890800020471467	1.24906159192092	0.701845676654207	0.867358911606433	0.676105357378353	1.01594030131594	0.963373010255468	1.32949715963434	0.491180140948631	1.17881931804598	1.11538624003035
A_32_P198868	-0.249984424090413	-1.25052369870875	-1.01983192513042	0.668185876813828	-0.341756862378714	-0.376353548921623	-0.378041546155517	-0.771193534012921	0.147450306179940	-0.823452733848808	0	0.131957724154307	-1.04228870550903	-0.272795261544847	-0.42390174878931	-0.206620382905059	-0.427241029307794	-0.170908337511417	-0.158212099644589	-1.16061830824988	-0.272454935127295	-1.28198307297845	-1.19756591466853	-0.817917785425064
A_24_P687	0.895674319448762	-0.163428320760815	-0.114274326464125	0.695275151362742	-0.440078913756737	0.223064686400733	0.2187003137172	-0.921237573313302	-0.0274654521545717	0.0740953091760909	2.79835462058173	1.55804918132987	1.58550653248775	-0.450897544613827	1.15910140991225	0.264957163501509	-0.660648136280712	0.244848677911399	0.420844808905395	1.40752227685959	1.43919510095465	-2.18318155986552	-1.57846112461960	0.980585179722406
A_23_P253052	2.03636497468597	2.13997400517878	1.60449126983060	2.09748107462617	2.05812552311753	2.45108901846317	1.94580381934373	2.03113221309181	1.88632777955404	1.65918836858211	1.96354347445092	1.88365465158809	1.94496325726139	1.77025921694143	1.77096612257563	1.67345380645161	1.95573481307545	1.42696489315798	2.04884367997816	1.64990842492122	1.56594881503499	1.41488215106453	2.24688728978024	1.99481303873218
A_32_P139302	2.02702827621577	1.40891517891600	0.926817938473574	1.32528770038359	0.838901759417645	-0.783735890437144	-0.183498848572084	0.795716803143351	1.54045990426025	0.208500313271306	0	2.1428374965664	1.05840278473659	0.592617433045213	1.15568356479775	1.13267938780626	1.51047989353044	0.495267014076627	0.912138666760955	1.02728184252172	0.540466889158803	1.27916518535191	-0.770724034288522	1.48951936005908
A_23_P201647	-0.0791962128139929	-0.219695287621177	-0.217586290215122	0.167864512068112	-0.0333195835115249	-0.0803876796617031	-0.0180628056882060	-0.451970253329407	-0.17017052306369	0.00182874640045669	0.237847320703287	0.379602765657791	-0.242045211239785	0.0722506957887266	0.0909014147232842	-0.305715221358625	-0.068274438846757	0.044408406878237	-0.100242599357718	-0.182672393422818	-0.204468118481804	-0.529290796581785	-0.0476596598566694	-0.299775685877929
A_24_P350557	0	0	-0.123243532320321	-0.188171876477151	0.662712450498401	0	0	0	0	0	0	0	0	-0.173936809003067	0	0	0	0.312991604946808	-0.422516978812881	0	0	0	-0.897176003355719	0
A_23_P146584	-1.37776731513147	-1.25578994733126	-1.51812113936352	-1.29420224665876	-1.47545606151415	-1.81563489443785	-1.20984972044624	-1.70670995415848	-1.40355478286496	-1.59782997418271	-1.27308920512952	-1.53419417982359	-1.67805423438220	-1.40460259904456	-1.59863014527353	-1.44103958990258	-1.26216613318532	-1.64937415092090	-1.29114077267518	-1.29826406846260	-1.59621325223802	-1.24732191877358	-1.30818797618951	-1.37668014373754
A_24_P289607	0	0	0	0	0	1.48557970149653	0	0	0	0	0	0	0	0	0	0	0	-0.47917591329009	-0.569909828824834	0	0	0	0.656728936144534	0
A_32_P54289	1.01250430618290	1.18086118865308	1.13609940845148	0.509110892294836	0.947030242521812	1.24337736269245	1.71651180561016	1.27457440762243	0.793835779298033	0.840091252508559	1.56101166949665	1.68577475836146	1.33990110756349	1.12748270866288	1.00702029587237	1.19813430619916	0.76901244970419	1.14390010915846	0.351238341437651	1.29555032062429	0.944770297301072	0.686512646170587	1.51321053005119	0.997879757920557
A_23_P77000	1.07509897970850	1.51423558969456	1.18925025796968	1.07035508102541	1.36006088395592	1.41461450996178	1.26793162939832	1.25781224447363	1.05351634079018	1.02378390472427	1.78539509099261	1.30944391282521	1.58582529108783	1.26334285512367	1.29443777368603	1.39653198669697	1.24209817156350	1.13842290248887	0.857163667131774	0.918315376812387	0.8540441952734	0.811390889008425	0.890643316154025	1.01800040465757
A_23_P111020	0.381602129869561	0.581531636121091	0.288343358636223	0.525569396999896	0.573893415567926	-0.203343239450221	0.299340392312878	0.44685892149483	0.5489473812585	0.448334559160174	-0.326422280587892	0.141728226537343	0.65685472726351	0.521966482952717	0.347987288339632	0.457875636266676	0.437819060221213	0.218657295811388	0.477859735813735	0.39631464943171	0.317461979492147	0.391763745137345	0.00844098015015197	0.58291730002837
A_32_P103558	0.126928852806584	0.415010492972439	-0.20762050593046	-0.740803982699864	0.330714086948087	-0.141550469168407	0.228908753853611	-0.333727817981763	-0.183204366655741	0.504357580928492	0.131781635290196	0.132225665991207	-0.0954891961732816	0.1489726389594	-0.61864404505349	-0.0397110376114932	0.151245079878422	-0.479473286978059	-0.0586994869100159	0.0884153823651156	0.842142576658625	-0.296043121627906	-1.17081252790973	0.61564714901989
A_32_P235289	-0.0458802671127054	0.323833942411554	0.485001501853555	0.380483040061727	0.617496949730852	-0.0836193628959743	0	0.318758801189729	-0.196466540650044	0.053752894107144	0	1.24568764641838	0.567962193345164	-0.0322372449183845	0.560602327445046	0.268789027291214	0.480558133686706	-0.065226065783548	0.544271914294168	0.790970901669816	-0.301867868115818	-0.373896640272474	-0.589823625743236	0.523976637783518
A_32_P22191	-0.458801940302873	-0.391630153134623	-0.465069933284231	-0.164474289250784	-0.443240389734906	-0.781846642162249	-1.10835164669911	-0.703964812651246	-0.718307020943403	-0.516579249044605	-1.08198680992431	-1.09241712931183	-0.562558571701374	-0.695878353710068	-0.289637260857299	-0.3094143630257	-0.247016592004347	-0.467894647805202	-0.437544900166771	-0.756672682725798	-0.804470746398034	-0.822283281617898	-1.00262946997781	-0.678091752118455
A_24_P253251	-2.29548049946267	-2.96102016489732	-2.94987214825998	-2.96657483494377	-2.91341451460858	-3.82461736565662	-3.47205050677632	-3.08275422106395	-2.39862947314388	-2.40470749236573	-3.53015384615093	-3.29459233028407	-2.59045120497042	-2.40677612409337	-2.52027293036558	-2.35981058842037	-2.77670109769733	-2.17341244867275	-2.26928960050388	-2.81070555521799	-2.03716980876725	-2.93898855975653	-3.46220994921505	-2.81276863401062
A_24_P52168	2.98439170361884	2.65948720736002	1.87688937361136	3.07872971148866	3.41169160480071	3.88040393258315	4.2899314340804	2.96632735927333	2.90800714284016	3.25011632625508	4.95081349190054	4.305725843503	2.80176961049904	3.76370558854433	2.79370502645437	3.50116343613962	2.84474715554887	2.37133938538409	2.10193215830322	2.92529627241185	3.63465549533247	2.87573028824111	3.11589001764129	3.58592221223342
A_24_P530900	0.0324324571193162	0.0661204875816353	-0.249476799926041	0.417877903238635	1.11761931882543	-0.500373912465969	-0.87431664449076	0.482632809662508	0.284539781961166	0.818378779020383	0.9434641503866	-0.63471534216569	0.0406981462859779	0.33223071401707	0.0530705181879373	0.308333156519079	0.19300023890261	-0.278724777525681	-0.00092707687080963	-0.0640085431935098	0.627014710224056	0.733705963131126	-1.18090095146799	-0.74686989449039
A_23_P391894	-0.618618590115078	-2.22941196514225	-2.03301999407107	-2.49483920146719	-0.202961422881588	1.0264947734475	-0.682414780118139	-1.18989915808865	-1.54797543172458	-1.09951823063326	0	-0.869339886953042	-1.05191132864202	-0.954608716537227	-1.82608682496079	0.305654846843588	-0.0215185335325541	0.320272809051287	-0.655253319407337	-1.87435630079143	-1.19470962189909	-1.96460523907440	-1.33610741252828	-0.846982169127763
A_24_P209571	0.581384349137606	0.366243497950499	0.651097906597923	0.466679666224402	-0.0616188512679152	0.364995535270995	0.124194789484473	-0.102616072733433	0.259755948564285	0.115366516992431	0.426191897644674	0.552762509705972	0.348737689307156	0.206635069149166	0.372512383201743	0.605960845854093	0.394978149728043	0.320117670956504	0.104825911087025	0.180756843649354	0.609189188258498	0.0675342512468185	0.460166865745249	0.541286664276083
A_24_P148907	0.782136841482112	-0.371952779831891	0.455104148999569	-0.226119891706674	-0.730636086662631	0.257345999886580	-2.09484246946576	-0.114291425358170	-0.548380842367172	-0.663658794065831	-0.693077110936436	-0.808912263254356	-0.759349952139507	-1.15372026476615	-1.12574693811667	-0.220588280325798	0.418066988382375	-0.582315850994693	0.286682715320937	-0.786906508029238	-1.9645469867399	-0.474998072815336	-1.40025867744593	-1.23379884413439
A_24_P6825	-0.411496538498677	0.225439831536762	0.2418363653078	0.304372005513612	0.378107486428200	0.417256341923501	0	0.125540208697953	0.0534655508149608	0.727420144351418	1.65373052775672	-1.00848397658973	0.0808372794090687	0.210282273832468	0.0982542152809757	0.0787608754991484	-0.0179938879148983	0.209599472008860	0.319454944740267	-0.0732077851955962	-0.173983124487241	0.302135610769909	-1.15983339710015	-0.0933471661786369
A_23_P149281	-1.72650392614076	-1.30448159703769	-1.15270904892591	-1.53810675802830	-1.03597778989476	-0.786131271330698	-1.27031131783574	-1.38501749362343	-1.00520141666469	-0.498623975225203	-0.312037692864503	-0.335086847998349	-1.27833044395198	-1.64694763525627	-0.829170454756332	-1.24486435570460	-0.894758735938912	-0.747170820980456	-0.675074355470003	-0.926631064405175	-1.51189514286153	-1.11567621213033	-2.25858205990517	-1.05592106261334
A_23_P104098	0.193004803962636	0.51641324598604	0.228880845737739	0.578251657334186	0.462972506419485	-0.702973878178613	0.0790813150280639	0.305229874409469	0.306807580209027	0.425427441931573	-0.974008207232893	0.44515120596015	0.48902139328441	0.192556975367673	0.0233837277294365	0.376422757971552	0.366107964280806	0.264387615209081	0.316570924235649	-0.454097703115889	-0.45170100673881	-0.261625518534409	0.667269855473855	0.252663583814085
A_24_P151920	-2.89863774032006	-2.33648348746316	-2.71069332542809	-2.35515628545993	-2.20008429173041	-3.44002685086543	-4.442515610613	-2.77271030270247	-2.62822941333439	-2.68486366621805	-3.67653757745586	-4.35807295251864	-2.36957309761324	-2.72507362261559	-2.82080317553418	-2.75233652006173	-2.52658995799535	-1.92902764729196	-2.07009656737195	-2.88802582042499	-2.58188705741989	-2.66754348193376	-4.59011016809887	-2.99858960104289
A_24_P252223	0.65682994069703	0.72363955531912	0.661063690882585	0.61096951017897	0.60569224537851	0.282001041500056	-0.147772297547565	0.500547707439073	1.71797716057928	0.382568033613999	0.4903164609043	0.545536549398587	0.804384601826485	0.548637026804307	0.477788303729526	0.619768969828024	0.641809019974408	0.645789177158934	0.448116515772653	0.243053196073093	-0.0531864300256365	0.176827050615305	0.170836227753875	0.216510183931144
A_32_P141065	0.999829220792872	0.972954696604159	0.734146108970107	0.479681969172209	0.951295604839503	0.368575243657274	1.31312797526409	0.815155970948183	0.808931616143051	0.97866544212707	1.51733965179289	1.24876585096061	1.15389207754476	1.07734909866593	0.438180504600734	0.980397344952401	0.92469161880703	0.999680779439374	0.988086101001096	1.53147064492072	0.834560653153077	0.629073171536635	0.435227636737718	0.847199278389104
A_23_P217015	-1.19135534619719	-0.884564561789485	-1.09955819940772	-2.20204797079401	-1.20786024029932	-1.17626195462344	-0.637515590686243	-1.80560437773356	-1.39089497070374	-1.50222022660085	-0.953766503124438	-1.75425334022016	-1.24246119452325	-1.23443630685493	-1.17566044413409	-0.957127143972764	-1.13441121954233	-1.28126786850348	-1.2886235577434	-1.71301996986243	-2.91982665236164	-0.931250032680854	-0.789943292114437	-1.34626746150696
A_32_P188888	0.420281371698329	0.735147147419233	0.574693560415514	0.318012784336808	0.828902729940995	-0.41631814970323	0	1.21730457688023	0.311414300934453	0.268162319645075	0	-0.746190535612717	0.716740024608173	0.712466738495396	-0.00657690988777731	0.717371039134087	0.836835419156011	0.00170868101188876	0.413904469968766	1.21541955542664	-0.0298569962244975	-1.75444833773152	-0.269461918773517	0
A_23_P135381	-3.07512160294251	-3.44912325999224	-4.1524101186092	-4.31674742290635	-3.8580488513722	-4.06390951606547	-4.08378810984746	-3.44615802392654	-3.99615779266988	-4.37034113859044	-2.73619180867083	-4.91267171810596	-4.36873116281733	-3.05496334201368	-3.77414002047883	-2.88252750190577	-3.97766995398217	-4.09852936508421	-2.69922485202103	-3.52446657237536	-3.6851301962555	-3.64761343658812	-4.89938553713526	-3.47399768814842
A_23_P151294	0	0.757907864286957	-0.302959842253727	-1.24914782086944	-0.470365819152626	0	0	1.68523790853810	0.491674679706045	0	0	0.482118104144016	-0.0427148208325159	-0.688042664131037	0	0	0	0.464385811093863	-1.03935992262128	0	0	1.8135250173188	-0.659988838194612	0
A_32_P149011	-0.169326864412864	0.0707709373380198	0.338836665678511	0.051064461287634	-0.367291729703298	0.272088087465632	0.0417146154565171	0.491774631207335	-0.209915055941918	0.118583642109361	0.47726136122451	0.740196119023035	-0.486571934391207	0.0226963601116561	0.578087374369989	0.174043839666005	0.714944994851061	0.477277996776024	-0.0803575171525486	0.398205665968931	0.446608638795148	0.335082629481861	0.242428982630225	-0.215427554011553
A_32_P156549	-0.604321584627279	-0.534619003481773	-0.671029475167247	-0.601114841399346	-0.573127456017976	-1.16182076981589	-0.574754392559366	-0.658218999614822	-0.550541614082180	-0.697981949727479	-0.883220926584269	-0.724282593563774	-0.321843921321866	-0.398463191136245	-0.554903518274166	-0.615388704675072	-0.506053222583318	-0.295919845441033	-0.781476004678918	-0.655118867357432	-0.788287044872695	-0.800442274094717	-0.948481063723322	-0.629631059462818
A_23_P215419	1.59770292405298	1.53054776346704	1.62774476649481	1.33334694243570	1.46370487873850	1.43604287422087	1.67222899827531	1.65252672712151	1.33917787398831	1.15417344850851	1.78137976820947	1.54756085609492	1.50720420767121	1.50277456039617	1.58520854258211	1.64129403852334	1.62334051237031	1.44115104656964	1.26340083339910	1.52017523931671	1.88186109510609	1.18232077542625	1.79037263350194	1.58471332581918
A_23_P145874	-0.00298515363765632	0.305553318024399	-0.475035717568893	0.0820408266476118	-0.345205165255344	0.130639790906078	0.490597591692656	0.0436604027814913	0.352670983719855	1.19478386433447	0.460792486456516	0.158433053771945	-0.317752682914599	0.461383936154435	0.440553454507019	-0.524017341036272	0.301363341715833	-0.587969390258268	0.235320582468041	-0.0469095286961452	-0.125875486050555	-0.164274968715076	0.250831359557551	0.0447870917323777
A_23_P127662	0.650169496127121	0.501927528739219	0.79394081467808	0.509877617881404	0.615407122441009	-0.260206663051061	0	0.52009891723469	0.464261457040981	0.413020655053866	0	0.400237217338591	0.926709294150845	0.425863004174169	0.323212265194348	0.586233593801016	0.496050758565211	0.709600658329209	0.784491565962097	1.89282156697774	-0.482093704914352	0.509235741647197	-0.83960999382309	1.04940396721335
A_23_P253029	1.91195496857547	2.75890532592322	2.70072754114343	2.15463060871846	2.39859638242155	2.71639810078183	2.97450454139955	1.97317125487728	2.42839910052016	2.31431664530087	2.72663435944171	2.81096775467033	2.30415396269759	1.86542526289247	2.7245576879837	2.33504046913856	2.55658394640201	2.46575577315073	2.71754083906358	2.41423603218341	2.80285003705016	2.33966561487172	3.14005892507509	2.59277813853216
A_32_P125233	-0.600738005862576	-1.84554637578422	-2.34195930689559	-0.914016354726081	-1.73550098503526	-0.568972819543158	-0.797615252162491	-0.979359606173875	-1.42721451811590	-1.29588620010958	0	-1.29987568360723	-0.59226720582029	-0.917232442205551	-2.03026859882166	-0.740141798854828	-1.84595163772408	-1.89763419668531	-1.82090496294548	-1.43042553799406	-0.692086730561409	-1.58163825451953	-1.55101665523449	-1.16934149045041
A_24_P298846	-0.0815442579595968	-0.0227937474033622	0.0631166338028599	0.0704559073364719	-0.282944370716713	0.0401045079357336	0.109027765015933	-0.208649340280728	-0.229375079608593	-0.0852844115197648	0.261776839966347	0.0624861895855606	0.019823342497274	-0.230828084280221	0.221252602163756	0.0455797701811605	-0.20347387208008	-0.133492053379477	0.0117349308868979	0.195026019518442	0.111921367456045	-0.167922988832067	0.41798677876756	0.139920238503461
A_23_P141315	-0.316084147395764	-0.753306345102981	-0.55476199184619	-0.338128122665947	-0.488564101977953	-0.473775316926216	-0.364107316143827	-0.507295567882414	-0.351208242443762	-0.61088108477159	-0.457421487836389	-0.172585558643106	-0.224163400730747	-0.706094983096838	-0.306708823538834	-0.6955065259799	-0.376076932633547	-0.635920529041502	-0.148924420076866	-0.193540443076089	-0.377139680547735	-0.708266868986674	-0.245217014859866	-0.169835960556795
A_23_P87351	-1.28767307903988	-1.26015955806423	-1.34538087842938	-1.03690558182255	-1.4250321571902	-0.873213040515125	-1.54845871479303	-1.78094608617817	-1.43441318944837	-1.40993345485001	-1.19799041555496	-1.44819683081224	-1.61953643232349	-1.39066763854088	-1.03460767825824	-1.29411662130457	-1.37340183953459	-1.18275193711070	-0.782232207061667	-1.55189984230498	-0.578961846029929	-1.40769811548286	-0.856327401963431	-0.908280537947452
A_23_P155677	-0.0521798394055502	-0.335765236540824	-0.0163106669458969	-0.235887154312896	-0.446207298059208	-0.180536377446796	-0.468248414876703	-0.456183273687072	-0.613514731622135	-0.425114228626061	-0.305740844087626	-0.0503211757239928	-0.422971867036554	-0.702605483661132	-0.154797243999614	-0.270342306853833	-0.103941702191453	-0.437653878675466	0.0914173228129663	-0.283205619400010	0.0591012176403149	-0.333472192625126	-0.0165718714708034	0.190649863723421
A_24_P938342	0	0	-0.485001501853555	-0.468430559183881	0	1.24295235321883	0	0	0	0	0	0	0	0	0	0	0	-0.898259827242705	-0.355267248581356	0	0	0	-0.840637536275521	0
A_24_P131173	2.34261918897665	2.54012545996755	2.29213038547228	1.92711182193135	1.90791334143689	2.76281028428926	2.86529802552565	1.62957158843256	2.24673721835663	2.23686654784937	3.02405959343713	3.13613005115211	2.39053674306684	1.91488101950955	2.30581450120604	2.30606682024765	2.44818450425331	2.10786480928725	2.10346477068951	2.35380332626693	2.47763570721548	2.24183229153449	2.9023596504823	2.75499251850546
A_32_P76091	-1.49839863600666	-1.90695873756306	-1.76726574648008	-2.16283406530276	-2.18685253623305	-1.78066951241078	-1.62047195637112	-2.21122300696909	-1.8598229022497	-2.09184615609834	-1.70087799845543	-1.90449671115149	-2.02696914523129	-2.20023309251653	-1.72794259871904	-1.77682722088947	-1.76523587434507	-1.75028700391747	-1.7226854893851	-1.86315557910732	-2.73188723630706	-1.71143042461148	-0.98651491837208	-1.67240946467661
A_24_P50489	-0.405558455830014	-0.450160831318825	-0.494967286138217	-0.76920113056928	-0.235051617743043	-0.212844183546146	-0.199841878605183	-0.728410880172751	-0.502867577585102	-0.647949407399664	-0.726984045617435	-0.597077502205558	-0.380310088526166	-0.467779948271942	-0.845041263542221	-0.546366145796279	-0.387682915593132	-0.317430465755521	-0.0337890137079686	-0.0949683654512328	-0.218466674608098	-0.69379900311705	-0.741420721904176	-0.267685549017339
A_24_P276932	-1.59518626454758	-0.436135805704060	-0.737468037064994	-0.471193617058447	-0.325204499020340	-0.931404719923557	-0.907180944535607	0.0387398211738916	-0.84240034432669	-1.70932898485760	1.11628270252208	-0.56128862715928	-0.182905418207758	-0.245329821292744	-0.767179596805983	-0.394486240276716	-0.530727969641718	-0.124822263067574	-1.77176727064550	-0.542440640972770	-0.951701713538838	-1.38396606385046	-1.59364997146496	-1.99388120800421
A_24_P838448	-0.916356295297273	-1.27440205403392	-1.39853172794758	-1.48329997984127	-0.902260238555019	-1.78457751100542	-1.57836016358436	-1.17282131676370	-1.25731249394323	-1.09381967226796	-1.57299201747508	-2.08147817667783	-0.895459621575025	-0.716645778518386	-1.30791352314101	-1.05611991887638	-1.38368841145301	-0.366095734602525	-1.27002128959518	-1.68174748228445	-1.34700963571956	-1.59645550052241	-1.82287856626926	-2.04975537616775
A_23_P337746	-0.764797874351985	-0.0550871084239403	-0.558083919941077	-0.219598923004966	-0.646629928591169	-0.309435442253988	-0.405700039395153	0.024048925569799	-1.24450668835732	-0.488005580227889	-1.29170764508809	-0.163114769183366	-0.438697778634029	-0.333261680380789	-0.371550941803315	-0.25429836834416	-0.57154374938785	-0.233210796801669	-0.252060474314650	-0.130782045035622	-0.998897748168752	-0.302405663625674	0.651427242217057	-0.380387891736269
A_23_P216689	0.372641848705385	0.141288473150947	-1.54801849221751	-1.11107972699619	0.095871439410359	0.101355984418435	0.481510681951431	-0.169436112562463	0.174708688494636	0.0540692536107541	0.321960580859141	-1.54579201043944	0.0911363679871408	-0.771234733893925	-0.78725186597196	0.193038859273229	0.443668840726029	-0.944820249133835	0.118149750564062	-1.36318088333647	-1.71614452161324	0.237844485304781	0.163923335052236	-0.00324450479310445
A_24_P208897	0.553204778257005	-0.181816209010260	0.162442283839992	-0.156400502800902	-0.127086811550513	-0.775815719575961	-0.791286499787507	-0.00537177966080503	0.193586823869369	-0.427380590815302	0.562554329267004	-0.148886221092826	0.464709977792882	-0.533643822588744	-0.716572683809164	0.008748206620378	-0.204927170177617	-0.27611845107549	-0.099837231846979	-0.604501732787865	-0.701325104942892	-0.198499237785923	-1.27490329710662	-0.803294353330563
A_24_P42557	0	0	-0.260771355448658	0	0	0	0	0.874090236820489	0	0	0	0	0	0	0	0	0	-0.386885374472784	-0.558554871680246	0	0	0	0	0
A_23_P93295	1.94584729308451	0.993327701249336	0.757399605634319	1.92005931078435	0.97637575369094	0	0	1.52570069001584	1.27144967316556	0.930126329047089	0	0	1.48264819429555	0.396099436326926	1.14202632279789	0.867848143251523	1.26731557484338	0.872034734017071	1.23206837173129	0	0	0.733089725870149	0.675874434543415	0.838946319096725
A_24_P926770	0.815765877942983	0.739493313312483	0.923496010378687	0.848349853099229	0.667702619656417	0.482891650977734	0.374374130230519	0.830593689338172	0.761218743649001	0.783745338332839	1.17321206818945	0.730087664238361	0.895431293833196	0.816732357045367	0.772355327206415	0.894566162106287	0.973211302926162	0.783126500334356	0.697393615333727	0.73328686336759	0.810526395756096	0.520188841163833	0.838898717195896	0.893277177601125
A_23_P67355	0.489380108700001	-0.00496204448565099	-0.206291734692505	0.426751982694099	0.331100485850772	1.24690863271640	-1.27845972542081	0.14398874841158	0.181838273887832	-0.0191954551979266	0.700439738023187	-0.581509868522864	-0.731418851846812	-0.860765189623274	0.0925267823180343	0.0357602583299244	0.0503679539527502	0.372354877635245	0.52394802402368	0.388264544342831	-0.108713385780099	0.456014042710977	0.123199095984432	0.139718350582405
A_23_P48487	0.886158864041463	0.914247059642535	0.634488266123486	0.647613681719646	0.545383415821655	-0.610478396993807	0.522742094364746	0.776353221493812	0.789467949450712	0.997710385762519	0	0.705378941828178	0.894254675206807	0.393919287140954	0.453603012546361	0.680128481377437	0.85121724974552	0.324075657891898	0.227767118518428	1.59624861781671	-0.39147599906138	0.161423011427211	0.245604041640181	0.488174624843817
A_23_P204947	0.165859004647935	0.304051661955200	0.0979968787991772	0.231817320217800	-0.209559797125387	-1.04768978421686	-1.00712771838994	0.0648732645626406	0.302943864443977	0.394177444803378	0	-1.40472747596892	0.0765318692218172	0.0146068845873691	-0.250295880029524	0.189612651503717	-0.00519935020278537	0.282615841761378	0.901864147129854	-1.05867607776780	-0.95599589790126	0.146463415423938	-1.75440843639221	-0.415022667838907
A_24_P50738	0.243133668917490	-1.11634473188882	-0.283360466493892	-0.704882523523848	0.087196998830973	0.791648683628222	-0.439188560955153	-0.933702710854574	-0.518974081155637	0.181605090414388	0	0	1.42716271331164	-1.40970581972731	0.412387016536949	-0.904974984964916	-0.0125504429904626	-0.953022120826236	-1.37024679447702	0.290624489852019	0	-0.243402270854722	-0.773656392899673	0
A_24_P624263	-1.05377726794405	-0.512414783316746	-0.710892612305896	-0.33253476710586	-0.579928417481914	-1.68248067234252	-1.71048555631232	-0.613981997682083	-0.636736519818296	-0.822578318661645	-1.19966343255411	-1.92428773492259	-0.804599303686535	-0.694928749005827	-0.957262890245856	-0.486078660291819	-0.86110024228066	-0.322952366609067	-0.392006597016071	-0.928000372467286	0.480223104282817	-0.860725108567652	-0.244159439984985	-1.30810650125228
A_23_P351328	-0.0430902978667918	-0.39940620214541	0.254791884877861	0.53897095683815	0.302088989136842	-0.460819499379205	0	0.125437239391085	0.23175702619308	0.330399717678037	2.18491747657656	0.59336722908963	-0.195127526545782	0.354177146582463	0.111762593444523	0.507089951163511	0.630209402825631	-0.0262007261090484	0.0823397513438086	-1.23428234977202	-1.06915139267136	0.45421102404899	-1.51727327070035	-1.30465793527895
A_23_P129829	1.56184673079825	2.82080704890234	1.98651300074264	2.00279505658624	1.78549508700774	2.78597432142988	2.12245236920903	1.47023890866353	1.73024761652455	1.37124636828804	1.56093440012039	1.56039544485900	1.52388989472018	1.60463418781425	1.68220973057201	1.77365410720060	2.22686800669615	1.65941346409078	1.79813114439335	1.56124535551137	1.39655204283784	1.58807860142158	2.58575467366004	2.28610741358869
A_23_P142688	0.0226159593099134	-0.226992385191653	-0.465069933284231	-0.322943482079158	-0.156882888948766	0.380645465735926	0.159221962795700	-0.690884352043609	-0.0464656369181672	-0.351366858530822	-0.306731446865739	-0.472478785000422	0.101934182280798	-0.469743505088585	-0.321873100606743	-0.410180803503145	-0.244431355379394	-0.294311687327313	-0.075852616313651	-0.300846964536684	-0.634105286016319	-0.090026871509013	-0.157781497339612	-0.04769264298175
A_32_P10665	-0.232706418094607	-0.311777231212410	-0.783975030393417	-0.0121524397857131	-0.474261852826656	-0.706342562743629	-1.29673646421511	-0.366885486465875	-0.747123083212769	-0.340732166486467	0.101380038134358	-0.921706529570265	-0.859478124195971	-0.906545858986812	-0.130879779648198	-0.353401226231121	-0.272383601106403	-0.289745737522317	-0.4424766133561	-1.32423021174596	-0.555330158150091	-0.791939601481132	-0.653427882713602	-0.713067326485311
A_23_P53015	-0.792242795851509	-0.62554376644311	-0.933461794663349	-0.701488896593924	-0.629367304351555	-0.102016230649252	-0.103246527580902	-0.293804940118738	-0.488507605946843	-0.519947452594432	-0.428318624911795	-0.198412461948378	-0.907269060339287	-0.940527734040282	-0.235077512903367	-0.841723315449384	-0.667482695725401	-0.627454236191255	-0.601932411420756	-0.91839595981192	-1.45974762425503	-0.464430988983761	-0.185356766414346	-0.345115229699452
A_23_P56855	-1.58810242130699	-1.02532583511887	-0.601268985174613	-0.315376123600561	-0.343313635812425	-0.185859494189583	-0.590724847893546	-0.00577386842519218	-1.02079827866392	-1.79272383839911	0	-1.67190691841152	-1.70969865333450	-0.832514719163537	-2.03623996920299	-0.152295417069248	-0.364365136962742	-0.364530931404222	-0.229021491456139	-1.90106716986036	0.166472680071185	-1.50025298410499	-1.54470288143328	-1.44465013176105
A_32_P184330	1.82941404887345	1.79188453366656	1.16599676130546	1.87390361301293	1.62717257534283	1.41897253547052	2.01781121964345	1.47358698033253	1.84344889709740	1.59616501285919	2.09671784902305	1.78216982967652	1.85429919822036	2.20445668424597	1.67902304913223	1.54660449923963	1.47653459257310	1.28168633211778	0.66103451472032	1.50339811486816	1.68083956080175	1.56100243420435	1.01672656449040	1.66665540021476
A_24_P212086	-0.0090732003599029	-0.459188962532146	-0.617878625649049	-0.637735797645532	-0.387946143846599	0	0	0	-0.090605904271564	-0.605592503490883	0	0	-0.604784697612722	-1.32365407181805	-0.603927551800954	-0.255635581000036	-0.133259897544489	-0.879594880955187	-0.776722196019938	0	0	-0.302243135735747	0	0
A_24_P373475	7.21607377433821	5.03675947526653	5.21542710897316	4.2022388373949	4.90124515912664	5.68714138012674	6.19711385201077	4.55279959386448	5.61868367060664	4.32855690718103	4.19860419295494	5.48402224953933	4.75401554866127	4.08162689664821	4.81300665670959	4.77126752047406	4.88887675712807	3.08445020520956	4.74864514031895	5.18190043672995	6.4534976048317	5.43962272061358	5.67545819555823	5.88775996588193
A_23_P107597	-1.30302057087307	-1.32433994931523	-0.873667088955376	-1.15385530546171	-0.429136823109807	-0.196822716684141	-0.993264133497698	-1.45766712361051	-1.38482334552908	-0.629718364383851	1.73164230876801	-1.00047986060559	-0.253689612895734	-1.25998216776835	-0.117994340536244	-0.237630826430494	-0.576610780321547	-0.0781873310600995	-0.0847945885050358	0.169795061675695	-1.39865415893629	0.227990666839092	-0.431281754875082	-1.77690797330733
A_24_P394940	-0.138569973560250	-1.07949726133847	-0.306281770348615	-0.625447654426312	0.36937968741201	-0.00105051676960788	-0.18871245347062	0.225584308135860	0.243729465956269	-0.895058715679472	1.08327050060486	-0.907094405319	-1.09628204548882	-0.346819587429214	-0.153378780337685	-0.780220753024788	-0.222853522028692	0.139086153483308	0.208216374822543	-0.288600443349091	-0.326276082432778	0.054685899568545	-0.992610712898976	0.00796479214541902
A_24_P912617	-0.297516270272186	-1.06901601646106	-0.754077677539431	-1.04706710175100	0.627996530654768	0	0	1.94344963799898	-1.24616507923926	0.813188729116705	0	0	-1.39834772402505	-0.46811105082463	-0.23245814479601	1.31804325354636	-0.456776779658482	0.659722004652583	0.0486931722789573	0	0	-0.408060138754797	-0.300225406011969	-0.72302900619562
A_23_P152107	-0.544636019538093	-0.636385664748963	-0.803906598962742	-0.612192102629228	-0.640307113498268	-0.68751303518277	-0.784639574136172	-1.08190628904483	-0.676660665162985	-0.727644105421647	-0.865150032060947	-0.88611948158732	-0.580316182494309	-0.721982055046101	-0.693235878503418	-0.542486412491218	-0.643961142717429	-0.725377331645516	-0.656394807647544	-1.02064236363660	-0.568701083831839	-1.09694260125690	-0.99483998509665	-0.762356622946526
A_23_P97584	-0.226231066707445	-0.0620723319906547	-0.226555496071318	-0.20874951066386	-0.450012708870423	-0.143043185729788	-0.233752252112926	-0.162629714563882	-0.334363257648093	0.0298693403465237	-0.131998239784562	-0.339295413982631	-1.08348059262529	-0.153593299724225	-0.208290393625722	-0.0296074920817814	-0.0250060105651481	-0.812638469001813	-0.364252140914208	-0.205521678374733	0.0986339941789152	-0.397846478507357	0.104116663925362	-0.0136634348710923
A_32_P146113	-1.22205355977427	-1.41115573271368	-1.22579146701344	-1.85873340617049	-0.316459163578955	-0.620617678606816	0	-1.87749772760478	0.321684531092682	-0.843737538977716	0	-1.43317317448183	-1.91054595882192	-1.30993605315054	-0.114531475888153	-1.30980159412459	-0.489475378275834	-0.345995774176143	-1.43503640674466	-0.428971738896554	-0.486768656647637	-1.21516441141739	-0.545982581029767	-0.991131983515154
A_24_P305467	0.386464582519077	-0.56879730015718	-0.311264662490946	0.076902195971994	-0.59824233496326	0.179858023053741	-0.0756025129316477	0.337807252980562	-0.127431879754666	-0.256156262368197	0.306535759788542	0.139556596037339	-0.644274447375963	-0.156488805994547	0.0526217376944784	-0.156081523226165	-0.0500995880385103	-0.139713515383186	-0.137068477109695	0.324526261359838	-0.309793095184097	-0.176573213286466	0.190646263683506	-0.103345712846258
A_23_P426140	0.56168255301952	0.649674278699797	0.133209316604983	0.537030182136574	0.06370295630408	0.706273577923846	0.150383624562556	0.502644053016225	0.238923116852058	-0.07929642963768	0.98910644882166	0.496070882473417	-0.396910944826141	-0.098136793460861	0.329960790488377	0.595051932631819	0.377634749817066	-0.0991766897320267	-0.100224445087118	0.320756340002011	0.805174023490183	-0.126031559367755	0.972845651989094	0.805496970377205
A_24_P356721	-1.28837119850647	-1.17250470877986	-1.44171679318112	-1.28524461406785	-1.33342074438341	-1.44521979559014	-1.33612123606766	-1.66326232705025	-1.43024023121134	-1.38267835629445	-1.50958736420157	-1.90296667724579	-1.32062912841336	-1.24521178021879	-1.40347085269068	-1.13652681137429	-1.2190362146157	-1.26471018996049	-0.981215686325515	-1.28287856347402	-1.11221668445867	-1.77682557553848	-1.78948941786287	-1.36874181222765
A_23_P356755	0.617170390911412	0.571349094367274	0.465069933284231	0.727089980243417	0.206153036155478	0.415454755344715	0.347129168870739	0.236546361344947	0.525695250903314	0.29200310236897	0.644892942551466	0.576517700560713	0.619515070213032	0.359564879776368	0.384963228147387	0.213787166916869	0.339539069103570	0.149643648835191	0.387386540476748	0.540124310673319	0.81137322698113	0.0212647601342205	0.877650576372818	0.634505482015838
A_23_P379550	-1.05101850532251	-1.89755021236360	-1.75729996219541	-1.11021667911477	-1.7342915132044	-1.60226809469975	-1.61178877749310	-1.89275064713484	-1.46929637501544	-1.62232174611971	-1.16560663373781	-1.85088063590158	-1.6103476666196	-1.9204367572237	-1.20449549421225	-1.70122951392407	-1.81744888110983	-1.95894383182413	-1.57592392995129	-1.87070710364888	-1.60536994240080	-1.57196320106322	-1.29965874608957	-1.31786375150079
A_23_P345710	-0.202277468315712	-0.346377484974585	-0.238182244403424	-0.119520204425612	-0.191736262436874	-1.07621286239404	-0.577921101570863	-0.439305208134856	-0.251624929777931	-0.65346253607091	-0.403080836620158	-0.544566874601376	-0.113452723754885	-0.380820587487112	-0.188037725128177	-0.358580934640447	-0.344572942211988	-0.188287355965909	-0.270576729207141	-0.608046964543411	-0.485763937169988	-0.66628994648057	-0.744057834854496	-0.445475709170485
A_24_P719096	0.252471323305718	0.195873844498265	-0.120253797034923	-0.74036860283112	0.544180385541562	0.70832541597619	-1.15082289104073	0.370209242617793	0.32003126740744	-0.790302768915947	0	-0.9270491898472	0.482285883105341	0.5661275459414	0.0553541839019924	-0.0560224282394256	-0.133846782215600	-0.335480993438036	0.366051637003643	0.584672153390524	1.45921630942826	0.562570755204855	-0.98741566515448	-0.185994489906241
A_24_P343233	3.52103900364512	3.64359093046766	3.10932469681457	3.23477795411108	4.08852267457699	4.44138390279349	4.84125007803791	3.74698946698673	3.71144962991368	4.24985014260183	5.32963561143208	4.74875444504099	3.83663576931111	4.33205702682085	3.82540745967857	3.8762340657324	3.48015924688581	2.92051579996483	3.19749521730193	4.09060867932417	4.42855104874026	3.5140363792211	5.10594526837682	4.31301495764978
A_23_P408787	0	0	0.0607912841364387	0.098397649525476	0.309607694789439	0	0	0.488124381013575	0.31963577771633	0	0	0	0	-1.20333496667336	1.59267451917040	-0.0216089403006238	-0.538541925173996	0.414407675636579	0.652411776663023	0	0	-1.10702750323919	0	0
A_23_P344655	1.19593938938184	-0.331317195351286	-0.281367309636960	-0.660312837136262	-0.546956438466643	0	0	0.334255756400821	0	0	0	0	-0.744569799450117	-0.642860382976629	-0.434864340383284	1.38213798854924	-0.110967988044910	-0.619584082272625	-0.137181082067634	0	0	0	0	0
A_23_P350678	0	0	0	0	-0.0716788579902364	0	0	0	0	0	0	0	-0.095457068411466	0	0	0	0	0	0.989232675113216	0	0	0	0	0
A_23_P397933	-0.339153899513596	-0.667184033129331	-0.0770687318013868	0.198453208917705	-0.673837356481983	0	0	-0.245604102232150	0	1.32248187268480	1.63874199350768	0	0.246065467518003	1.22429274360880	0.762776189773152	1.13459134943231	-0.494388946761717	0.678610791756533	0.507713280076585	1.93266433571428	0	0	0	0
A_23_P145024	2.64510184987945	2.91647867470321	2.68743982876388	2.40158388072057	2.76010140739412	3.45201247373348	3.07497004562046	3.29910113910562	2.95204962429041	3.24065578065822	3.4042399188149	3.64330434108705	2.69454066399887	3.02889643501761	2.87526646037674	2.55409212561735	2.64961555854494	2.61829948328404	2.38245039939657	2.95557170785441	3.24531265811293	2.30158197249345	2.59369876638982	3.26818963249820
A_24_P104115	-0.15599692009569	-0.115066602394881	0.0216589711786656	0.105626678264622	-0.0511318340089313	-1.82857283203909	-0.903479444299584	-0.073842658838598	-0.401178863035309	-0.19941564513394	-0.254084980240233	-0.966611915062444	-0.141842332010202	-0.14807322181194	-0.343753062786167	-0.125194820193493	-0.254910712172533	-0.0642586828509679	-0.0495767297112103	-1.28471043308152	-1.19487208378231	-0.363063496908116	-0.823401034017481	-1.01000930531648
A_23_P433829	-0.586540102126861	-0.441009655888869	-0.253795306449394	-0.460140543783603	-0.393586258534357	-0.0106548086542851	0.0163159173661965	0.224761624637314	-0.130874029922175	-1.25624969354258	0.72277300213918	-0.86533102299469	-0.278288088418637	-0.745204322264292	-0.0749531386738804	-0.506129714960595	-0.137723488114712	-0.434789679052773	0.138732261606968	0.491158118558519	0.241938691123977	-0.531537817509079	-0.566280373236562	-0.262578989697198
A_23_P110846	0.513490043605297	0.429648609650083	0.508254998517766	0.294180004403448	0.220886042978328	0.566988441877795	0.403560801082441	-0.078033266944669	0.252929890963388	0.0337310970875284	0.408196804537584	0.418675730376992	0.391799293422081	0.177242113339286	0.260612981231182	0.372735277600861	0.512974837140048	0.211521566944030	0.152615540981775	0.237031777423427	0.795767054614028	0.117809918914480	0.584976076259732	0.49916748916852
A_24_P910381	0.691045540299593	1.00515114227271	0.243165136545755	-0.117737130154836	1.50416168130111	0.855831390595293	1.44200212554413	-0.166504245563451	0.662126345450594	1.10316015275329	0.7239362124672	0.264406768018047	1.83080686754946	1.19269670156315	-0.101807743551939	1.15779190917918	0.643124130779651	0.439227363400651	0.804892179151671	0.336175374406746	-2.23077772704612	-0.0196789423955362	0.0574008831308883	0.773511230621397
A_23_P110699	-0.0547436401932347	-0.287974368663131	-0.114274326464125	0.0939093456040683	0.351507666757944	-1.07505137216039	-0.758945439294428	0.00576478367271106	-0.391802032019603	-0.0137086511525129	-0.107617727225301	-0.672884011618901	-0.336151081146588	-0.258300029864113	-0.228133372319007	0.382623393877893	0.256775486873014	0.0516404802973594	-0.0556850326925933	-0.71155143203435	-0.371572399465651	-0.104044641733846	-2.6074357695442	-1.01690444809260
A_23_P60811	-1.84585538585411	-0.948520934168703	-0.933461794663349	-0.300229488296185	-0.759035977780269	-0.620557873935324	-0.936750235729883	-1.05609007533876	-2.38620201357545	-0.723516780178661	-0.721080559833302	-1.37311731141037	-1.36582247657121	-1.06622580115993	-0.854369616332468	-0.390106439529312	-0.750348167470098	-0.531792344304095	-0.373605668604329	-0.812657199693376	-1.55514637625201	-1.71899285205323	-1.15506459126460	-1.64514310345604
A_23_P112327	-0.146928986403637	-0.460659918604226	0.042852872424047	0.714133679023676	-0.0333111630549707	0	0	0.564228210299652	0.695969589136422	0.829862650560742	0	1.28505323347180	0.168761877526342	0.189252655351968	-0.098576074369424	0.626054110602207	1.01665283496072	0.522735449179785	0.320279412047761	0	0	0.386131937595174	-0.204785987436322	-0.716451285940093
A_24_P344890	0.698283305742848	0.484188274588743	0.674351403262135	0.506408767550736	-0.386159890291322	-1.58571200171304	-0.0580981052782596	0.0238110316820419	0.388967216511873	0.175084337804103	1.30195040675441	1.33230437789223	0.527431664574805	0.576695078897654	1.07581039087378	0.573568626339582	0.476218009051889	0.523260131777118	-0.594835583427626	0.582414371741553	1.35742107559314	0.773072317217739	1.18739590688161	0.365338868498542
A_23_P111381	-0.0665239404991166	-0.151399745894004	-0.295651600444975	-0.103510142672896	-0.414058820367959	-0.0589054101764441	-0.445042040094710	-0.574067510178944	-0.201990794259163	-0.226275348274704	-0.223730576819918	-0.517518529860712	-0.596442107053065	-0.379176156011411	-0.325373046277194	-0.331652038893298	-0.0896892799019845	-0.214817126570279	-0.0429049376010252	-0.187771683400929	0.123266716521565	-0.444240635239796	0.235295877222361	0.122035653420420
A_23_P48414	0	0	0	-0.426799558351696	0	0	0	0	0	0	0	0	0	0	-0.0508223874376867	0	0	0	0.123449935339605	0	0	0	0	0
A_32_P3518	-0.603701999194975	0.214634562570706	0.328870881393849	0.954888353786712	0.0254781223714368	0	0	0.879590927860754	0.286315751491448	-0.156549150612232	0	0	0.331142958262771	0.489147450157634	-0.157124938249665	0.541973430721214	1.53039379807932	0.85115384244301	0.435477566648636	0	0	0.754161638275451	-0.149869051721872	0
A_32_P430743	0.651893770808968	0.899742633296685	0.664385618977473	0.95544359147866	0.390013956054572	-1.04765569359418	1.12953412715570	0.201928103828735	0.585569196887483	0.645291862598404	1.76979607007231	0.622711056041215	0.457920868636194	1.09492536839390	0.846114447957905	1.20280636087895	0.579296755512213	0.305691333539791	0.132636106750532	1.48550237830504	0.431817296190971	0.214648471649735	0.921414579262103	0.834012785158606
A_24_P405552	-0.73317911995176	-1.08145966145975	-0.564727776130852	-0.85479296749958	-1.70481921599883	-2.42131932863464	-1.39048622306473	-1.25902261488604	-0.83307323493413	-1.35091015499310	-0.34163281792953	-1.85254345657464	-1.10066536449027	-1.40941558619158	-0.531087469696725	-0.805278010469723	-1.22288891606308	-1.3928905655237	-0.855633725907863	0.0639301027711594	-0.654244270460803	-0.750341345558563	-0.071421726305305	-0.602011003920975
A_23_P85015	3.60337345654684	3.87844466603664	3.72055946627385	3.16611135444414	3.22201477617087	5.21496744381689	4.68187269475032	2.55497300992729	3.44856111003231	2.92298972950915	4.37168366593264	5.1990706758239	3.58255508266294	3.10645528874082	3.52782734709738	3.5559123622845	3.94896513012918	3.36331907644891	3.16394633630844	4.11858765524457	4.04972908866127	3.70595948931705	4.86404811842874	4.29020989470296
A_23_P215604	-1.02529787146036	-0.967105779468455	-0.910208297999137	-0.131912796073403	-0.113097279940178	-1.40699222303672	-1.45253152110489	-0.253735972627990	-0.599747500583053	-0.880630011355773	-0.39668881746022	-1.05165591522440	-1.21121950055433	-0.817276090900324	-0.0114830223990652	-0.115771867561336	-0.633494589067018	0.423048502256739	-0.506916493698301	-1.51097924808702	-0.985763917464342	-0.137827181003957	-0.285855650265673	-0.206555724597646
A_23_P369815	1.11859426651910	0.532090072773985	1.33541509414472	0.565863070968318	1.17148743174963	0	0	1.14168187074496	1.12128807249087	0.481697174662486	0	1.09123967056983	-0.212779267423894	1.46119669480044	1.08046977273008	1.78036221678797	1.39352712999488	0.450216169657993	0.642428032041923	2.85757509049098	2.37305379958677	0.891088879393343	-0.504437380285187	0
A_32_P174908	-0.255574478418017	-0.129552461687346	-0.35212437805806	-0.197980145428846	-0.396198080981704	-0.205087010295522	-0.17324360595684	-0.344584832389218	-0.231546556801615	-0.208703103428032	-0.115129786065193	-0.317160546142292	-0.47451605540149	-0.273692470938895	-0.247065640937054	-0.317854614417910	-0.223011126887621	-0.494097600712276	-0.119328717328544	-0.319608030880067	0.12599782246397	-0.464016869787018	-0.166082938079722	0.131371776466234
A_23_P47155	-0.194925944142453	-0.786224756366759	-0.544796207561527	-0.353991903248565	-0.448997691747874	-0.834886965485452	-0.880148635406242	-0.864247194789197	-0.565901246565985	-0.832216328301185	-0.580918158717975	-1.36830677817162	-0.829637444431862	-0.599780483342721	-0.718794536148247	-0.784602375185366	-0.693116502691978	-0.712871544998918	-0.470362758992465	-1.09697577137331	-0.711808111106579	-0.478382373764326	-0.404862400609544	-0.232874254193094
A_23_P66211	-0.326528122199887	-0.284109459096781	-0.378699802817159	0.148909962946140	-0.234758546284149	-1.90326387520376	-1.42034842493658	-0.364744360965812	-0.437556749152092	-0.207585412118707	-1.8470173411577	-2.19998130598000	-0.216895528154879	-0.430748352548693	-0.35945006696536	0.0243499128544719	-0.215288986325274	0.113094112348863	0.0304629798461550	-1.89873742893719	-1.13203027807363	-0.512470215998673	-1.39065892379472	-0.753097620388152
A_23_P14986	-0.97872032768744	-0.726859199254809	-1.51147728317375	-0.789918072368533	-0.0846051016073126	-1.14061854215774	-0.729558014029755	-1.27303126638504	0.0998947419630784	-0.812515776909556	-1.31551300669066	-1.51386645405492	-0.337504352600821	-0.866683692515552	-0.777428760824322	-0.920003800249656	-1.33012102437441	-0.0349944952388027	-1.04434490824270	-0.443692619751718	-0.697733693403935	-0.713375535306148	-1.70150219007323	-1.27994317327129
A_23_P146783	0.127951902650240	0.130902961922724	-0.198983492883753	0.394370412616674	-0.0161003968435426	-0.771117999347514	-0.657711092089983	-0.416756795359483	0.248356529870374	-0.525577596847206	1.49673565388790	0.00499756209570316	0.574430983924338	0.199233671142016	-0.309128000200594	0.222578443892982	-0.0798250906425376	0.30116565636601	0.150150142148802	1.20619558060687	0.115017752379228	0.724645966322554	-1.53430283743403	1.16510453526863
A_24_P236008	0.219366888254257	0.178749593944330	0.0461748005189343	0.188254538438944	-0.373867410627167	-0.283876999338591	0.0867718582408544	0.164239048274735	0.0084980062347524	0.0866388226278695	0.00890797068938354	0.307614504812883	-0.644011041731535	-0.206166540357911	0.0954421551467926	-0.0950370306683133	0.317620469910668	-0.0377049993139873	0.279420229151817	0.138344415971378	0.390340572675561	-0.138951614066694	0.364554377572716	0.213579242554176
A_24_P228611	-2.20514722473361	-0.53986623273717	-0.0362090162342723	-0.264855455663616	-0.193253865023261	-0.644385871155929	-0.672080503983502	-0.054210783559974	-0.571493305577536	0.0149242437787324	0	-2.03276063287409	-1.20316368739641	-0.743888411538764	-0.186456311724672	-0.814312688538933	-1.3090023870573	-0.278622756895039	-0.542405911875501	-1.66299958944556	-1.10217420947762	-2.09571261431435	-0.942748727328759	-1.72250064169284
A_24_P11900	-0.570410785215134	0.900389698382575	0.614556697554162	0.607004154509456	-0.24891585768629	0	0	-1.06678209489283	-0.117529329832938	-0.0840725475352627	0	0	-0.921567688921153	-0.41802378537873	-1.13823794351201	0.311637769595280	-1.05916705109979	0.300987957363351	-0.344889434592722	0	0	-0.581574184704902	0	0
A_23_P419038	0.859203839901418	0.56414027886298	0.284357044922358	0.578946362190886	-0.306304207182476	0.82446758221741	0.116225661242921	0.233218129227114	0.521168191741006	0.112274053007416	0.351677269125600	0.808696090776738	-0.0866639637105158	0.128484235913730	0.847943352744571	0.635972222893358	0.644012915963366	0.119047505285826	0.478114247327882	0.358467066585789	1.06988530026590	0.433907852644031	0.813319550963588	0.813932091250788
A_23_P335143	-0.0786788528424177	-0.518092493925718	-1.46497028984533	-1.09184961576680	-1.36562789662621	-1.24075582028350	-0.609663615066648	-1.66982014563456	-0.739498966901908	-1.49418472603665	1.20386640275051	-2.09885031957165	-0.483641343045803	-1.16905404201920	-2.41302993078080	-1.23839018127656	-1.32118904869515	-1.90798040286031	-2.62479033080138	-0.788527685343889	-1.82993150627717	-2.24468091164661	-1.89082710427088	-2.09622466727326
A_23_P165078	0.417331247083534	0.523166618172475	0.196658143217332	0.52413097256965	0.463276539244513	0.151231002444077	0.545737309126423	0.382207830306814	0.54538064367266	0.451532560734324	0.353117380430932	0.403787326681159	0.68315384400946	0.344487640745789	0.504972819617884	0.674747275772238	0.486418041753705	0.516720262899076	0.60405763252568	0.118675209130578	0.167203650649431	0.282111028546121	0.432782179106905	0.367617787243788
A_23_P104484	3.61783947343129	2.41364137815365	3.26545531727428	2.37796448463907	1.55947219865761	5.17663939622631	6.37355960082342	3.00927106350947	2.95112380492352	2.23048989626099	4.78811600093466	6.93804123204823	3.81675389678609	2.15269787873015	3.49655963910955	2.6570435286217	2.36730988527622	2.88503808892662	2.06323118375647	5.69515267147556	6.37990100210401	2.17275108168983	5.74801859589914	6.15862988640313
A_23_P252145	-0.638459166090991	-1.08750520484816	-0.581337416605288	0.0106107543235174	-1.28695813699723	-0.654683417063813	-0.697704482693618	-0.727832937102273	-0.742587157824376	-0.607424268789832	-0.740535166631148	-0.229609394165334	-0.964704277258	-1.23793307300834	-0.74739003401886	-1.30569728452821	-0.996635708804542	-0.714531711119234	-0.56154243675002	-0.412799599341949	-0.993282644942006	-1.05671933522225	-0.982044700057018	-0.482736019643067
A_24_P363134	-1.07033850759395	-1.85643404494413	-1.87356744551647	-2.06103796776633	-1.69604779840579	-0.959182653420038	-0.969180005655193	-1.76418628193052	-1.45710504806177	-1.58656925615186	0	-1.98151738694448	-2.18999019365458	-3.07348246529143	-1.52226658207015	-1.64668928558641	-1.72321476820214	-1.99694820004254	-1.22389135902341	-2.49312782649653	-1.63808306714533	-1.26565064441380	-1.57842221620459	-1.92465961181729
A_23_P315364	3.33595368722306	2.19822420998419	3.26545531727428	3.37171004424741	4.51510719721486	4.69489902121772	4.21387606308822	5.22065992305378	3.72502128409714	5.27115289790326	4.84347349434074	4.54231964487122	2.92893789456177	4.17785909416097	4.53881259901132	2.12067615917115	0.660383582245742	2.73697647964516	3.86698516681832	3.65589340880318	4.13219242905114	3.98496460910501	2.74320653720425	4.13949372138632
A_24_P766854	-0.097975798076022	-0.341789468431736	-1.08627048702817	-0.213937847515658	-0.0294800561267185	0	0	0.877881028158352	0.61663465526273	-0.607394952774394	0	0	0.275714696194745	-0.775422465077389	-0.242514998875692	-0.604272906089555	0.296947426228514	-0.482472524638773	-0.255490599600744	0	0	-0.0131389617844427	-0.404184098105006	0
A_23_P200425	-1.45226380160463	-0.85001228543889	-1.59120355745105	-1.46956869571829	-1.14695024706241	-1.25804451435041	-1.71254001902005	-1.29984644897903	-1.28851447193643	-1.17802554133455	-2.12639919682459	-1.36077559279922	-1.4033820070594	-1.34968755922091	-1.40858077702433	-1.14844559771346	-1.08129780217429	-0.857830290401516	-1.08668814872903	-1.48353755217967	-1.54762591472788	-1.49938586320754	-1.43698177866253	-1.62142965262781
A_32_P93996	-0.363872047562555	-0.567005937476492	-0.465069933284231	-0.229041601943755	-0.610694966774025	-1.25937162628528	-1.01412616615377	-0.63388930621053	-0.394680397672463	-0.485407296962878	-0.434665417349491	-1.26161964777732	0.060044383451329	-0.565709081662709	-0.466412102190385	-0.562347873761256	-1.28394147117295	-0.306456917180357	-0.953461806910369	-0.768845060405032	-0.903119450606062	-0.771331179764497	-0.528327532441412	-0.663637139413158
A_23_P10561	-0.456175907975907	-0.0143821264238155	0.933461794663349	0.0860913500092805	-0.115914147469043	0	0	0.798934171558295	-0.563894910623722	-1.10557485398064	0.962001166233449	0	1.14376707955817	0.589417654239531	0.288756038076111	-0.727769840400039	0.131031163931015	0.156475172270137	0.270592944667628	0	1.43411352329782	-0.348983678082582	-0.763465958909088	0
A_23_P384825	0.0558844266429124	0.397711901552956	0.109291434321794	0.215589155548612	-0.459086317279364	-0.0182921942109268	-0.766302701467305	0.844390075943565	0.0303398335898551	0.197576620359087	0	1.60598103034104	0.0925643495710087	0.878253604651112	-0.530700048836081	1.23867090977943	0.109114808102594	0.749294780417089	0.560748508890862	1.07954894588893	0.951772297866999	-0.887980463243863	0.0355941104020753	-1.06925104187720
A_32_P136427	-2.01876401306647	-2.20826687730488	-2.07952698739949	-1.85125291807151	-2.16951564497579	-2.63554943735771	-2.06153936497649	-2.36745938001312	-2.12138354150204	-2.4324399161117	-2.79281587918049	-2.88776745547425	-2.21297798590012	-1.91269126131437	-1.95169730878184	-2.00582169517085	-2.13806173826753	-2.19678020737229	-2.24975869101085	-2.13491771669615	-2.60133493797773	-1.98393216524056	-2.35041412514181	-2.17655988153209
A_23_P155830	0.203854554343146	0.412301941294054	0.142178522461179	0.235359537556135	0.380575323556396	0.328541805549492	0.159641697313256	-0.088996143958705	0.163946043819131	-0.0514277199714034	0.217289493977914	-0.0121648986903207	0.326035128836642	0.0817729477612498	0.0564607737594757	0.138589396076558	0.387304920703456	0.183296165082469	0.133904086804008	0.122025666010383	-0.029569283633568	-0.0811343757160422	0.149075224683231	0.468443305754174
A_32_P230059	1.05651748158350	0.948638592211124	1.07962663083839	0.693175004835464	1.44383338757097	1.18568686357227	1.09434135881834	1.01888343028236	1.77957796205124	0.867525087073066	0.875828954581307	1.52434591439256	1.71003142382729	1.30419851262342	1.04628441363555	0.987813423855355	1.05968752647519	1.26409877182060	1.13423803480742	1.24595622131512	0.658840207809001	0.846706523174884	0.691780280369306	0.92791229752332
A_23_P63167	-2.23265174295193	-2.26063307910224	-2.49808992735530	-1.64220893937697	-1.74758719289629	-2.30044266709219	-4.345090618345	-2.28036348333289	-2.15154351868297	-2.13594986068338	-3.79371165149522	-4.96335054818849	-2.63175673856874	-1.80865104488704	-2.04118043002557	-2.15248879524709	-2.36297685528323	-1.65904969203624	-1.88107803892100	-3.57984741229208	-3.87446852738853	-2.49750927824219	-4.42537864062892	-2.74869401095701
A_23_P158461	0.42650205743388	0.342571823357798	0.118592832987479	0.778483504552766	-0.0832162897080935	0	0	-0.473775522221372	-1.70111605645973	-0.835190057872637	0	0	0.572354251010659	0.0344783715227681	-0.149444787921454	0.442634601598751	-0.901003123299227	0.00956256767253587	0.480312385086681	0	0	-0.630518958356117	-0.303783525785507	0.848363609867856
A_23_P75973	-0.324717679128266	0.0520276261023578	0.0362090162342723	0.371061419489517	-0.0892282492007287	-0.22462198901759	0.297019303650405	-0.13564167115618	-0.186965089196041	-0.176702722473462	-0.194229229486037	-0.205728582108238	0.136822486905840	-0.0087092812004239	0.00955431148532596	0.0923408279586472	-0.0945483911236873	0.189438104246777	-0.0141545752993871	-0.125803072236935	0.207809332428878	-0.153112022402739	-1.60726342314429	0.0711607708818205
A_24_P209204	0.243846657500328	0.71826518258782	0.41524101186092	0.253456806627225	0.5364155154832	0.619185552220045	0.330075711461364	0.352394150509875	0.337168860784541	0.88719335729624	0.332374244896459	0.267663723351809	0.486471082647403	0.681201869427313	0.365303977291183	0.526970193618419	0.483578783499341	0.168903685786698	0.417728497529411	0.507719389434544	0.460243925507844	0.0761317301933648	0.558990492388776	0.60527790660232
A_32_P213091	-0.087274345010209	-0.729704754888262	-0.185363587694715	0.0450155404617089	-0.0195535198810233	-0.77156035559745	-0.854307024895496	0.168067783638658	-0.229390014831211	0.225956639968615	0	-0.515247511989247	-0.596895939235797	-0.408224441650563	0.167107062401021	0.585801739826753	-0.317023307326908	0.324905760950063	0.0788336101113644	-2.03952111963393	-0.975705613495924	-0.975258739755972	-1.45133114438096	-1.06377339405555
A_24_P119002	1.34697255702255	0.891845395698297	1.42510715270668	0.592819270406523	1.19424851270067	1.45778485938605	1.23224469303072	1.44880202133353	0.703000956211093	0.937648327295156	1.62844058253645	1.77631272930314	1.88619082874982	0.915311114071043	1.11465053892684	0.953306743625406	0.728474756863702	0.955110059267765	1.27589055088292	2.12424682659793	1.15060968570928	0.831637284675929	1.63820771718201	1.58305282119439
A_24_P161086	0.196823918557726	-0.183473651714265	0.0168421754410789	0.429403476935526	-0.166941488336250	-0.0708769696951263	0.092319790154803	0.168420277481558	0.136648371300236	0.178612772329895	0.517997727621991	0.336939606886279	0.178204383293019	-0.0326861162333575	0.3733638794104	0.0217727743361365	0.0232245365800818	-0.178931570128727	0.350716958511495	-0.121728748622457	-0.276366828715848	-0.0692871249723625	0.476050845311648	0.402230647922399
A_32_P205913	-3.39309723852285	-2.54166988014726	-4.31850652335357	-3.18872179957598	-3.56097499731075	-2.91416287192594	-2.59023851619879	-2.815922763877	-3.82334994378672	-3.31829259106461	-2.45654394296788	-3.28183117539807	-4.44933559210844	-3.24837122972793	-3.31332470805780	-0.895264068305092	-3.80607327676047	-3.58434823619507	-3.73322817389412	-2.43823890832226	-3.19861747955109	-3.74770381108233	-2.06564265972383	-3.48137240506028
A_23_P337767	-0.311502909047877	0.295029408893642	0.254791884877861	-0.353851668718425	0.159364891276647	0.651643380478816	0.575721092237775	0.495211322948695	0.169678268929104	0.0489773861155595	0.977965739097359	0.444993285817026	0.99239152311407	0.192627866010823	-0.0170021468382607	0.101795811153003	-0.130718950525861	0.172476937607093	-0.163798718533815	1.81048076221732	0.464282221749116	0.113622228723609	0.199002320741713	0.0887869367670393
A_32_P59010	-0.522556184984265	2.07550852306894	1.88021130170625	1.47599404477938	0.738435571543934	0	0	2.00393552665549	1.25825579097040	0.140091478415571	0	0	1.09792762867699	1.56613119121275	1.32077348612065	1.27320569883614	-0.634725283035514	1.32448665927980	0.568916081675683	0.797901593395065	0	1.70274120513941	-0.176928769116588	0
A_23_P427299	-0.107386191727165	0.05059971889646	-0.35212437805806	0.411373451761363	0.115052773772950	-0.646375163281716	-0.517639951979858	0.0300614502752118	0.0208314906232792	0.249191448495163	-2.07556853237121	-0.746988824831271	0.0270528100465120	-0.414464490572786	0.0243332581553648	0.287383008092543	0.042182280347152	0.0672093180461112	-0.321784995200697	-0.73258246512471	0.45873780084741	-0.516079078290299	-2.15249401964341	-0.626617272753627
A_23_P17655	1.52157523734372	1.12383702014078	1.76726574648008	1.19346811505465	1.86233008529083	-0.103086158445947	1.90582529702586	1.71620306627741	1.92272351837679	1.46412168304973	2.16532869876393	2.13379724031553	1.19150272021519	2.21013860440223	1.48222378376557	0.866641324312438	1.96937393395755	1.46715190466597	1.02230891417052	2.70808982142088	2.10479492119201	1.56824862704699	1.61402114140925	2.65523481949689
A_23_P164100	0	2.53344779651555	0.637810194218374	1.56714067433529	2.61151537761545	0	0	1.86949477429547	1.60778168545119	0	1.79806756900128	0.770336168953899	0	1.95472601028379	0.931686462278876	1.02124846536276	-0.556960495017079	0.209239066927763	0.921134924074206	2.17056001266182	0	0	1.42968707371076	0
A_23_P31725	-1.75643978578865	-2.09679671624672	-1.85695780504204	-1.28138009253592	-1.34003302033156	-3.03385183089672	-3.1824204291899	-1.89716046050601	-1.71353184244064	-1.39607750142317	-3.11689240313226	-4.30873370655001	-2.02929851409852	-1.40900272700217	-1.28448363674566	-1.64792123291837	-2.14633117764519	-1.05727962324149	-1.55593095321578	-3.18528880813033	-2.59529715428116	-2.02227685270116	-3.11150842770342	-3.33523685500332
A_32_P66072	-0.484319464173067	0.280971129018025	-0.694282971831459	0.285334051281314	-0.0552779880400173	0.195447112272738	-0.929034336538917	-0.774094851199182	0.00390161140058287	-0.665094458638216	1.41298872048216	-0.0344584982540368	-0.427808775387791	-0.284205624563402	-1.54175880771051	-0.696381751717518	0.390316660440555	-0.339263170019770	-0.51096477499104	-0.0136067862139962	-0.231776702637571	-1.24615931968033	-0.819001074149434	-1.23750181997087
A_23_P39454	-4.23084382069899	-2.5239956590509	-2.47151450259620	-2.72339715579411	-2.03005859782205	-3.19114065886073	-3.29727024979911	-2.43350568432291	-3.09850554042846	-3.2656608452977	-1.71096393388955	-3.35314291777992	-3.44697372337024	-2.48091598863003	-3.5356356553519	-2.49955435085578	-2.65188566853346	-2.49298343291241	-2.57920971459157	-4.83281293211696	-3.45731613789651	-3.18431296251949	-3.22204552626266	-3.49657437518258
A_23_P67332	-0.0324172686196123	0.0473449284300186	-0.0690961043736571	0.223163949930715	0.215059908422761	0.194566378113954	0.103443177585395	0.105963973024156	0.0883093469850546	0.167863077493464	-0.0487555834681099	0.143253659639074	0.408672574069069	0.0842942121566	-0.0211529910132537	-0.0211149307329992	0.0547987795821298	0.00645996179454046	0.136518717908340	0.077351692540273	-0.196447942503412	0.0566194030345906	0.140232401116335	0.274493760622563
A_23_P205646	0.720027833179597	0.699485909819566	0.42852872424047	0.0857000272783342	0.394584168391603	0.301803382548667	0.80022729585025	0.617150790539074	0.416561205216149	0.46754961375047	0.879915319786498	0.804195453898304	0.258890721199067	0.82925507024438	0.60401206065511	0.559197214977543	0.489789846273587	0.566931744870035	0.525369517250813	0.953388938092258	0.946425074921825	0.652732454008771	0.686954761248542	0.63321772662407
A_24_P157415	-0.299738564228389	-0.503114593168503	-0.740789965159882	-0.702860527015967	-0.518689091283412	-0.495607809018918	-0.72531966662791	-0.664545986052832	-0.388211260283996	-0.651826645604533	-0.357771488062	0.0447954078139512	-0.934907131693768	-0.441315643336388	-0.553044805494511	-0.931953801086168	-0.260306600633473	-0.41913174008359	-0.422525983231175	-0.214983685653168	0.289872892724626	-0.754810161355583	-0.0144769099351299	0.116949351217801
A_23_P418493	0.120965357387995	0.106032343054706	0.162442283839992	-0.350704579014257	0.320563132312287	0.0471028504608805	-5.26170680601555e-06	-0.169388655796673	-0.0124701934294622	0.137915000093021	-0.19012896795802	0.128828052116403	0.153221269190347	0.0783655075899223	-0.0305898910129832	-0.544913545370081	0.180596081463867	0.273764304245581	0.124827917487480	0.171992064198787	-0.098970785101615	-0.213503183455981	-0.713758970517464	0.00518658659764521
A_24_P3415	-1.51781589237378	-0.627871844076883	-0.979968787991772	-0.455111405751492	-0.385093240772586	-1.09132556234265	-0.381299322836	-0.346269689736677	-0.476576211561783	-0.886317977753352	-1.10736934159909	-0.734302382101282	-0.804531862234546	-1.36525991967509	-0.787555152359745	-0.669506042929246	-0.117943037077378	-0.148620903678780	-0.406771078177481	-1.69646679685052	-1.82416718569453	-0.557169962847223	-1.62598836943267	-1.85208868528283
A_32_P136269	-2.36561241988287	-2.86021916919232	-2.74391260637696	-2.95934784317772	-1.47666797994506	-1.42823337970583	-1.50672367682019	-2.8892884185231	-2.28214757198762	-1.74779957239641	-1.79054869967728	-2.28337581271222	-2.99815450154488	-3.30610894009019	-2.48777255451958	-2.44640588614976	-2.3630344113416	-2.69278570765694	-2.81673527493412	-3.01133281685279	-2.15634477311215	-2.05121990430897	-1.91518514069787	-1.88036018919469
A_23_P39040	-1.2041843202384	-1.81644416528630	-1.62774476649481	-1.45843161852236	-1.69067034026768	-1.61596419960420	-1.47956607718641	-1.56623126097468	-1.53399794921252	-1.70131851967229	-1.38804801886391	-1.63734989436129	-1.40770900642412	-1.69498753031093	-1.40501885556984	-1.56984854269306	-1.58915538448197	-1.53760664740089	-1.36962684064289	-1.74919599171028	-2.17296022828953	-1.87664663002749	-1.54540370727469	-1.48568499133627
A_24_P295620	-0.604408905825759	-0.36941002060183	-0.435172580430244	-0.652071927141468	-0.953743924643562	-0.511944213931501	-0.651315707816886	-0.61095543384086	-0.700624333913299	-0.548437989496188	-0.91292722738089	-0.897669576760828	-0.906771061793763	-0.765070981687414	-0.772844256888241	-0.658177824316086	-0.564915115601377	-0.864809365345081	-0.739595273583693	-0.86376956630675	-0.674797338889592	-1.04194185535621	-0.192678689550737	-0.615529087363205
A_32_P146777	-0.282010945230724	0.156422300263263	0.18403481645676	-0.250976424569772	-0.158248211062576	0.285478388392651	0.365676731174903	0.139357542651088	-0.245476186241867	0.064912939678649	0.392056319303603	-0.0108333968141840	0.795517737931036	0.271758024012052	0.0930470297759482	0.186364780713155	-0.199022935896645	0.216614554593379	0.0338527546981569	0.362961084854686	-0.154089861270094	-0.416426152229451	-0.290648288310987	-0.0831220387018527
A_24_P410639	-0.595468345619911	-0.644016899619538	-0.231206195404160	-0.650436944225847	-0.978252331135503	-0.802322825894053	-0.767532319463291	-0.705144417026607	-0.750554264207612	-0.727056097241235	-0.618703006951825	-0.450114797035864	-0.601705029428975	-0.542938791662601	-0.505233845100832	-0.727331595036121	-0.659941459195159	-0.734476621216173	-0.96663186988451	-0.764051563010138	-0.542193033421782	-1.06228427932792	-0.397512393195433	-0.592269915849229
A_23_P124384	0.205954413922274	-0.059845547485272	-0.378699802817159	-0.802286184694974	-0.190573078551402	-0.985732207999712	-1.20994939390215	-1.27964872620198	-0.87175732843888	0.0603395476584839	-0.730831273523895	-1.01002986439726	0.0459630374690117	0.0495425258772126	-0.503543493616497	-0.420261769000641	-0.106222183206263	-0.385880910783599	-0.97941472891991	-0.182608661800467	-1.16114935101075	-0.664173910174636	-0.53914057515106	-1.15980804813125
A_23_P125771	-1.43361464610232	-1.70100792836462	-1.79051924314429	-1.53793759548393	-1.0674844976535	-0.788802749627159	-2.21437363718422	-1.72264795790929	-1.46664374367802	-1.15296427399022	-2.06719632516162	-1.55843730710366	-2.22633036093881	-2.27285474223546	-1.66198693122415	-1.25554131031476	-1.39965906743164	-1.15017911001295	-1.42084453430159	-2.03432938850244	-2.6450136819215	-1.4219727265246	-1.42829359563202	-1.67256028685597
A_23_P93722	0.571426454432169	0.704116926396254	0.425206796145582	0.944608303477525	1.16721746723276	0.575331863251669	0.558359975819883	0.452454986751664	1.10172240865392	0.560698425177554	-0.492745782933777	-0.00625968732067276	1.13007666710970	1.47621241404805	0.640181270225021	1.04518314995826	0.197603706729606	0.714359170173985	0.343881631701416	0.634831543874835	0.863367672801975	0.511668185624698	-0.865032537125195	0.437880291660822
A_23_P127288	0	1.54676934659941	1.42842908080157	0.889582231529234	2.45204520988644	0	0	3.42049768073395	0	2.36204806943456	0	1.50398669076609	0	2.81862391429959	0	0	2.11005405756647	0	2.72651870684728	2.93499857863405	0	0	1.50154176132184	3.59563268641242
A_23_P132294	-0.546299772676365	-0.318895051133558	-0.66770754707236	-0.637007914367599	-0.34303535125206	-0.70980320292901	-0.499561400080084	-0.713204252375069	-0.474424993047589	-0.407048344566885	-0.782028406773045	-0.855996146602051	-0.373359962857176	-0.0828787925767	-0.653661977325485	-0.423412249396816	-0.562345118221901	-0.556266512347547	-0.75850271497486	-0.774133362311586	-0.816377508021886	-0.683386793220536	-0.571523888576349	-0.685515531582926
A_24_P830006	0.30281566406343	0.56635852225938	1.15270904892591	0.450810266600411	0.0594237740346896	0	0	0.49613251520194	0.192460266134642	0.674147493682079	0	0	0.42186540520618	0.455925158545328	0.638868333621716	0.82181339654984	0.67517296923085	0.620503898583253	0.514439087900268	0	0	0.677539655973905	0.892657141050985	0.191840346416714
A_24_P710866	0.828112634922473	0.53640911047364	0.680995259451909	0.653501073758738	0.204806515922150	-0.443970420971545	-0.999451528198653	0.714723730854252	0.461102443940301	0.740740912240861	-0.00206833672713134	-0.752849173718128	0.650908004259872	0.558315664953218	0.582396112763779	1.12804988171028	0.615819150151823	0.5918895580721	0.55120524196936	0.657340075242464	0.652284761413543	0.287433841232829	-0.0807706053889076	0.768527607654885
A_23_P313640	1.23488973442682	0.873954133440128	0.946749507042898	1.09494076021554	1.00004515741360	1.18721633640432	1.07234416486631	0.728385298004492	1.06133837159746	1.01343430187779	1.02252463320495	0.933300549934587	0.493780759529092	1.03319842832930	0.91269689651354	1.06750412194372	1.12782083510033	0.958430883818139	1.04639744688968	1.24181070486169	1.64915119041541	0.953327053893778	1.37117997955507	1.13606845904400
A_24_P100368	-2.04826795994196	-1.21766793601910	-1.80048502742895	-1.4400145491942	-2.10213457666975	-1.78902041144479	-2.10760796843712	-1.52754390301119	-1.85035209787450	-1.48637024663631	-2.36977375735104	-1.86986875330627	-2.4484698744863	-1.97086618657846	-1.76403694863933	-1.38506949309267	-1.47785505566889	-2.51968806207160	-1.6447686919302	-1.21664618534831	-1.33380608970338	-1.70468477557567	-1.29595326219738	-1.58872762112996
A_32_P105397	3.90350538792038	3.21560232615657	4.25206796145582	3.70631693874584	2.78308921093422	3.68106242222089	4.10255972424269	3.50972774214612	3.43066401313963	2.58216638539787	3.85646811188824	4.59254048737117	2.67042750150823	2.30830435308392	4.47669491217165	4.1394141445988	3.33337662842103	4.30863980560855	3.47632161935155	3.74132787503727	4.26930271903723	2.95825380070772	4.68566836633274	4.23775551398528
A_24_P121271	-0.221664621636189	-0.390906366126224	-0.188685515789602	-0.0410330335445637	-0.492968013943855	-0.324456253319764	-0.290307802939176	-0.552201184580788	-0.250247252616273	-0.423768510904123	-0.321712407915992	-0.550614603486281	-0.349675107850373	-0.252339814384447	-0.3997544720903	-0.300211872543349	-0.46582447802486	-0.567858562144123	-0.41774410029348	-0.107208881323655	0.095595948491864	-0.336340157321122	-0.0373941596921961	-0.194915470302485
A_32_P18838	-0.665838314743007	-0.323810154881729	-0.277380995923095	0.327632462049033	-0.705361886384953	-1.70304220105778	-0.6089705894446	-0.769099954273102	-1.09543117147730	-0.61692048292522	0.000570038259880067	-0.830509346912614	-0.796300987784527	-0.369277330834779	-0.496885954404899	-0.315895604656444	0.470007883393559	-0.49057748306532	-0.403182362050979	-0.462651433432101	-0.70782361315861	-0.784916450531218	0.130023788737952	-0.569104291491369
A_23_P163099	-3.40982777060452	-3.25067143239867	-2.66750826019455	-1.80232030898879	-2.0738204079066	-3.00117894998229	-4.49239887213609	-2.87268762600414	-2.77523485876315	-2.65502209086213	-4.78942595677189	-3.69133573732087	-3.31551085398836	-3.11012115830829	-2.83028681417858	-2.57864267375691	-2.89656578599995	-1.46110537400053	-2.15496757447424	-4.24236235722341	-4.17159449917986	-2.65287940770998	-3.39701064920274	-3.95197973004637
A_24_P324783	2.71852265683675	2.6176138124108	2.32867159451604	2.03577863477784	1.85845313609370	3.60821542917746	4.63181829745757	2.41730004677759	2.72947157770003	2.60071060252045	5.18966318141872	5.3123736372938	3.11637773648033	2.8969913435917	2.95037215690419	2.69145734800588	2.37868707309581	2.15826435723441	2.64877616312375	3.78941944135466	3.78594022660834	2.51194992190766	3.05132924868160	3.61761037666022
A_24_P144183	-0.56760744929461	-0.686414750278402	-0.694282971831459	-0.84580792667654	-0.600332007783446	-0.483631518443462	-0.241919761515359	-0.99159180380547	-0.570198243272731	-0.747284688038536	-0.68166170400192	-0.830987815842869	-0.613566128825812	-0.571730206886466	-0.85938570317348	-0.540026343691873	-0.511074493957508	-0.603033702005665	-0.434816172425908	-0.201085178360659	-0.364976495307926	-0.79090645327504	-0.789075044418976	-0.391961769921781
A_23_P8625	0.968498314783998	-0.103137826154229	0.186692358932670	0.100088219160829	0.516395443441186	-0.560806493145758	-0.00655013397801383	0.772093514758702	0.0596807231132337	0.0585856709764096	1.34497855407053	0.924440210970302	-0.211105146249064	-0.0815109872884203	0.515641513589447	0.0603035479569389	0.613738496366414	1.35223481169091	0.0459635397113204	0.169673412535984	-0.423174276101690	0.552694937037822	1.24977418635699	0.144414839571423
A_24_P124550	1.44735962188413	0.180245157929596	0.335514737583624	0.564142094628877	0.280120598792839	0.602153144573456	0.804248422041777	0.676430745882525	-0.100095109935934	0.133344766628527	1.48920653674792	1.14221397851597	1.10203513795451	-0.636235810579445	0.827558372216419	0.879851644072196	0.600932699749711	0.0147316581233656	1.18012704154753	0.487042663893387	0.815178623840248	0.63161290316143	1.25611529497572	1.32393372534499
A_23_P92842	0.165359250330535	-0.154977597023505	0.222236989547965	0.197267448577734	-0.559830136954569	0.0478487794155839	-0.723893365242053	-0.205738906561099	-0.265658349207387	-0.0427284905001878	-0.341912666785834	0.0576751628079613	-0.4176954612867	-0.369660167766845	0.0560174872700159	-0.181355532659074	-0.00516112558342603	-0.19691499509626	0.0392001759956572	-0.192001702629382	0.35432511721875	-0.370712284514551	0.512807145545432	0.32336468083618
A_23_P7033	-0.761746892013915	-0.870398888728917	-1.05969506226907	-0.836434497647396	-1.03063065929919	-0.574822391098697	-0.731469405612946	-0.738491300541847	-0.585179952288314	-1.19762588477204	-0.572961208133311	-0.481916443177088	-0.766364591977448	-1.09346697651827	-0.632510736280698	-0.79942434729535	-0.927984186372644	-1.10721806265461	-0.630025041795836	-0.63071666822177	-0.861158712201443	-0.9689781998522	-0.112330227110474	-0.54852716366616
A_23_P130865	-0.169751544317995	-0.238000559419244	-0.455104148999569	-0.137345971250489	-0.0246133209504827	-0.057519096799003	-0.155058432522793	-0.439996645543081	-0.282119062795315	-0.277637540756209	-0.417828080628876	-0.503323881614529	0.0447851131587851	-0.276660507190663	-0.355109812110962	-0.611306542373307	-0.311555449260573	-0.280337938828524	0.0456992562473934	-0.314355257525995	-0.343879038936538	-0.530307757696656	-0.172125999423119	-0.220566628064914
A_23_P33809	0.112592357898557	-0.238309382398146	0.158123777316638	0.0293121126369394	0.0806605756228475	0.320549206989029	0.300932543848949	0.00697561173719026	0.223336187517490	-0.127708852485626	0.054659946340918	0.00937648376791884	0.0634474159223638	-0.0626036504383304	-0.0945928739665697	-0.0236869639727174	-0.0311028543396424	0.274998886863104	0.310984031719206	0.549440804180267	0.228612926489951	-0.088522386884479	0.230013795260752	-0.000655912275002651
A_23_P367071	0.506475544949299	0.847855601688595	0.431850652335357	0.712172011055347	0.762751184955996	-0.447475819487306	0.762083944139821	0.252209083491955	0.309475053290003	0.287743327335018	0.999790280487358	1.51777243557483	1.34401906031855	0.477216917148528	0.35718893216217	0.452267460920972	0.576363319267589	0.705995274760684	1.08889918619901	0.216148890134623	0.961708119356823	0.158704347700047	-0.0853380949740145	0.943649448532312
A_24_P50437	-1.04876539530102	-1.11065176499288	-1.29223002891118	-1.79153257837464	-1.03614022686351	-0.56723006630409	-0.535079056971441	-1.31703371062912	-1.02197674162479	-1.24669288544558	-1.23526326065882	-1.12416695769328	-0.954529338401014	-1.15371412451425	-1.46848135656700	-1.14440178707155	-1.09731024269328	-1.13290753085177	-0.774758506990557	-0.397433661506427	-0.729356946691378	-1.13273676547709	-1.19680245254412	-0.683182812883412
A_32_P66674	-0.428800622061879	-0.0759974418812953	0.90688636990425	0.539686457961302	0.660041456539057	-0.308078462033133	-0.667712703036956	-0.0941220751689702	0.080437267676901	-0.0691312602390275	0	-0.881542322102063	0.33718135854242	0.402351185744286	-0.0682391571799697	0.134772248295436	0.387178803038948	0.747443653924625	0.349507040213497	-0.863201166471303	-0.401386950272137	0.739311795853137	-1.69286224276744	-0.564518512599285
A_24_P214552	0.25840154808635	0.366289620596747	0.634488266123486	0.74303839259153	0.365284504148691	0	0	0.904416974127393	0.630339339378677	0.57689597814647	0	0	0.443894900590428	0.214408190378627	0.598296365459337	0.596708570532304	0.793517649206748	0.229238011872505	0.548179028591551	0	0	-0.0299808390725093	-0.478394261948399	-0.17250102301421
A_23_P95050	-0.164343364623446	-0.0395080313965637	-0.0551440063751302	-0.143556178030304	-0.398026135022585	0.610441631554617	0.00488901986246847	-0.144093657691236	-0.315254986868257	-0.0578612071251612	-0.149581395902693	1.03349310726919	-0.799184996396642	-0.437433988628117	0.510561322837603	0.225923827889612	-0.869801801386828	-2.24046808196762	0.119696655878175	-0.0690320108936787	0.817397408378735	-0.161809767503605	0.524095134280591	0.112619450813275
A_23_P99452	-1.77794810188093	-2.29686252154018	-2.14596554929724	-2.25377505422187	-2.61836025995170	-1.26493142273118	-1.39959311818976	-2.53491955815520	-1.96482224867789	-1.64133825305409	-0.219743210586356	-1.83617275408325	-2.55804169183044	-2.74052700954382	-1.81655085631531	-2.21543067304305	-2.05305178454663	-1.36387820321497	-1.56301090780734	-2.15882272883333	-1.46958857513259	-1.17292035473476	-1.93474027070083	-1.99577368884733
A_23_P98900	1.72798936714811	1.69058863213110	2.02305420978640	1.61309586982830	1.50658850291531	2.24715008917279	2.07144109086074	1.33878061490542	1.53058372965033	1.48960146749141	2.13570256738679	2.28707316153471	2.01474733493666	1.58068264376929	1.63025652748504	1.87710336524318	1.72482722877747	1.82325477097189	1.67603854820893	1.51768656107603	1.41465556334576	1.35597484230652	1.98846865070603	1.71535625897026
A_32_P19917	0.360761600386238	0.0604306153939085	0.202305420978640	0.311675678176366	0.159929631642886	-0.105805566750074	0.431849786973088	1.01178284651732	0.308283404201318	0.049506983804482	-0.0803793333838033	0.619508804724452	0.765556515362148	0.605865536415123	0.50674301364398	0.322435843630495	-0.190469816781984	0.339836785282326	0.209269819776759	1.05386083968229	1.22253099658146	-0.231609220623399	-0.0104379981372599	0.541542901199682
A_24_P897997	0.153797462302324	0.634767311073192	0.551440063751302	0.520586387261311	0.560992677914078	-0.25429997838305	0	0.846543506197484	0.587789925750484	0.397069013459452	0	0.825292597344066	0.584792147412782	0.684019922485876	0.638600557648686	-0.0422772377946215	0.606288368364873	0.414725051982379	0.675133781773886	1.75695729634322	-0.182932822353919	0.202953710128595	1.18545077281380	1.27144757271043
A_23_P107211	-0.421012992477561	-0.697430457841649	-0.953393363232673	-0.0301583628800028	-0.55949463450812	-0.298217320210862	-0.598672119044127	-0.631540105100388	-0.387815776107287	-0.624452700752877	-0.281002922228462	-0.317187434226923	-1.20412149659866	0.906557455173405	-0.709233119540405	-0.598173973004995	-0.636602632496166	-0.946957072737015	-0.486399463206449	-0.132260708844583	0.158305372974172	-0.76066350695363	-0.353356479195297	-0.118341849659942
A_32_P175715	-0.955585360075195	-1.24885107369711	-1.03976349369974	-0.836322377259109	-1.29298600573502	-0.333239286266923	-0.642100653038436	-1.80621461592459	-0.854633548834691	-0.724765235832295	1.83553542158229	-0.94792676580483	-1.33717621133449	-1.46259783523852	-0.891952493331305	0.187747998551901	-0.452431539254399	-0.263702412528381	-1.30299010779587	-1.34875397119298	-0.19797402946025	-1.63997974723776	-0.527841490511679	0.895605673465645
A_23_P348138	0.211743790546208	0.042716747916223	-0.147493607412999	0.020539218287408	0.232158987232654	0.431917721399207	0.633110937930375	0.162764360946581	0.588003207818466	0.02374985840275	0.683054283499107	0.260530055607957	0.467865130813115	0.272540588086706	0.371492696777063	0.11616114009792	-0.0168380222303756	0.116756532027567	0.181493838677078	0.566707969495587	-0.129109590505337	0.155977734200320	0.182620226860594	0.395717080077855
A_24_P489105	0.7750237968326	0.774393712446553	1.00654421275087	0.87669363153626	0.543337157611933	-0.112172813195972	0.700011088048571	1.12981711888818	0.889952961694359	0.699633258590914	2.14058545985988	3.04550063683137	0.705253776892647	0.70463376193504	0.728461524959715	0.679446838342007	0.814954906267348	0.677839588210893	0.732476084695977	3.54222325468939	2.27434523024816	0.635273619754039	2.79921668085392	1.23350342639768
A_32_P202587	0.288325828854886	0.268150152286165	0.501611142327992	0.673825576924959	0.034864519453786	0.148689988289282	0.0557840433574084	0.177106749121145	0.639365634230148	0.838826032412601	0.00133527959103677	0.773079843045838	0.434516112959074	0.65197908323753	0.0421284577041152	0.263141244430739	0.373567748462933	0.104723948357589	-0.0444455663313185	0.513843708361412	0.927647508960227	0.0792317591387915	0.201671402499588	0.595345729932001
A_23_P355075	-2.34988810580061	-4.67247788346660	-3.03292035063216	-2.13276828903340	-3.58098569752922	-3.21140783551382	-3.49843177148213	-2.70985716323952	-4.17723723918739	-3.79060131693226	-2.7805170117808	-2.80837218641715	-4.75256646383157	-3.64756327547388	-2.48156390446171	-2.980155601176	-3.85476430493416	-4.28035700946653	-1.89295394116162	-4.52070667575281	-2.72984299085357	-3.31296412505423	-2.64534554486353	-2.40824650912601
A_32_P93584	4.06078640868899	4.53590654309463	4.55104148999569	3.58251992005406	3.91431493197536	4.70347772446058	4.4093965821321	4.10649480718147	3.86297235408405	4.11277451693541	3.89087743371397	4.35387602524163	4.45034925189117	3.84490620427062	3.99099835665895	3.95715811433516	4.07340083268227	4.27418793652779	3.94374094973968	4.06690308485589	4.27604479467499	3.49895556313835	4.46303864183576	4.14925420719279
A_32_P208200	1.26438070419021	0.733060627108809	1.67092983172834	0.942211295171398	0.938845107367538	1.77951600510253	1.08069425368206	1.83211031107885	1.99446411935034	1.90426245708706	1.81786026270563	0.83675189923985	0.393476326300105	2.35651326551469	1.51011032172164	0.606169483866599	0.383442712230059	0.847345523948132	0.769441540166472	2.24495800961426	2.7308012030057	1.16602591919712	2.37687120222622	2.4607535835959
A_32_P162416	1.30918663314838	1.24977209686422	1.58455970126127	0.992326816937673	1.34105830653043	2.04401544584556	2.00470315248457	1.71415494546261	1.41422831057410	1.60961506354623	1.77955780891006	1.83679139110508	1.95881157457212	1.45186627444215	1.2902103378214	1.49270980125708	1.21199495782890	1.17692697439849	1.18264760531503	1.89581908985917	2.46812135269515	1.03183644179671	1.65981488255984	1.83842548440836
A_32_P79103	-0.0215667227668794	-0.284175512813309	-0.0933461794663349	0.0674654265439702	0.178104297021106	0.550320969957154	0.535346742920219	0.0243767079915552	-0.196388091291707	-0.169085522084703	0.703628858090383	-0.349107953073576	-0.144995719658187	-0.172246158744519	-0.133301738989466	0.0289131053694574	0.101269094472660	0.3960841826975	-0.122437029169482	0.410178863497137	0.535132449989517	0.193513668568179	0.0882197837176449	-0.508829868140371
A_24_P28657	0.533212068272323	0.433994589847552	0.531508495181978	-0.23097598784678	0.186889455204984	0.615929627182282	0.222723487412328	0.458998868851037	0.130918424434989	0.287322618396294	0.356021523249231	0.209935448162256	0.165062352874177	0.190550350318008	0.119953699299477	0.37801713596349	0.104411517565460	0.297242835992594	0.111987108944551	0.471486309485345	0.675965634425139	-0.119419900567408	0.0210247379668593	0.541195622518136
A_23_P99044	0.231824141431731	0.393010597296287	0.342158593773398	0.266027588258647	0.322225338461865	0.493965343460263	-0.564492182997205	0.547344590815854	0.344102622303543	0.366366110648674	0	-0.343485386138787	0.214986745016067	0.359402814531367	0.262042387988641	0.665988149645341	0.171381674527835	0.407557609099350	0.0981722969992257	0.308872311361911	0.294665637802464	0.0525840115869025	0.0587616326106752	0.709570937370737
A_24_P509948	0.726041506654252	0.934352899881645	0.55476199184619	0.900685689484072	0.736009410329039	0.167611369620191	0.837295217521602	0.782975399445225	0.645793714580519	0.667971931688997	0.682102461075671	1.03208502333701	0.921686167812007	0.569289077063576	0.876978924700519	0.752448233938909	0.982186119851103	0.317822915184819	0.657536471617747	1.53314486445784	1.17805337643445	0.322185997897235	1.59492796669979	1.83000430234506
A_24_P397204	0.811926462547017	0.680243302825458	0.611234769459275	0.831194880590229	0.692580397312698	1.11260168695566	1.06436483578084	0.820459265048423	0.741523326629436	0.833670430903268	1.03349270498370	0.844554232342302	1.10538560041515	0.810119375187499	0.624754060090175	0.96073138081171	0.711685677128135	0.884888789944173	0.782140573668326	1.09387640548473	1.18307882911953	0.395698557671184	0.47552889931868	1.06027027969754
A_23_P28834	1.31691016513353	1.33957125671330	3.29535267012826	4.04089569319138	2.21013911730793	4.27043165636871	5.82763184821686	2.53864508656152	3.65015199092159	3.06290914055354	6.93837272393089	5.52656982016181	4.52914853548973	1.67877642586854	3.57649553701542	2.51183103010114	0.0405789437795272	0.974603481466628	-0.130417815119736	1.24423613724556	4.82113200978148	-0.428799773641444	5.73833112939412	5.41107922619852
A_23_P251868	0	0	-0.425206796145582	-0.205327582501094	-0.260771301799519	0	0	0	0	0	0	0	0	0	0.835738978253928	0.561703211758149	0	-0.0231561903611124	-0.486138467288661	0	0	0	-0.408777773220171	0
A_23_P202156	-0.00765595002888863	-0.0538696703105335	-0.147493607412999	0.0835358028841405	0.259342678684898	-0.976974361479518	-0.706017230380042	0.0381141614299695	-0.00535456016416129	0.0365238912678746	-0.781210926111501	-0.390411775214539	0.175636690036089	0.00421978861673947	0.0484386017341484	0.0600754234477898	0.0559928595249181	0.254715193882503	-0.0186093218041071	-0.734894689521035	-0.463095966541517	-0.108242552700202	-1.83892547644293	-0.528968763557182
A_24_P289954	1.39617395526637	1.51246236474127	0.481679573758667	1.46830254382150	1.36726078905248	2.36911193127766	2.27453110707375	1.38553768696714	1.93517291097547	0.92157579974079	2.40194100659357	1.08942154145352	1.07962779118788	1.08798828793654	1.09296870025955	1.47553131315129	1.41236191749669	0.93437402501898	1.22034305548095	0.338177226078274	0.737596027964755	1.03195257075562	1.11827611549967	1.67689964611855
A_23_P33927	0.231100736345405	0.388733295969023	0.494967286138217	0.641822185439833	0.449702121549071	-0.289441509733328	-0.912044348253136	0.505427584598025	0.57759389796518	0.39147975317232	0.166042515131261	0.60085515697877	0.650789952901164	0.418190166140519	0.36462031086935	0.650779106473742	0.412569445201172	0.327452902567325	0.312716801069481	0.406550413124307	0.199906011748983	0.125864419213203	0.234005131729896	-0.826045720963857
A_23_P56798	-1.14757982120030	-1.35544012316784	-1.33541509414472	-0.892087561598872	-1.52918414254583	-1.42793276315166	-1.7173782435192	-1.30275282778713	-1.33533820878335	-1.37231424924552	-1.32833061276174	-1.49006260824815	-1.42204698523743	-1.50579728707825	-1.10510136329183	-1.10233744935640	-1.23283819335485	-1.27579834013848	-1.30681000254577	-1.5033404800801	-0.959107706071518	-1.62360155280194	-1.43805568227564	-1.13749446909676
A_23_P327307	-1.0392657316755	1.26240677299213	2.14596554929724	-2.04877639664995	-0.977023353939447	-0.244496405973295	-0.615546644749765	-0.792971421912564	-0.954411225586636	-0.922222033680271	-1.50169776604122	1.33749025412545	-0.232076648660561	2.09999534998379	-1.16851658561177	0.869045610630828	0.974011345790557	-0.642368384829822	0.990758645304282	-0.230269797556570	2.12071072350079	1.28243669986603	1.15360925822035	-0.773947292481979
A_23_P170337	1.84971047842534	1.59160460785047	1.32212738176517	1.41240241611867	1.69391026258123	2.2977613592105	1.26330161903365	2.01656153886273	1.48267764285592	2.00032491005364	1.74308508174617	1.87801736286456	1.26288868443647	1.11967351411795	1.26874010265183	1.34136657248843	2.05783622071826	1.11399724522577	2.08912858970369	1.92788945374004	1.63159628168167	1.37139273243991	2.85293338992915	2.16682248080053
A_24_P182586	0.360538379773781	0.510183652832495	0.0581337416605288	0.22324897298612	-0.203156291601799	0.119145606905018	-0.50098485058725	0.580462906410983	-0.534207234881349	0.0485365893779875	0.30864212463302	0.468845663664497	0.423277244910268	-0.63097345990736	0.475361267186577	-0.276081616075126	0.113558949182453	-0.330788421899162	0.0741075987155165	0.305229087444703	0.741846691747205	-0.198195170047430	0.713034042426765	0.472422983584476
A_23_P416766	-0.115482013688776	0.628034336521837	0.591303200889950	-0.000459321506134361	0.124045274716349	0	0	0.283857254694915	-0.929105782907418	-0.29409084391982	0	0	-0.67406848494427	1.65430704173374	-0.829716719256112	-1.48808867937541	-1.22636339307556	0.527308803728601	0.504305930261701	0	0	-0.161632702092291	0	0
A_23_P363831	0.625447723522417	0.761644921776922	0.744111893254769	1.02400244075372	0.144610546414092	0.799079073065216	0.0250844120246038	-0.00447170723313094	0.334600936952583	0.56409465849226	0.895635795048645	0.739192596768272	-0.0419142759251274	0.253177628900053	0.903405669923875	0.632184367143352	0.660047849589675	0.220742941823558	0.311217720358256	0.264078793558950	0.0544863719770585	0.176301103825017	0.982354625982487	0.967846681050398
A_24_P144625	-2.05344572369458	-1.59314749695352	-1.88353322980113	-1.32050251412060	-1.37557903087578	-1.90074112095688	-2.86368164773271	-1.46683122266953	-1.39769048852411	-0.915646169718164	-1.86482587544736	-4.23091785983237	-1.45190421684046	-1.86399358762353	-1.70547076900958	-1.88975166360163	-1.61939105710962	-1.41779799936086	-1.58840778556079	-3.76416020436989	-2.99309549074218	-1.44590629262690	-2.94454544486465	-3.67129022329596
A_24_P913828	0.589824006104003	0.686730073008253	0.624522481838824	0.485725602784159	0.487900869400217	0.388711990450993	0.198902141156840	0.58082840121743	0.294326859934913	0.564584557180511	0.0892349310929952	0.247275669940511	0.710577871577846	0.620857475308274	0.423073275535507	0.671036882734706	0.634468644158615	0.437341694171085	0.165702457756665	0.286384089697926	0.136937782891289	0.174728477851463	0.604254522871671	0.377614986670251
A_23_P329286	0.047572586872656	0.070559665667701	0.11826064017799	0.298980630357060	0.139490244709273	-0.141900988523687	-0.439468742004268	0.0224921112099333	-0.0134118904599349	0.160689787252945	-0.314931644007406	-0.312655962946159	0.208256899986732	-0.0807937759370273	-0.0321268884772375	0.334922909850287	0.104475640577379	0.287662469146962	0.141293262939409	0.0137406946270468	-0.0251945730998377	-0.119826407798457	-0.111276402991385	-0.206049968220565
A_23_P18913	0.267464733015753	0.404077861183567	0.601268985174613	0.390331238057614	0.279929587628409	0	0	0.507170912198461	0.553650209283585	0.420071730795731	0	0	0.39417905427754	0.198194779156151	0.393232138341899	0.263047811349634	0.36571004712396	0.450013058337259	0.615855730559619	0.311043820046812	0	0.259128959218643	0	0
A_23_P420218	0.973334013953409	0.885541324584672	0.993256500371321	0.87090103370509	0.854378963573741	1.32134591180075	-1.08744479890769	0.708916860359023	0.637990109179607	0.754347549981281	0.797035320253663	-0.680967520355738	0.794471182090961	0.654257943849034	0.730896024214128	0.839140847884033	0.707443385601062	0.909426005525324	0.719024511237099	0.0792089924374703	0.954865562370246	0.39133190278983	-0.599182828283121	0.306366400685681
A_23_P92025	4.58823584657568	4.92890521998414	4.98289214233104	4.45508596590817	4.81051359618137	5.65521208690531	5.47248157568609	4.4913432896208	4.53002608923456	4.71394009048843	5.38966306138817	5.32380616245598	4.94247225668755	4.65535125132276	4.90007229593996	5.01670431436244	4.9263667653085	4.58264808447812	4.30376756689106	4.52942040540694	4.72347015739646	4.56557462311536	6.6712644086195	5.47281662867567
A_32_P187234	0.49739890262343	0.236732750710818	0.314918783395322	0.174457370549282	0.63903985838916	0.118399028878784	-0.0299965948113670	0.230242925583290	0.833294391300469	0.868373433097311	1.29013114139465	0.966873252806632	0.265770771990789	-0.251931611176229	0.138787671002179	0.861050975761662	0.194205859223600	0.945887419530896	0.632868620549879	0.725147654865807	0.0480924406488713	1.52216666578130	0.158187699285469	-0.761709959481742
A_32_P204795	-0.0730335979360032	1.26010882292082	1.209181826539	0.0288744431292566	0.58473265732788	-0.463480656777267	1.01780570279781	0.443766145979399	0.639044767202306	-0.0507684026513396	1.33193842133777	0.523003757657888	-0.00484706128630684	0.784313889648207	0.411377474284093	1.15057611297518	-0.184371895589941	1.02340128006341	-0.321948588898034	0.91207619657436	-0.421393586443778	-0.329875701692015	0.843517828314484	1.34194663096271
A_23_P156996	-0.190891703144903	-0.477449972661303	-0.220576025500521	0.223160053408717	0.00688142876735875	-1.15784872876608	0.0517318699608357	-0.135150323409675	-0.283531350295310	-0.218750854029525	-0.0160582817580607	-0.491599860916142	-0.237012250963989	-0.0670885195193073	-0.183206782727263	-0.416647529836201	-0.0823668464842182	0.454849956058326	-0.214840031297713	-0.281157363980678	-0.378764253537285	-0.261789843388120	-0.258409306283319	-0.54559088551205
A_24_P579439	0.816295344781158	0.797731785732253	0.790618886583192	0.683156366349463	0.83348532343623	0.78857448832101	0.590614324688286	0.774196297900308	0.632647977753624	0.681125290679906	0.58361958519279	0.640825604686018	0.813192750975049	0.639883329483926	0.578949548916507	0.784278594494392	0.765181730451591	0.90617876035348	0.848179240201047	0.750854941220879	0.647212312082931	0.476502863057255	0.695726307068008	0.679230740607771
A_32_P89827	0.238897785622248	0.507654090958369	0.385343659006934	0.333622242788401	0.382905271103493	0.870348337620326	0.92767989875573	0.483363825186442	0.52277352644838	0.372827922521306	0.340764855919884	0.675981628180145	0.630541300647905	0.536135385591779	0.421044606270662	0.524323635429948	0.229885942254226	0.605888343776844	0.275378651410315	1.09245836207993	0.371816385782822	0.0709664700452179	-1.82123527155735	0.445005401553173
A_23_P201538	1.65587891000871	1.13124235127757	1.59452548554593	1.10374426896275	3.07917651679689	3.30494388609208	2.15362094521523	2.42703651305078	1.60833335971087	2.71467754964918	2.38849933812769	1.92251024029512	1.76535574279844	2.01735199198510	0.991006520602674	0.76793559555454	0.317570741510789	2.39855057901259	2.14707544301153	2.99848051224618	1.51016816911310	1.63380874060468	0.96127386163539	1.08578556060189
A_24_P366535	-0.901532075238548	-1.27153671897621	-0.996578428466209	-1.29473660603263	-0.959719804542282	-1.04109165503170	-0.704690944608688	-1.06123193569253	-0.915874757902037	-1.06442608648763	-1.14197638259187	-1.24309023050880	-0.618929045888078	-1.12482493996367	-1.31143965414220	-1.17903475405214	-1.33718827225882	-0.967965592124097	-0.914959676999908	-0.813323857843363	-1.28718784035236	-1.20845249456822	-1.29560822083441	-1.16576444625046
A_23_P113692	-0.830042018068225	1.7474838227988	0.036541209043761	0.498919235834711	-0.0740915730035626	0	1.34520299682034	0.162695353637345	-0.347964289634853	-0.149790502871788	0	0	-0.328486799004501	-0.336995778365014	-0.0422357938847796	0.619559559799428	0.327011447722578	0.88214016817253	0.0450909981912614	0	0	0.544103817756517	0	0
A_23_P55518	1.17548430853045	1.50979148239871	1.30219581319585	1.13221142613457	0.801515619956107	1.49431989263329	1.40941596389481	0.493511352489368	0.534198285939255	0.523845072489128	1.07845341585953	1.21297974341263	1.31697813012139	0.347656320989418	1.23550744595948	1.15106067930446	1.11136775311069	0.809525969206125	0.381779962646265	0.865549583606415	1.52021738162871	1.0196890563113	2.25546940331448	0.696094556417231
A_23_P219176	1.06203853737175	1.27844854181768	1.19589411415945	0.892325836857262	0.923812536310894	2.12046755603889	1.21015872387228	0.782391187896432	0.822223385593383	0.841702323521367	0.793395894230407	1.08414715576814	1.23660959160868	0.790563048958231	0.864598324914177	1.01702296618221	1.41250497300817	1.22407672526864	1.19982419228137	1.12777093077114	1.22343547887200	0.679059853318328	1.36845136343099	1.34515953470630
A_24_P263937	1.06565590944658	0.981826310192397	0.853735520386052	0.946153788335185	0.792163466547639	0.775004877123329	1.16493088247405	1.15937781525789	0.991152761843195	1.37629156285960	0.594606639465254	0.595308654889112	0.695672047691084	1.23225311146089	0.793222955650366	0.801153479300457	0.91448866745919	0.780517737382784	0.632534541881811	1.39803880763353	1.91556406107671	0.900121815111268	2.10833446713543	1.46111704725586
A_32_P181452	1.49072615574467	1.73326094846179	1.38524401556803	1.36435979143570	1.37360448744635	2.08737419244226	1.88748205024136	1.39959672746463	1.01195839546846	1.16968820174664	2.34314609228291	3.50788686247305	1.48294552313749	1.78789260556202	1.41136255695344	1.54598377870450	1.38387515098332	1.09006114150259	1.3876511255253	1.67737516550885	2.36619959193398	0.933914325646846	1.55548507871180	1.97874208876146
A_24_P236956	-0.110315778853707	0.147954214834177	-0.133873702223961	-0.412856711258527	0.0388800288960719	-0.126814302494333	0.0779279448157892	-0.167797473366684	-0.0723161253814041	0.108473505399273	-0.326481360746867	-0.150397951473701	0.270531635561340	0.0949008861624822	-0.156091968730086	0.226540639046887	0.0522359072401285	-0.0229529107149595	0.0435033840435554	0.229287765950889	-0.0299752275087970	-0.338935550840883	-0.268455855841709	-0.176163420701750
A_24_P33048	0.821373771589184	1.02809302680075	1.03311963750997	0.662119215928517	0.440375221770173	1.17134554854658	0.786219083177958	0.604379538984822	0.514599426407045	0.884569293876056	0.626756075532758	0.980979905170738	0.739582843260954	0.731729905234676	0.97564225668672	0.528811374922553	1.03590912032595	0.498301739895179	1.00572514155015	1.28992015311802	1.53512366261278	0.809912391827377	1.23610290289926	1.12319218871934
A_24_P304419	4.57399499662136	4.61949810660144	4.65069933284231	4.1026250532806	4.51661250235563	5.34252714734511	5.3401534868784	4.36741522086568	3.59254854525249	4.41260916564182	5.76964008576311	5.73377075328618	4.81384618434351	4.39159456546536	4.80432312670377	4.68248419859595	4.27429860324034	4.36247363357728	4.20645021838105	4.45483777137249	4.84144637409096	4.50159518825035	5.66933781211957	4.58447255382639
A_23_P65930	-0.614502560092	-0.205988641175865	-0.568049704225739	-0.428588106694901	-0.149791298041716	-0.381922048486932	-0.223274288602869	-0.525486420551171	-0.257469084597518	-0.249679990275445	-0.665923243821067	-0.709440077986066	-0.370477346132933	-0.243414747219383	-0.490971533497863	-0.47401167244236	-0.50186155823699	-0.359206309529035	-0.408324017441785	-0.276394696138101	-0.622610267746237	-0.553581407834234	-0.467416964510942	-0.834353718957491
A_23_P74653	-0.843147163923536	-0.806173198337648	-0.787296958488305	-0.70267728315059	-0.905446348623169	-0.81792319319181	-0.70376691908297	-1.01938243437552	-0.709405258200161	-0.826676972675437	-0.701412693224392	-1.03377248075759	-0.836017844816095	-1.01118047863833	-0.456961397805512	-0.664266113610837	-0.692969238961989	-0.919981196522127	-0.782471582874835	-0.733586767700382	-1.20582097341947	-0.688074089570814	-0.429799570021656	-0.64982575928531
A_23_P214059	1.15976788269865	1.37044496808383	1.08959241512305	0.945928351996688	1.12675037865200	1.78568055556836	1.36254321731393	1.05924804967252	1.40584077366293	1.20651114650186	1.15492983260073	1.29235861310730	1.09508763361898	0.99907982736614	1.19643564756924	1.15386648109221	1.28092649454912	1.16805814325722	1.34449357150367	1.31096486424731	1.48930075626229	1.12246566809631	1.27043962830499	1.19670468122424
A_23_P321959	-0.929997210684933	-0.703976246395556	-0.451782220904681	-0.64140325974533	-1.09451788275537	-0.733765380465802	-1.08036429420483	-1.22268685912232	-1.00691930062127	-1.29703496602986	-0.977450404405685	-1.00789244317922	-1.15001431746498	-1.38487130021868	-0.704175682335046	-0.698539726701264	-0.64128300428733	-0.412328949233851	-0.81577053628275	-1.26888926619250	-0.923720211624317	-0.855602145334043	-0.611378162146454	-0.814337659804615
A_23_P127322	0.186577718463291	0.45451898970469	0.362090162342723	0.850666473735195	-0.952969152682763	0	0	0.882410531263159	0.221710871013994	0.210313117502979	1.10274939368682	0	0.641149974687036	0.549431741628231	0.530729993692507	0.606416570871454	0.692040638809093	0.422657273137727	0.371192328370916	0	0	0.568409202951975	0.224000945391729	0
A_23_P31006	4.07772368096564	4.40290567083374	4.1524101186092	3.98220507679273	4.95034829573399	4.77727129094887	5.12530160191145	4.2805257933111	4.40005430381928	4.71204756812121	5.64160396791715	5.46036112240052	4.80692971744656	4.79986349470916	4.61719299412097	4.67235109875894	4.28277771507891	3.99809189228915	4.04762140168941	4.0978462936197	4.6235543469017	4.24468584993203	4.77219397632237	4.08153400225097
A_23_P157669	0.183556959691414	0.175233292362272	0.180048502742895	0.420204919184189	-0.088877396656061	0.160459667527343	0.107784099017885	0.109364307890262	-0.213801201863755	0.120230439495470	-0.203857861588319	-0.126357104135424	-0.0202521976673883	0.0424989035121949	0.142219808346902	0.32503904271792	-0.0179517702482783	-0.143158813144003	0.171563552084187	0.00726618184402319	0.281304287678107	-0.0650892258320702	0.471869025831422	0.179523792772875
A_24_P29703	-0.674798344105034	-0.664574292866514	-0.873667088955376	-0.79107523080795	-0.935019702535505	-0.735118434998131	-0.78398637942856	-1.21614806621679	-0.528919747843756	-0.812947754127352	-0.720041630475747	-0.631161803596749	-0.834640908942692	-0.889547799412338	-0.659376131146621	-0.639000648675278	-0.633805082045612	-0.985143403220943	-0.89121023308077	-0.840543909060938	-0.526751743626899	-0.686284411107671	-0.266971841270288	-0.515621113629017
A_24_P289834	-0.0921039017684757	-0.316057710894038	0.42852872424047	0.0259505165748328	0.158015171395398	-0.84233801764739	-0.506145185844119	-0.056550503222948	-0.719100492369642	-0.154500322226743	1.03078550998075	1.53294181691813	0.427853271950237	0.251577626551657	0.128100355763364	0.592415877383405	-0.23160449584507	-0.173724389805907	0.30185509453825	0.857691503899832	-0.858075700164875	-0.438499915627492	0.303419384531881	-0.0681152686288712
A_23_P122052	-0.758004282585526	-1.43551520354922	-1.04308542179463	-1.1086909587327	-0.802075085465942	-1.00710392474777	-0.443027753117552	-0.91719360753735	-1.21601717062311	-0.454687162314494	-0.779729216293793	-0.410332429256915	-0.926161530132724	-1.11209705385534	-1.17384218180846	-0.746672270330482	-1.26034319757124	-0.946233528893753	-0.148820743365411	-0.0352206349623537	-0.332470401759286	-1.06619374986890	-0.827401042047724	-0.164335311173508
A_23_P120378	0	0	0	-0.80587126895749	0	0	0	0.263233042060205	0	0	0	0	0	1.11581720439227	1.78109175604706	0.862614104708205	0	0.619958871169496	-0.0455622758447958	0	0	0	0	0
A_23_P77971	-0.532280085732241	0.00690599634901681	-0.323887989251518	0.0808267725823553	-0.210243683325983	-1.87300042494557	-2.01878032273684	-0.210872299918102	-0.197945110514878	-0.662477060666754	0.483897941395178	-0.0587728916880057	-0.225660135496351	-0.277728634037261	-0.220816605512623	-0.464086265197112	-0.219564728040517	-0.142347363044284	-0.178196568390737	0.261594850261702	-0.00222021745383153	-0.331412977334528	-0.263933747780692	-0.470033693446085
A_24_P257022	-0.223386299932257	0.295244956317270	-0.0687639115641684	0.466364046846372	0.0384186332810149	-0.472011862760032	-1.16988021948850	0.0808708361646928	0.221435485467058	0.135717659297991	-0.116670145254240	-1.72984812311283	0.289459017855695	-0.0354396355634552	0.176006844278540	0.0326976045968091	-0.0483655504757464	0.218464870635046	0.0622550674681565	-1.11057425112271	-0.326154209959841	-0.343429919573194	-0.798843122159914	-0.449649370991888
A_23_P61919	-0.0933178763399929	-0.620449561805405	-1.08294855893328	-0.808304112230747	-0.905097148870605	0	-0.0789978346760658	-0.90738444485412	0	-0.140775871509175	0	0	0.552229821594123	-0.156872096602333	-0.699269926027464	-1.04582214043353	-0.169746103032994	-0.991458529046882	-1.20927908462099	-1.10144664776233	0	-0.322429466392254	0.409375436252399	0
A_23_P134454	3.1654571259525	2.74493214929435	3.01298878206284	3.14632746185608	2.42717559885818	2.97691863238872	2.81090440550156	2.66669578136014	2.81752407838700	2.40509817203784	3.02258468327404	3.25912664097145	2.79784166206522	2.2931814574736	3.28330463553955	3.05424443823958	2.83085675572085	2.90083916114040	2.9406183524917	2.77288202113832	3.58846675932518	2.80430807115415	3.51554969353051	2.97845875100373
A_23_P43765	0.2904364164347	0.272899147570992	0.278045381542072	0.46591466637948	0.479500958306897	0.0090798642606068	0.229828753800425	0.11727258790983	0.288697354256377	0.34775534932689	0.0617490717793746	0.128485272023103	0.313113526883255	0.0916524818702684	0.111798435321264	0.375278344109271	0.363699225249997	0.593515821590857	0.315578199775282	0.146507785121950	0.0166494086409732	0.0122360809887914	0.0204146881557269	-0.0340514015136283
A_32_P210622	0.115639237223579	-0.663057207172137	0.00435172580430244	-0.048167824498743	-0.0261696655996816	0	0	0.69518605525808	0.203214033821014	0.462851527445547	1.73074958510634	1.86736650000643	0.950937245866797	0.658567641947851	0.0299343127289498	0.997879576875476	0.199993738654541	0.134596921049778	-0.121272943945260	1.55293004097111	0	0.440047862366063	-0.884121402629529	-0.080895180183912
A_24_P100627	-2.19424549451646	-2.51031725570469	-2.84357044922358	-2.74676556226963	-2.4856095361846	-1.07545206844228	-1.41687362436830	-2.98937543421582	-2.11443721013932	-1.76344952246072	-0.717559042325846	-2.19886024992293	-2.89946706066553	-3.45686659133322	-2.49501804975732	-2.29904186382981	-2.25069265541323	-2.21454502508823	-2.66478966366999	-3.17337400079663	-1.57984754758745	-2.31159615826703	-2.21986781857419	-1.97082948990318
A_23_P16817	0.404958769411384	0.954295159079965	0.79394081467808	0.365069150858541	0.175345142544929	0.628879557940516	0.553815450956231	0.593813800866318	0.771896112503591	1.09318641344742	1.05592464863472	0.414145212090959	-0.134537769934419	0.697320246233245	0.638697047368709	0.799167095190524	1.10282320128181	0.713813988290572	-0.168038248243089	0.767960624289578	0.91989232796954	0.301414491701621	0.35855339585654	0.267751370962944
A_23_P125423	2.63945200925062	2.57716769184017	2.22236989547965	1.64968190962048	3.19266500529334	2.76827749394845	2.92767410322709	2.14498394014115	2.40096367209455	2.69729808887996	3.03949324512274	2.01614054759334	2.93947727484181	2.68345548262802	2.25962653920800	2.64915160810142	2.18824165328458	2.08594423361357	2.19651890849466	2.86882750071186	2.34941855159660	2.44957688111288	1.78656063431073	2.36386049845445
A_32_P181593	0.72707509900213	-0.305322078908688	0.398631371386483	0.578351483598787	0.304853945293999	0	0	0.398936765869838	0.304836592671087	-0.468392380928672	0	0	0.562661877021269	0.475349670335598	-0.355482024188210	0.276939897155820	0.520430973845127	0.222277935168592	-0.173861649150807	0	0	-0.685039723517075	-0.286391599580771	0
A_23_P257763	1.82902383759320	2.26561165439901	1.38856594366292	1.25844825019651	1.71600341607356	2.37081219971394	3.45040773664098	1.74820056698744	1.89187595888519	1.85166943835788	4.16535100508601	3.1776794461631	2.70604773987135	2.37247090086396	1.88444201631391	1.36510122419395	1.21450605675886	1.22105175263098	1.59400888121334	2.68497067050488	2.20952270863546	1.54327731718327	2.5243768589368	2.64882935682614
A_23_P163787	1.29838124349668	1.14887313882847	0.677673331357022	1.04818200659382	1.75399025348083	1.40137384837519	1.50083951269863	0.518047560197535	1.48531776480871	0.532284094302873	1.89704187564565	1.29720549189352	1.64221942338204	1.74320243583217	0.734844916075811	0.645242508380506	0.681653438380434	1.01235605384711	0.408146053116729	1.80879397084332	1.40417143204502	1.10934425708447	0.461331527423653	0.91659331686
A_24_P876152	0	0	0	0	0	0	0	0	0	0	0	0	0	0	0	0	0	0	0	0	0	0	0	0
A_23_P110433	-0.930167584736485	-0.420052851281789	-0.385343659006934	-0.862298381021632	-0.842009593897517	-0.543736173994785	-0.48548697772674	-0.638982653790788	-0.581914657087974	-0.757765624973212	-0.99379970471094	-0.588797697083473	-1.12228868440443	-0.512634075749231	-0.6023272564585	-0.621950659724246	-0.426427451247376	-0.456162477088427	-0.789460622606106	-0.390592421332147	-0.402532026526879	-0.87237225353826	-0.746860834263703	-0.753363238436691
A_23_P145016	-1.00515836646974	-0.797743561635156	-0.820516239437178	-1.06688466340907	-0.938350564291618	-0.811575712450611	-0.741964070415474	-0.904345759629473	-0.8010473217731	-0.624683829215164	-1.15191890175312	-0.986576702248331	-0.627622832014698	-0.614250942973802	-0.981107957526169	-0.850374916411127	-0.697959942618236	-0.934535646454387	-0.868926915814648	-0.457135150922322	-0.689163497618928	-1.03434436363464	-1.17520912764751	-1.10943749995197
A_23_P94563	0.435600083343089	0.168917095247742	0.368734018532497	0.428752107959596	0.293408624463427	0.809513372122596	0	0.191778542309920	0.505869605333223	-0.0512933647889214	0	-0.0489780004729413	0.212209022656022	0.418398742697355	0.78727540050374	0.485294801528909	0.266458887670235	0.310027742232622	0.388610836743925	0	0	0.027686812553734	-0.417748407837641	-0.528025957178788
A_23_P53724	-0.618250807164559	-0.402087884740593	-0.285353623350824	0.0619107688218658	0.038171242718371	-1.92180818002523	-0.915992077107793	-0.368816078793454	-0.278460544189649	-0.101001256678548	-0.285814402615343	-1.70834472746044	-0.434180620478409	-0.277463060103927	-0.185666172590944	-0.0509115923687128	-0.46864215703432	-0.0814621942438348	0.0525616224559286	-0.855986072855103	-0.969083090728374	-0.427935022275303	-1.81079327625696	-0.757811186213612
A_23_P166848	1.01828182478587	0.0602174225196953	0.631166338028599	0.330760230190289	0.813969947611165	0.620165772810186	1.98174294619432	1.67442478045490	0.26840111069924	0.185442988453258	1.54025014542921	1.33989415676114	0.69352900311316	-0.163894358272096	0.634538480056376	0.452845239223816	0.706225934498917	0.977834453509313	0.541632694577051	0.906361538152346	1.67372010350225	0.0648911554707812	1.14363191462249	1.84092502767925
A_32_P64286	-0.576813130256362	-1.12335927306550	-1.92339636693978	-0.323652397645958	-1.18877915940128	-0.137347191029266	0	-0.659749997211867	-0.70636653942404	-1.72948497292323	0	-0.0713816240890013	-1.24839676681086	-2.15174935996421	-0.268096467768898	-1.67447728585379	-1.16349482059906	-1.84593333024616	0.358845584014753	-0.686214101170771	-0.0439763542526735	-1.43118396241451	-0.749730006148369	0.528641048706765
A_32_P112881	-0.336076850005765	-0.41590024251188	-0.49164535804333	-0.372244909191977	-0.395258547699062	-0.526141150986141	-0.448757345599509	-0.519596556000998	-0.540097180818761	-0.294614185421561	-0.206660858838273	-0.700371493328984	-0.309975119071381	-0.318304659469737	-0.344750889595211	-0.291130398605943	-0.425335022570045	-0.480063688939857	-0.366010250762473	-0.704486799836123	-0.725613645305366	-0.738863969384208	-0.694233929874801	-0.571700664979918
A_23_P96008	-0.941966602612314	-0.779305558844911	-0.98329071608666	-0.75964153371365	-1.15012746997633	-0.545862860069998	-0.987070187622346	-0.987262807961964	-0.871179505290007	-0.746297031312354	-1.30941789847411	-1.28086712272486	-1.10355747528501	-0.735359034609609	-1.08147628870645	-0.754488851846918	-0.893159162783626	-0.64001028859282	-0.930397718945693	-0.738475158628848	-0.758333494296742	-1.03201970758681	-1.43260432784706	-0.988452887373186
A_32_P155721	-0.768933441630767	0.227074857039501	0.131880545367028	-0.228688579914288	0.439616104727714	-0.82478940562835	-0.571361028726147	0.250581676366232	-0.054764138482737	0.339265890346687	0	0.346843387715243	0.767797728562553	0.885335556053655	0.681125610913774	0.93042732928396	0.0891367054330081	-0.124061469946294	-2.01018168892199	0.55090855758147	-1.18401003831475	0.263041466500192	-1.49670951031379	0.166715183346777
A_32_P137632	3.07715199695243	0.622973595658988	2.27219881690296	1.64763451730450	0.209622667305344	0.93517102732259	2.40857490862581	3.33329811465051	0.592382546485672	0.972717228906488	1.81365778714432	3.7579574504022	1.64088973130561	2.36994871001609	2.50452899431846	2.56817614535315	1.53335383997824	0.74994532887678	1.33251429650801	2.38168379273503	3.0169717373074	1.14327055030144	1.24861834373329	2.19050378998128
A_23_P97123	-1.08276588942927	-1.14113799404709	-1.59452548554593	-1.15406255989116	-1.69051936760497	-1.88811148884459	-1.35017569529411	-1.15663501416866	-1.33946981565946	-1.23239040043739	0.0311426844800693	-1.78485845809115	-1.36116092549586	-1.45538714915652	-1.02523258959382	-1.30373574578289	-1.59767541682739	-1.47628369265918	-1.31170429986239	-1.09537824851204	-0.93584128743921	-1.74594550035031	-1.67971394373741	-1.48826496413362
A_23_P69513	0.157892209629019	0.511348407857078	0.508254998517766	0.588234561507478	0.557800993318392	0.176525971349766	0.0462155382200825	0.527583041183968	0.433531163936482	0.328447685692972	0	-0.171062110260534	0.435296947438646	0.543073220126817	0.335598019649734	0.466652419770168	0.591759401607414	0.452792543478447	0.321357472123749	0.531828955605821	1.22625584864322	0.232912604856371	-0.0278656343381919	-0.138475443578488
A_24_P195205	-0.989285937911711	-0.195276167979009	0.094342757894801	-0.124908448100207	-0.477276882933533	0.319011052696535	0.301264628895090	0.0527615884422657	-0.415544075015138	-0.0462377188004106	-0.361967655614054	-0.369633673397132	-0.428692689960534	-0.581798879589047	0.154833957085217	-0.0952685777931978	-0.0982967013793188	0.00957774163880433	-0.294462168344662	-0.0186640454271257	0.0578223228937936	-0.0795763546325767	0.0172952217486377	0.105455128283744
A_24_P914208	0.193161052046474	-0.356019080635503	0.282031695255937	-0.108568658807281	-0.431682216628848	0.0906151425868151	0.246905737004910	0.173312445774461	-0.159102471048970	-0.187060625223726	0.169942424631676	0.636423667606368	0.439078614436611	0.153015523613853	0.0802216547780706	0.00949756269535133	0.035840815152664	-0.0603260672742749	-0.497401164192077	0.0630676738646069	-0.676412397544885	0.112407996403691	-0.0749379912132762	0.356410891756318
A_24_P925709	0.945993668079083	0.492918467386319	0.611234769459275	0.803423759703885	0.467576341983921	0.666521940637318	0.517027058571701	0.6678834331992	0.644085881449585	0.724567839556655	1.09040563275427	0.921241352338703	0.504063895909479	0.471524970084514	0.730084257268907	0.326982702048976	0.491717686051547	0.490622317135660	0.609593010474726	0.948385974195992	0.646404023196426	0.448839054400474	0.74023356844722	0.73692952494881
A_24_P226755	-3.15857488388413	-1.69288747779421	-1.59452548554593	-1.62628084726301	-1.49418391515400	-2.34746752841465	-1.66130642163059	-2.01460115980251	-1.84611002194056	-1.32906271488835	-1.34690329781151	-3.04167417994471	-2.16647901403147	-2.05409567786133	-2.30198229937693	-1.68464914794097	-1.94810542287155	-1.50087872872417	-1.28915307872900	-2.39407824928003	-2.58658459627107	-3.12022188130532	-2.91315897329672	-3.34156922728335
A_23_P83175	1.23236139369346	0.376839997123162	0.49164535804333	-0.8156750919735	1.67654366332101	1.01400393780268	0.58776432763697	0.377693393142496	1.46002294266580	0.306140180671128	1.55285607558454	1.34104158029028	0.964563361068215	1.01380113608564	0.570812144886065	0.939047684190042	1.39114902644935	0.418497074758699	0.928145095586668	2.12731959015413	1.55025377212215	1.46645818309999	-0.28031631198039	0.886751587698806
A_24_P322426	0.401724208357585	0.594691297473982	0.528186567087091	0.490664893955859	0.399328891245051	0.777570695517261	0.377622884886489	0.403526676576086	0.334408341195233	0.478452916900578	0.0962849811231222	0.401501997611269	0.655725526835326	0.433331582828734	0.338907313787691	0.559723442935825	0.499801349922427	0.405242875318542	0.332021991561152	0.451501533261532	0.694377369401167	0.237371962127526	0.56037564006843	0.322849556422555
A_24_P522399	0	0	0.418562939955808	-0.69925641541371	2.34193915076468	0	0	-0.54464371544891	0	0	0	-0.221124192402082	0	0	0.267598858221153	1.75207135168260	0	-0.366160271692781	-0.419252069288393	0	0	0	0	0
A_23_P398947	-2.50150018385726	-2.28563369036492	-2.87678973017246	-2.35411808759094	-2.03183475138715	-4.14249064532411	-4.17131003583324	-3.25481365881451	-2.00150925183065	-2.37618059264247	-3.95918081642056	-3.95577482693524	-2.86086813408889	-2.99080437852767	-2.58805469362473	-2.67173851936587	-3.10221927565784	-2.0951607168211	-2.34608401877774	-4.24500079196892	-3.08559533129322	-3.29331513231198	-4.23738935113909	-5.21225286051366
A_23_P67661	5.23360223795966	5.52079004729844	5.68049704225739	5.16526661261899	5.76805594130286	6.18438224368202	6.35805629195978	5.12602232743092	5.16641727868213	5.53906672430488	6.98119163628402	6.3096883777661	6.20789974393771	5.53074905152786	5.54603843154412	5.57432401478382	5.55157791938261	5.23380751650629	4.63632051989228	4.90816624350364	5.72597068009141	5.1441983167968	7.80528168237002	6.0535018876793
A_24_P23951	1.08847950111174	0.724109355013626	0.903564441809363	0.80274208544233	0.661112723537844	1.10380135264294	1.49970137661606	0.734297015526445	0.78597858754283	0.497352784960074	0.874004551339402	0.789661978620035	0.84244504950622	0.427010816701083	1.00184191091920	0.713965878802011	0.886498621213416	0.681687589462214	0.8507549672421	0.940533482969042	0.35180591976028	0.486978331766094	1.49273680421398	1.27911894012651
A_23_P149998	2.33900965698432	2.17730526705257	2.20243832691032	1.95603082410852	1.41026502214044	3.02522437636591	2.74045288869101	2.67329732581958	1.69278407580621	1.86654093742603	2.97729907022431	2.75655343272254	2.21096320694541	1.85157317519336	1.97124497507675	2.07951722524940	1.91583288744340	1.46242942245332	1.94538548760997	2.47718798439070	2.84922368320197	1.69060501222634	3.52018828111352	3.15881864696773
A_23_P40433	-0.70001557165492	0.717602945924127	0.355446306152948	0.262736068894225	0.52546716034427	1.50239981103024	0.4838366484999	0.248241560596552	0.693791750683633	1.5275137209691	0.681562761702385	0.270417422291915	0.339519027246988	0.623795547635748	1.39693304473683	0.664175538583788	1.03708960700541	0.569973388936037	0.65545588659625	0.907413616033493	0.992605915038228	0.805813027253166	-0.651942133763523	0
A_23_P11507	-0.167088122029357	-0.465918500216694	-0.398631371386483	-0.535365277950217	-0.546160920068312	0.0713145142650934	-0.163157300293835	-0.139243018316315	-0.0513803453236759	-0.538154360141672	-0.275731170533088	-0.467536642950030	-0.661681408062529	-0.240885494948955	-0.217883680811706	-0.627287343520346	-0.395634107615443	-0.15289055606729	-0.207379652191483	0.224951819537572	0.0208213566896382	-0.647986321993425	-0.194092032560166	-0.00625586200752595
A_23_P53397	0.194550463088644	0.236099702899155	0.368734018532497	0.364004775863972	0.206373101002683	-0.00226767094087853	-0.301859459651424	0.0403170060619051	0.195836264821279	0.229020044822892	-0.518274628931497	-0.137506259064644	0.275702624042294	0.0192193917760211	0.245121230451617	0.118091195236507	0.305885843890399	0.473454381466655	0.103342491971215	0.0946685792462038	-0.509646563165921	-0.159505562009166	-1.59061551372600	-0.379078695291806
A_23_P345799	0.698236854890104	0.51633532617626	0.578015488510401	0.635697530001649	0.639698488103327	-0.225945116930878	-0.725400621019004	0.817159474946746	0.724786948286516	0.66974499386781	1.55099372429704	-1.16927001983183	0.683673654334856	0.26154553318296	0.620328688136587	0.696452029099522	0.668180707561519	0.465353260199251	0.345357606542461	0.983508500695982	0.145112641594562	0.401103141677543	-0.165541927474979	-0.213617093167617
A_23_P25097	-0.443699582180812	-0.612533766587908	-0.441816436620019	-0.393153695328445	-0.809546766136963	-0.652599583861024	-0.913608827231256	-0.542527044986903	-0.727517817010035	-0.402515458078313	-0.625066806996982	-0.662621279517451	-0.95173326255434	-0.580345356995610	-0.659464516026478	-0.694993948820738	-0.521651322332957	-0.885525225192353	-0.643058770515613	-0.515873066261952	-0.275125247061583	-0.871600173335796	-0.314852317527175	-0.131700704318695
A_24_P354451	1.09252708413520	0.111642699312643	-0.345480521868286	0.821878333268046	0.108856775045693	1.23592882390131	0.739761357032918	1.36904342137394	1.18042261607924	-0.424737601706376	1.03267273553363	1.63821561107974	1.23900234518931	0.739633364472193	1.61726230811706	-0.301816186555096	1.49653905122088	-0.351875863620703	1.44732576213544	1.57872303971489	1.39597738116794	0.359892490982628	0.88264899122075	2.03656429170043
A_24_P85590	-0.605602772899395	-0.305015290046015	1.56795006078683	0.165249449777513	0.644997275011528	0	0	-0.400898145494807	0.878163988000317	1.08573009569726	0	0	0.517329589553037	0.71240404939374	-0.770462165700224	0.614184806707361	0.473179262703764	0.0818716730060031	0.710164983155462	0	0	-0.927055690196096	0	0
A_23_P155828	0.181689186120346	0.334780380864412	-0.0108959241512305	-0.0555642385175151	0.171942376160334	0.420369480858154	0.042262910883476	-0.0622231416131306	0.0264026765388250	-0.0677237050913572	-0.0765631686276429	-0.0618126330200337	0.215523502157639	0.0423674726894534	-0.085114597711386	0.109747647828681	0.274382765338102	0.000994975267296387	-0.0358955718886618	0.134693146111790	0.0276401961095187	-0.189657976654687	0.0533296423985594	0.422116662559565
A_23_P106773	1.72861841542478	1.26606019496283	1.24572303558276	1.282687735979	1.12259776755674	1.57493388874512	1.35968276681929	2.38219579021774	1.26053260128789	1.93159343246662	2.2101813164249	1.66223866328106	1.43181941038566	0.733428509052785	1.52539521846375	1.14271534549658	0.99035658304556	0.78284472409537	1.42330211132267	2.48709712049995	2.38954085825696	1.00105742597284	2.76182781907231	1.87455820724884
A_23_P385835	-0.731122724546264	-0.943695528325687	-1.87356744551647	0.065886101437343	-0.411225535272503	-0.312018095249365	0.831081317156377	-0.534898810149591	-0.476599552092963	-0.172179919232553	-1.33463573526561	-0.0265866732095815	-1.16034844477724	-0.946718418114437	-0.0884031269418916	-0.610103673206727	-0.0333058307624313	0.0867513028474082	-1.02542425853323	-0.880671192966172	-0.355461470422508	-2.09470060054699	-0.799257810735132	-0.888246501848499
A_23_P76799	-0.49877193988202	-0.253364716302675	-0.581337416605288	-0.651551307594388	-0.585820435305878	-0.434958638627342	-0.273179135416769	-0.171417526104606	-0.0367124672929142	-0.124151781511226	-0.538463446615911	-0.365578912019257	-0.753842741150969	-0.221801508127879	-0.415658009508358	-0.299002419481381	-0.213313209630037	-0.0208698647393686	-0.525165069518405	-0.250919116327243	-0.437796432575802	-0.464729854549638	-0.936701712326201	-0.422063769159474
A_32_P50463	-0.218393741078827	-0.0543442705897677	0.106966084655373	0.338042725196026	0.123826817615903	-1.39429668420322	-1.44041584608069	-0.580841919139426	0.136101520280832	0.363175233281516	0.346923103027157	-2.26367495902514	-0.133090564618421	-0.374015651336209	-0.402652791568648	0.152158278576093	0.259949397924278	0.0232611000128245	-0.35354722131677	-2.27639260130379	-1.37268800236522	-1.36191811914195	-1.44921158683124	-1.63590379594495
A_23_P52109	-0.589376562653383	-0.874193378037136	-1.49486764269931	-1.36617285228632	-1.09521746453471	-0.303457779310363	-0.53953069840021	-1.6598238653856	-0.899763516597653	-0.558981975297334	0	-0.501831199468324	-1.06212817262535	-1.71789595139630	-0.787952502463465	-0.503093695915436	-0.65686886638606	-0.553110483334875	-0.891608722605827	-0.930505047784896	-0.373539670862290	-0.674814959060593	0	-1.07131750039947
A_23_P204721	0.982121860141843	1.05973663287725	1.10288012750260	0.883554760094044	0.931714505995853	2.33740551152720	0.127940569925764	0.951581962017331	0.847396615534424	0.9577131506915	2.40111491051151	0.923385282542657	1.13651805211429	0.792835705204633	1.02437899492319	1.14309447183496	1.01542136332886	1.04392135975306	1.07378710977630	2.53918643228236	1.09561543583898	0.97394612405092	2.11735961027443	1.48398870688836
A_23_P255076	-0.153169980082211	0.131109789916269	-0.036541209043761	-0.432101884774281	-0.0525602808288289	1.30699279695427	-0.168021237978086	0.000593677006524913	0.177707918880327	-0.254950518903333	0.185565259158936	0.203237423383853	-0.290527139918716	-0.0409161454254167	-0.153164283673133	0.380006512466251	0.117755264726403	0.276454161474639	0.188966670097210	0.857684724841169	0.669438837001958	-0.308604628369649	0.0496127143312017	0.851381476901326
A_24_P921477	-0.993124708853627	-0.937020056017462	-0.876989017050264	-0.89482043909231	-1.18153129562881	-1.13829696321190	-0.759026533538695	-1.05763047698205	-0.87573351425837	-1.08891161751832	-1.30044043397248	-1.00113162024026	-1.10947338840214	-1.00470059381590	-0.759121329075389	-0.704420571884466	-0.96521576283159	-0.888987855877049	-0.944336978356519	-0.55794368109243	-0.541319057393514	-0.86647336762796	-0.745596398807162	-0.785750768717504
A_24_P216014	0	0.469817576776859	-0.41524101186092	-0.306792660699129	-0.395037831820388	0	0	-0.332497028673931	0.920212084476819	0.137156132925993	0	0	-0.85603723121215	0.77521063901049	-0.648547554436815	0.090368455176691	0.235082095337077	-0.318304379896269	0.284310751495787	0	0	-0.532612494134863	0	0
A_23_P7201	-1.16714818576480	-1.09408193583350	-1.44503872127600	-1.81645404171072	-1.27148014089347	-1.06450252305652	-1.12810470681156	-1.53826858409448	-1.16502553782537	-1.05495234287046	-1.53021068111159	-1.43538599914912	-1.35991112811547	-1.10706376773162	-1.41338688578704	-1.14998232962278	-0.91678802071292	-1.09241273440096	-0.80993624592864	-0.812270359837955	-1.04588619318667	-1.49681665943668	-1.32141860887518	-1.22090320929429
A_32_P132169	2.79527915031852	2.77054020467433	2.98309142920885	1.66500416709128	2.96386538036533	2.04623949630446	3.54784211667777	2.59762768449444	2.51939259350940	2.80410660385563	4.11964412803659	4.2590776981279	2.23517992456493	3.06093052776219	2.02878654452000	2.45624369315457	2.41203930856940	1.90826192397522	2.15044831287375	4.11622357854042	3.85597421426295	3.11228721753625	2.42388415809058	2.93127040231885
A_23_P105900	-0.917440251396998	-0.637098329609907	-0.700926828021233	-1.04922010048646	-0.917794749957065	-0.52401927871693	-0.428904364215319	-1.21252574745884	-0.684838580438737	-1.06700737078219	-0.79935384701197	-0.92158865593471	-0.878727969339205	-0.84627690020753	-1.07026278357865	-0.643587156398386	-0.509211294581768	-0.72536856341631	-0.445214585690658	-0.392952398112643	-0.46793648782175	-0.913903018844303	-0.590925660107846	-0.530419482111115
A_24_P59506	0	0	0	-0.822216725459745	0	0	0	-0.0359561019031536	0	0	0	0	0	0.423691997266507	0	0	0	0	0	0	0	1.85770821531096	0	0
A_23_P402287	-0.604442719399645	-0.042939750975609	-0.0166760790363346	-0.141400829827979	-0.521771897360438	-0.377252906473693	-0.460740260431779	-0.143148978210466	-0.456089534523512	-0.266106056020466	-0.959073651657846	-0.297945008377554	-0.705134472170469	-0.466884862719402	-0.262691458921154	-0.0866969721154692	-0.327988666020546	-0.291164194473951	-0.152611476569532	-0.105551218010404	0.150686636260107	-0.382975438529677	-0.23048474474101	0.147140785861892
A_24_P583225	-0.110814482345592	-0.0104729883115008	0.180380695552384	-0.708299390994916	-0.392668761261732	-1.20163905527798	0.286731121626654	0.383544643600494	0.589694462202858	-0.249396856563763	1.15670730297812	1.08216695808490	0.54743219770015	0.297960404285161	0.230469114803569	0.0788444020923855	0.310922694509407	0.197318615372479	-0.475148420623368	0.788635288906546	0.693529918636544	0.186451884026372	0.00532277929800907	0.289559289059345
A_23_P314726	0.797956813473593	0.493024570434056	0.518220782802429	0.966131699462396	0.790030454856947	0.715569619316093	0.768128961999208	0.642540354071246	0.765980861778917	0.590677545630631	0.782530962007338	0.971611041467375	0.572844913742372	0.47867375801594	0.741475724728607	0.60249756872219	0.650963595397769	0.65160420099448	0.680485197324508	0.921241248030161	0.592905252203595	0.729407739304141	0.945215162603298	0.84093060474468
A_24_P241815	1.36339388005083	0.364415140949775	0.817194311342291	1.11330036948906	1.39377150896396	1.89479585395432	0.925524675657218	1.39822580627424	0.929996812053562	2.21695290971913	2.41050456284089	2.03639763388984	0.644234820760105	0.9167051502337	1.72137704004227	0.090108946917962	0.0640398473829119	1.07232980184580	1.22243577384481	1.46273126014826	1.83642193290622	1.77048811107488	0.225393368127130	2.13384220726300
A_23_P37623	-0.728124859506239	-0.625023923895012	-1.05637313417418	-0.618162579079708	-0.9837313950951	-1.08849484542980	-0.952851566726181	-1.08695859553225	-0.658886250064589	-0.875643393671083	-0.746760738258541	-0.0617429219271118	-1.83876515687114	-0.57050970392898	-0.48560020863559	-0.745304598317958	-1.41878161163958	-0.794850026729843	-1.599820924615	-0.91758231763829	-0.241932113008744	-0.54411545878914	-1.32681399944554	-0.511494310260934
A_24_P932451	-0.574614682893865	0.331973244757806	-0.594625128984838	-0.417718371295999	-0.675951946420424	-1.89577297020266	-1.06356607518069	-0.533246287453629	-0.992015639309698	-0.423343440639222	-1.7135637399264	-0.479737786865602	-0.846677161316839	-0.312417142659026	-0.741669531993134	-0.348879983764908	-0.823279556422136	-0.168679180219234	-0.173035110089637	-0.570889911222766	0.29245374506888	-1.08216195127487	-0.799431257902365	-0.681464251253502
A_32_P58029	0.0248600789549007	0.526962448210873	0.202969806597618	0.103580300631585	0.232274195784956	-0.696928215532983	0.376878594605696	0.0631656450316826	0.768654837833112	0.580487375401137	0.529778828014254	0.595620302902106	0.351725310185322	0.49685855015908	0.2929099625953	0.231721323206152	0.235463898850533	0.505507908819359	0.459817514512764	0.779083620496699	0.275752215047227	0.459274246392126	0.00571221248967964	0.507112869809823
A_23_P315451	-3.84438201398303	-4.57319883675872	-4.9164535804333	-2.93338223073847	-3.78209384911547	-3.02633921609894	-3.35196233775428	-3.42601405791868	-3.48644121555086	-3.91085151299713	-3.02608682364272	-4.1897155737524	-3.1499371513078	-3.58638446517168	-4.54755987349535	-3.01474731678571	-3.07829798142231	-2.15129002567197	-4.1558064678592	-5.30142463537547	-3.67167242441099	-2.74333971296938	-3.31798328069242	-4.09649878670729
A_23_P358944	0.563956696160937	0.826024149359387	0.657741762787698	0.759614945997757	1.14548095494412	0.469288503919356	0.754113101251864	1.2083747940057	0.660449944403293	1.03760352256941	1.12494149047526	0.862379717102264	0.658382021242922	1.19442035570883	1.02017139030489	0.885076753604988	0.689730120222844	0.592264335674415	0.76942188265697	0.692875818039141	0.703146613456655	0.279621217461525	0.560790852843902	0.414560070416704
A_23_P214432	0.706862107314777	0.911255931472687	0.534830423276865	0.35310230219931	0.752073352692437	0.145003717598707	-0.758422234955098	1.16699011347736	0.986396531830827	0.31935731875474	0	1.01427684582242	0.457132293399775	0.583298346109001	0.452416218522025	0.594886621863069	0.65500172952895	0.688922309029599	0.787621162392918	0.885019314478492	-0.773772815184844	0.609956394860255	-0.107508133030453	0.777052172439002
A_24_P765923	0.0501509587664203	-0.221969855902951	0.0438494508525132	-0.270672634367477	-0.684317858244079	-1.04647363863246	1.05903909973097	-0.62513190117458	-1.0369763282608	-0.185715816580631	1.80680652537736	1.55496162622444	-0.124330472341957	-0.273544855051309	-0.043355454200545	-0.184552459024758	-0.344650411900510	-0.385789354126798	-0.478656025231577	1.55789851893525	0.693394240462979	-0.490465060713768	-0.0837327128295074	0.945748478891749
A_23_P68436	0.595178687109942	0.458569445531561	0.41524101186092	0.72977999058014	0.180461425414358	0	0	0.388402100402348	0.273795949430902	0.320951138264127	0.762375069613237	0	-0.193570125300879	0.176473387121523	0.398638221866601	0.320953842213938	0.732918862830781	0.706890387553035	0.43973532175099	0.655174969740062	0	0.228922335324092	-0.0857724865691496	1.03053824193081
A_32_P86616	-0.317614600528794	0.702532528140698	-0.137860015937826	-0.0379686238734766	-0.236836056495783	-0.935373024136448	0.118904648990376	-0.282354744724099	0.0529605341980463	0.343461023450332	-0.748249653006094	0.282290305996134	-0.291963493492207	0.0139300666790720	0.386619881993127	-1.07524024935143	-0.184680773613192	0.0068721621359925	0.183660897506418	-0.0862180963154612	0.18081667911512	-0.305594399113255	-0.919837654680375	0.178386461992117
A_23_P333683	-0.224592066218767	-0.103194219803515	0.129887388510096	-1.10711409793199	-0.660252149828475	-0.826169086410938	-0.0427448086414719	-0.436134977879578	-1.33317560170307	-2.41393836384042	1.00793112669969	-0.20157631008218	-1.03067665670874	-1.57585518364594	0.0130392904911092	-0.351959084895529	-1.19253163163419	0.443738402232529	0.00291359154048895	0.93599157478815	-0.0424112128156523	-0.0161559702290555	-0.453589039520216	0.160954575550284
A_24_P247861	0	0	0.883632873240038	0.0410266443806009	-0.46278339935102	0	0	-0.126759693119066	1.70810759494531	-0.0326721706563038	0	0	0	1.49416380320474	0	0	1.98377971897055	0.541003138045377	-0.982706608514216	0	0	-0.315827971861396	-0.0724661255496611	0
A_23_P109001	-2.00773919544761	-2.26349939014243	-1.66760790363346	-0.858038203237118	-1.29331191511751	-2.14801265526301	-2.42696853377863	-2.27528863889212	-1.57435480127041	-1.81983466428873	-2.61178133981574	-1.61360478821586	-1.73328905728856	-1.75842254268529	-1.95076490734662	-1.39148739405878	-1.50138972099144	-0.987080429791048	-1.25110400798861	-1.56499754704135	-2.52963863458313	-1.4308029385908	-2.62700432179763	-2.10529848429929
A_23_P30983	-0.804274945312266	0.0418872792798858	-0.0740789965159882	0.467129989454488	0.251250097695994	-1.07356504419825	-1.19493737362147	-0.137188806646691	0.0439140603275826	0.0845946947374155	-1.28498525885035	-2.3972521897968	-0.543366513490507	-0.738349782418691	-0.215177503946496	0.285216960059483	0.428539268040243	0.544000268939293	0.345571797489970	-2.66127401135878	-1.48488733261967	0.0283286504362806	-1.86892701692091	-1.80130477597080
A_24_P196307	0	0	0	0.974438921121435	0	0	0	0	1.29222975618089	0	0	0	0	0	0	0	0	0	0	0	0	0	0	0
A_23_P137434	1.48715008221211	1.44564285210223	1.38192208747314	1.58435889270109	1.17367100584347	1.8058261393552	1.37691458216898	1.71205710036711	1.32637939956551	1.27388915298677	1.58608775762318	1.61866973962257	1.18318909587194	1.08580728966575	1.44635421975025	1.34457877497299	1.50997040842195	1.18270785479269	1.70453117858977	1.4342251683182	1.75544174936594	1.21433038821832	1.96459000105803	1.77868407604693
A_23_P160406	0.268815637928411	0.284184192612789	0.35212437805806	0.215686439807396	0.0696510234262637	0.347105277231688	0.304647816367002	0.247246432754427	0.370634911826329	0.238825994271514	0.170491335379376	0.339809018614152	0.180339194106747	0.197848778719317	0.289617403400945	0.301056480966636	0.222414680312242	0.219223765407296	0.344334465312563	0.499600904448988	0.731122811248587	0.165194258666197	0.30705999678244	0.607190410367037
A_32_P118568	-0.421180628595978	-2.03845190392574	-2.58113812972748	-2.09496259470417	-0.557051539432568	-1.06396957915620	-0.688539115654648	-1.97040784288518	-1.37061485746607	-1.63341873395520	-1.22947525406447	-1.95673516587862	-2.66699460108341	-0.956704480776961	-2.27922235120337	-0.760442803033898	-1.54521467893592	-0.0982601991032723	-1.91200264588406	-2.61467334032247	-1.27563445912758	-2.18098805121352	-1.97405223419436	-1.07864697198629
A_23_P373584	0	0	0	-0.578303879040416	0	0	0	0	0	0.490732276609721	0	0	-0.422400215697888	0	0	2.19955200490748	0	-1.21822108853679	-0.353839734691744	0	0	0	0	0
A_23_P139123	3.30297980374641	3.53294665753886	3.32192809488736	2.72775721166530	3.7548310775704	4.09800611158035	4.24127947842497	3.21349399007996	3.35763072304671	3.45730060788267	4.97093300851762	4.38871050735651	4.0219428709405	3.53173001466182	3.29798091286618	3.46198325087607	3.43471831343389	3.25916505043285	3.04378653721528	3.62518559850803	3.30112791121733	3.43579608975078	4.21717827221793	3.19244389942031
A_23_P106080	-0.0352323172201043	0.45046465453019	0.246154871831154	0.626821321190277	0.197493754098717	-0.127189681664608	-0.701347817629663	-0.0819991996995318	0.252397653969375	0.0075307450309054	0	0	0.399287233602355	0.233786893311977	0.364927116839952	0.0627487765408095	0.259670472331449	0.0779266033215667	0.955070287483649	-0.58161599748164	-0.94236802074918	0.206267039213294	-0.088778438510929	0.473391643864848
A_23_P109235	-0.659589241470921	-1.00260166776501	-1.18592832987479	-0.892393748029884	-0.792315308226735	-0.613230374909406	-0.495804135301518	-0.940053443098992	-0.542244532276459	-0.936324124040524	-0.722373953865817	-0.855713013355439	-0.750648341543452	-0.857268393572507	-0.698265891199196	-0.934233718403	-0.857834895922626	-0.8238180140587	-0.354505991552817	-0.574874020505148	-0.798762510259606	-0.634848182748276	-0.874110660034416	-0.597569169488327
A_32_P171793	3.02033231836102	2.51335309038284	2.31206195404160	2.16000798081864	2.07176516986085	2.81253757730198	2.80449745527141	2.60122325541957	2.40892445651643	2.71702910434538	3.18037300797315	3.31859713148025	2.45762507343557	2.4757841608313	2.59284229891577	2.25361274016446	2.9646387630958	1.60388741173466	2.43456130504037	2.96251979419175	3.22321214256356	2.12852229255992	3.39204891109852	3.00269964162961
A_23_P109269	-1.35470173960739	-1.33657540110758	-1.25568881986742	-1.23649147480799	-1.30511644241109	-1.68058929205417	-0.546371534295842	-0.96131198673975	-0.873236372409293	-0.949595286906498	-0.962571578160743	-1.03377991921898	-0.660019048473092	-0.973103499383434	-0.710296905889316	-0.4376558821303	-1.48209076479545	-0.94823724516352	-0.756718137000113	-1.11166634428531	-1.64358689773984	-0.9898353805001	-1.23617211593551	-1.57682276629284
A_24_P147461	0.628631190996767	0.170073774631907	-0.0876989017050264	0.348278311829855	0.0349977020620891	-1.41585463621291	0.98736065767935	0.819061790690188	0.940327991154635	0.490396301120711	0.383255426906962	0.504200787583377	0.873689745501562	0.652177088090397	0.0850507908805828	0.444590048592336	-0.118704014764983	-0.255841434937824	0.105984024315014	0.836288319191316	0.876866355519746	0.656709416495048	-0.338180526746029	0.187959883018296
A_24_P752362	-1.31489020696073	-2.07332492472503	-1.80048502742895	-2.19963541054932	-1.83798302418207	-1.80585985426782	-1.65700081282526	-2.00973213106413	-2.21044807655232	-1.80805015426947	-1.18249700670142	-2.26681001072628	-1.97529820072727	-2.31906606170652	-1.55743553683377	-1.22220842307916	-1.55164167700212	-1.73516117969535	-1.74460824557238	-1.93609298938623	-2.14821094646608	-1.72850901370245	-0.756461693452587	-1.52665151154234
A_24_P284584	-0.0231454216335880	0.0771501142229158	0.198651300074264	-0.396140051216393	-0.0490367063502777	0.705237277872378	0.410608772482501	-0.00124423132078202	0.562761134239587	0.104928912516938	0.675256990425961	0.27641833471267	-0.64207144830759	0.0596871223094193	0.0182500552740012	0.104675591316066	0.395118801160159	0.202327883590664	-0.456843127863935	0.00601314366698702	0.239669608441723	-0.0134697357286816	0.174490345269885	0.116245597428971
A_23_P352799	-0.885020252258793	-0.829783725867714	-0.88031094514515	-0.535027967378305	-0.90137404713276	-1.75740861615174	-2.42234423347617	-0.990228068277738	-0.712632270504557	-0.595926145181367	-1.64415420698629	-2.47659622209935	-1.15357053716209	-0.903260385066452	-0.889390213122987	-1.31332516624457	-0.84907302422216	-0.893417222116978	-0.688863195983536	-2.15780961085707	-1.58645223591963	-0.935415542490713	-1.65370407457892	-0.818114887710067
A_24_P913096	0	-0.548776081385588	0.514898854707541	-0.866367168576502	-0.00616124888122543	0	0	-0.154838056543802	0	1.14386393203274	0	0	0.6201535803375	-1.33324843364778	0.83485658711741	-0.279700756445496	0	-0.123648089679236	0.144388085792344	0	0	0.979494722941592	0	0
A_23_P62255	0.291509484782216	0.357717590110853	0.508254998517766	0.458291705767403	0.515533489138501	0	0	0.384931687436704	0.697944419580441	0.905738924118198	0	0	0.759589985694437	0.611439443082792	0.464095228423498	0.3953360074218	0.293797695757607	0.382921264526306	-0.097704341605979	0	0	0.403460625683197	-0.000727085938785697	0
A_24_P936875	0.447044194061695	0.611920009146253	0.54147427946664	0.454981187498944	0.62513892937785	0.116333596134686	-0.176072833715760	0.743425318152696	0.474317860866529	0.723648889937067	-1.72804719361142	0.183586152363661	0.66543187119332	0.4192262761777	0.450607955532155	0.584471250155394	0.541332841401951	0.637221786077818	0.235270816530375	-0.043914578614804	0.306194277838302	0.268265668781201	-0.488647977340421	0.258966748738945
A_24_P145333	0.832150251165064	0.651948193624754	0.498289214233104	0.244982821221307	0.623047998875686	0.441212734654708	1.24236559806970	1.25753588463841	1.12277595644413	0.449121577076702	0.950852045387212	0.417868415147611	1.03117777520914	0.95816717288852	0.822356326498198	1.19092054401174	0.437615623683718	0.341950190621209	-0.476024555904898	0.964353473678553	0.586912054761525	0.407906596580708	0.359843562968104	0.361513075333115
A_23_P366426	0	0	0	-0.199016026385866	-0.354987844531223	0	0	0	0	0	0	0	0	0	0	0	0	-0.629304563760012	-0.156307582691933	0	0	0	0	0
A_32_P823874	0	0	0	0	0	0	0	0	0	0	0	0	0	0	0	0	0	0	-0.471991899633145	0	0	0	0	0
A_23_P120845	-1.16164759803649	-1.47123538411223	-1.37860015937826	-1.15633689836195	-1.52371338739278	-1.14137750805247	-1.66467664889901	-1.82272184766753	-1.63152834160827	-1.63635065041772	-1.77177566183587	-1.74008498104854	-1.13349701795457	-1.55841695066048	-1.53068221086625	-1.4107964206798	-1.38733830752923	-1.23113229258949	-1.61370489850531	-1.56064591657639	-1.32790571390833	-1.72603230337212	-1.87458818499236	-1.33694448592172
A_24_P289106	0.610280265907673	0.635650568236365	0.627844409933711	0.660529638787061	0.562792946019602	0.145442988375390	0.295781467868697	0.67623157303974	0.542383401161959	0.603733982386479	0.113015560077194	0.366821416438709	0.654467985043967	0.486156310028844	0.49910707226568	0.606069365604518	0.538190409040972	0.670101861294802	0.37625195007619	0.190207130833278	0.416200600287857	0.356653296503523	0.0237163340060275	0.136100808624176
A_23_P64051	-3.08830461213483	-2.99084098916501	-4.38494508525132	-2.94659506885191	-2.72651534572043	-3.22062319989597	-3.47131506511539	-3.35980055997129	-4.25710175550235	-3.82581725605028	-2.76568068163320	-4.36141254330521	-3.57709065378976	-3.38838695376577	-3.00415688810444	-3.7621602176288	-4.37916931198937	-4.19521226851317	-2.34678450545029	-4.35752757829559	-2.22526149968035	-4.49540042684165	-3.71511886226896	-3.47426873754940
A_24_P108401	1.34658354761589	1.37988768256725	1.26565460415209	1.11027221676963	1.53591325004069	1.98766238786347	1.41886714397978	1.34220928983771	1.73326753551301	1.16539863054576	1.4201919069793	1.61773169024521	1.81769946078988	1.52850703792856	1.25722961648796	1.50717854444791	1.60063955433147	1.35799669198518	1.31308278342209	1.19074449245288	0.834452731349709	1.25863511629228	1.08662282567059	1.28801473103962
A_23_P105144	2.37417854630596	1.74778837318023	1.18592832987479	2.50936245882684	1.86706021491416	2.42688280278713	2.05971151855612	2.41695930996904	1.28640289266142	2.32880768228334	2.6600997855172	2.09848884762013	2.31560610683491	2.64861696935340	1.46896031880357	0.898117534113725	2.14228070089017	1.04890450070780	2.0472547635682	2.16967675848839	2.27296241323326	1.22968259752160	2.60559183701922	2.52178497470188
A_32_P37988	-0.082560644480565	-0.76866033562411	-1.07962663083839	0.106262744546249	0.512680671770232	0	0	-1.14034140100502	0.964871572214402	0.0382631440584318	0	0	-0.327414396902883	0	-0.618509720565624	-0.812375731729317	0	-0.209040255477535	-0.335534916635836	0	0	0.988743237840778	0	0
A_24_P350499	-0.633923259969781	-0.754114904062241	0	-1.23183300980384	-0.58262762357999	0	0	-1.11557698248401	0	-0.506968361951382	0	-1.00354307328632	-0.973700815274176	-0.605541064430912	0.33534697290659	0.103208090381398	-0.365451459936234	-0.48907311836239	-1.12360034870927	-0.528787681270416	0	0	0	0
A_23_P63696	0.615394984447943	0.605436767847674	0.647775978503036	0.769684251195447	0.602757055155851	0.760843126263263	0.55399640468438	0.0465844022920999	0.252523845480345	0.203916890988232	0.333305228864956	0.733457598512726	0.397794641148208	0.0712443827489519	0.429755233908337	0.365287589555506	0.659047364905962	0.188448179540627	0.668883233233532	0.560515219514349	0.138295750688147	-0.0489886419374005	0.591056817137274	0.420024892606172
A_24_P63563	0.401757811985614	0.443807194712674	0.521542710897316	0.00632982095288251	0.307658268823745	0.655642734421417	0.593275991670119	0.346701041767605	0.185939003176544	0.204169907236105	0.546519577682354	0.553240292658075	0.371652765875472	0.467752572594705	0.199994964080596	0.269091860435131	0.404829007259563	0.686851856220983	0.099146443609942	0.726756629741987	0.364072275449703	0.0775531634929142	0.0548719797625683	0.204615362579198
A_23_P65733	0.256763687450859	0.437234504852862	0.395309443291596	0.515873814360159	0.555521401882707	1.35294868673026	-1.27031463577752	0.435793197653415	0.283144268769621	0.645010376363741	-0.873275376495826	-0.144105715991247	0.330997526542908	0.310775689125766	0.161431902036248	0.316603802620337	0.491111645448857	0.243769390980928	0.215965271954388	-0.298921337794002	0.558423035316523	0.390020317546874	-1.53750395099042	-0.173238836099946
A_23_P161998	0.774633279934971	0.612309421170598	0.498289214233104	0.384419191996973	0.501472997622816	-0.220502547108604	-0.838825348427607	0.49785704567225	0.518175748419825	0.007751740768733	-0.64258335244412	1.10811126002322	0.44947682174182	0.179173337995877	0.0735976897290003	0.516054785362334	0.287029343901155	0.739785852266304	0.302862492054670	-0.315234696365358	-1.34213047543269	0.539180635278535	-1.39443991943101	-0.996988869624165
A_23_P27256	-1.34256787104740	-0.8844005322884	-1.25568881986742	-0.866684564521677	-1.24526284655843	-1.10334406532279	-2.48872098027154	-1.60634737888301	-1.56214491935518	-1.08098319000486	-1.37800060417578	-1.81440871629841	-1.74566178144777	-1.52276607980182	-1.03326507285074	-0.803414964234868	-0.918901945601356	-1.32031997350740	-1.37305535678701	-1.34909936700568	-1.2589542519312	-1.82236568980438	-1.41059743552595	-1.543813161459
A_32_P94354	0.56681222887323	0.662960039778783	0.787296958488305	0.381843817080298	0.131621700464120	-0.698730162208774	0.803977770939982	0.503902818938086	0.405649106264831	0.486173216981883	-0.937807599463015	0.820160373571507	0.651502950951497	0.219691942074173	0.558948583608317	0.766507324929709	0.813327545847934	0.418962078917807	0.665954275280172	0.336759265389478	0.618026401620350	0.222314306162040	-0.72039773186612	1.15899074253531
A_23_P17739	-1.81000656794413	-1.58339861962478	-1.65099826315902	-1.44003810066781	-1.2069438701569	-1.59587483280651	-2.1636748210535	-1.80833085652911	-1.57240717077363	-1.6224367632293	-2.20335821132048	-2.48888143072729	-1.65220015468216	-1.70762380926914	-1.63199858843430	-1.62989517611951	-1.51832787789755	-1.22622076077772	-1.39148042697899	-1.88089468377104	-2.44911792851019	-1.66357963496433	-2.07722016346167	-2.31633284637300
A_23_P395609	1.92687688155657	1.61460542836581	1.02315385322531	1.63169727892592	1.11684139236171	1.34973509700853	1.71965137779105	1.6153619290577	1.72593354244986	1.60049534777191	1.97166696724308	1.83047990578014	1.56008748551496	1.70902245095291	1.8335297935429	1.56663022686423	1.27725091565021	1.72124748816849	1.27801824150919	1.46373254873857	2.23542928642615	1.00660625905944	2.17397715684950	1.30910159444670
A_23_P22854	0.572812234939124	0.313251900668592	0.647775978503036	0.439953864424304	0.647841158386378	-0.887362894886298	0.324141651880159	0.344515763856848	0.645565573528168	0.594222841831583	-1.42973543367558	0.404210257624367	0.197864468949753	0.217843341808367	-0.0887451566448549	0.737445044339686	0.649804008961108	0.784162997043967	0.499579708222393	-0.672856965809124	-1.15934602839234	0.364296380359419	-1.18617596200804	-1.58599734603499
A_24_P100613	-3.12316190360459	-4.51977947911454	-3.05617384729637	-3.31235106023458	-2.33767823152582	-3.28711242451909	-3.42810180667812	-2.73162420903024	-4.61441341729457	-4.24243658238476	-2.83494010727288	-3.45665468221812	-3.52963143309487	-2.88764369970062	-2.95566365683092	-2.83268382314909	-2.702060007362	-3.26930456657398	-3.30363615594668	-3.72882737988993	-3.52563272526728	-4.11987446720876	-3.58202311241976	-4.1767958047725
A_32_P6107	0.59895394112572	0.287040682040374	0.54147427946664	0.288262263694351	0.63267595270669	0.98527252889134	1.35861870740789	0.166627847930444	0.875178911386879	0.235309176262515	1.17548635616693	1.52121303058170	0.245499263211273	0.574466206327928	-0.127258351897800	0.490289679187806	0.461457066408287	0.328573275503106	0.79478881721496	1.49278365535906	0.959593510483392	0.232019768747441	-0.107842874821808	1.04553177800699
A_24_P710270	0.719066391116784	0.735781309804211	1.04308542179463	0.819851431268947	0.801742880033127	0.267450894893107	0.698829502143102	0.621712989721155	1.91507353454405	1.79166270228443	2.16104176650273	1.48405259022317	1.35692766961321	0.949758096595585	-0.0297827910113236	1.71595233976813	1.24743517659005	-0.141536473918562	-0.186934540180552	0.448974596042794	-0.371296349566315	0.888640033063681	0.867100167955894	-0.444072508140407
A_23_P77192	0	0	1.72408068124654	0.771222623472862	2.43188223414506	0	0	0.844696914136869	0	0	0	0	0	0.507492214731076	1.09208872482914	0	0	0.8036587259897	0	0	0	0	0.506632008094761	0
A_24_P307993	-0.841247834261258	-1.11985061440951	-0.740789965159882	-1.16804721444598	-0.0316927677056122	-0.323851358582950	0	-1.51693812569336	-0.398795347736718	-0.603859429021512	-0.344440148468588	0	-1.31009049888907	-2.18164122997587	-0.921431791832527	-0.738845137373838	-0.419631546754577	-0.64478619272433	-0.746580627967936	-1.97507855783137	-0.445675557361252	-0.71057919868812	-0.725561615274387	0
A_23_P44363	0.643040845391613	2.20203860262459	1.56130620459706	0.741744618198248	2.08678612546372	1.16207489897611	2.67530425206846	1.44698455859599	0.717893134946012	4.10942995322249	1.96291340036285	2.13479506214169	2.1283016112293	2.02655918110221	1.39332344597375	3.21758981347882	1.88658899305812	2.04779830275817	1.68353923495950	2.49292528754400	1.04246863874087	1.45512856030783	0.408404872175036	1.19654801510897
A_23_P774	0.0632621735850446	-0.0279136592599879	0.170082718458233	-0.145401838489403	0.897492488428211	-0.0472606698499258	0.341390229479701	0.163161103502872	0.330673450565745	0.253272211567595	-0.306820287281595	0.0128364665038673	0.418347484682465	0.530784308877822	0.0667791143392868	0.182990085650761	-0.206962156587024	0.691531123471056	0.0517509708480656	0.141563978852022	-0.172955936119125	0.420872300850115	-0.218262557440755	-0.219712034590159
A_23_P97296	0.0904397316285698	0.179578108954769	0.054147427946664	-0.0058545100069271	0.213613532060699	-0.0643138137025077	0.000115684070363779	0.0419235275613102	0.0982746738069988	0.27004990107611	-0.00599788213137206	0.0998072818415648	0.145730723920842	0.463065270264956	0.164206941208532	0.168451655417764	0.114259367755475	-0.108716470854721	-0.038009035726698	0.0742970584730872	0.2737083621792	-0.0901605559609935	-0.0743194778003875	0.0236906078355078
A_23_P109774	-0.127834701705125	0.126112643845553	0.230209616975694	0.156106473464042	-0.0702594540565602	-0.142504764966626	-0.298124329178729	-0.0214034134697725	0.113422347811851	0.098756513896323	-0.570420381268822	-0.0527875439952423	0.0305040224903366	-0.0724898024924996	0.00375713966810958	0.23598651245139	0.185668090439691	0.061647447255438	0.102138888060579	0.0649125269290833	0.124827884799708	-0.0158652301026208	-0.122387319704593	-0.0671830722894963
A_24_P383267	0	0	-0.253795306449394	-0.696703685416471	0	0	0	0	0	0	0	0	0	0	-0.0496117706046493	0	0	0	-0.338907847953728	0	0	0	0	0
A_23_P313560	-0.96993059962674	-0.816910142982885	-0.707570684211008	-1.59509289511462	-0.85764822548842	-1.24073248739275	-0.766479142356137	-0.789139565231784	-1.15388022457312	-1.03051610659515	-1.03972874666406	-0.70581094229947	-0.662895316660554	-0.94655325317833	-0.822340661946266	-0.74861223780353	-1.03924532008832	-0.701418534834947	-1.29338712622712	-0.761535356615725	-1.04844156743867	-0.867758346552226	-1.09481766450902	-1.21128756918635
A_23_P64854	-0.55656098964641	0.160883612854514	-1.05637313417418	-0.907687355199646	-1.59906231948166	0	0	-0.180235709236639	-0.468045234127671	-0.673073972090693	0	0	-1.15868906761485	-0.848209020954225	-1.27986863418774	-0.174129542088925	-0.250119536738940	-0.177227362815869	-0.482207793545036	0	0	-0.323424802884683	0	0
A_24_P378987	0.546619824503052	0.835136813676939	0.807228527057629	0.927425041096676	0.560324093377988	1.17932917055972	0.461041115500392	0.597407570642031	1.24395499715581	0.500397249010836	0.305831493924496	0.520994066900442	0.735845430656877	0.640323117219058	0.76973621910637	0.979733270598086	1.07068044361854	0.387240973919822	0.836084081404765	0.83391601241031	0.974746075894487	0.182386427833874	1.08585050529272	0.818954816965098
A_32_P30693	-0.640777661955367	-1.01655444941633	-0.867023232765602	-0.616278875767189	-0.72918172893647	-1.91627324588578	-0.91373771471941	-1.32273195540441	-0.825195265515272	-0.599931353690043	-0.321032261309510	-1.51957896053192	-0.800544216095322	-0.880836798057751	-0.939249382362565	-0.519171839189246	-0.798698588722626	-0.615429134865337	-0.670707742777136	-1.06838315826505	-1.84963717011614	-1.10099167482949	-0.813256554583582	-1.07167784887491
A_23_P208393	0.164877610287720	0.422118687939124	0.385343659006934	0.327082292622778	0.150258963065228	-1.22681232773970	0.547386777641695	0.415611467634784	0.0987121723018232	0.418210673067034	-0.751609136826866	0.321725917898580	0.451253065331169	0.312527570691045	0.0253696072517792	0.242863197233031	0.540051708938227	0.336306382281602	0.157049887555962	0.683258749169926	-0.0202992140484928	0.00201236887195851	-0.486334229175678	0.887343353312087
A_32_P198325	-0.276263403540788	-0.250444668757043	-0.312925626538390	-0.379034430932134	0.159253743814660	0.041799910644272	0.43056502297757	-0.167167646529721	0.191744837961031	-0.265281031758508	0.293827135614523	-0.198176270967332	0.243672097952253	-0.107831248472107	-0.201719037819013	-0.266682105093641	-0.390558976160087	-0.0995815398524646	-0.202504702548132	0.141771770636565	-0.0621815878803459	-0.0586577377482013	-0.175967757642094	-0.0949368956969344
A_24_P173790	0.6540010571563	0.860857859125987	0.70424875611612	0.835873594074888	1.05804391053283	2.07789320170675	1.25652639321105	0.717890551482533	0.993964751718599	0.978267351233384	1.56157780743126	0.452246359701520	0.829386650155254	0.785591997164208	0.660421265533665	0.92348148624467	0.843690059988227	1.01534295419907	1.01380100952018	0.380226270300861	1.50625753622948	1.02984715797574	0.853398476564966	1.12367199539004
A_23_P77043	-0.739026537569123	-1.28624559172569	-1.05637313417418	-0.0869549771685161	-0.460245312745017	0	0	0.29034135414718	-0.901175842299822	-1.61157014778527	0	0.215164594203095	-0.0974285155713779	0.0807636442885848	-0.64711692457865	-0.64343159150228	-0.130648006931177	0.387142725571066	-1.38196678933074	0.796996262351894	0	-0.84655800076634	0	0
A_23_P169619	-0.181994795266694	0.758888346977225	0.76736538991898	0.335880783165749	0.609252555033487	-0.330248300043062	0.653059798464205	0.441078761959027	0.216997302962842	0.404754272182248	0.997465788542771	2.07866086806336	0.739246190762998	0.743343981075486	0.191857509789382	0.63227439338788	0.389013006965311	0.372359502755731	0.525452769751763	1.41950956700336	0.767720982057777	0.282161013265972	0.206071407479419	0.682119434799464
A_23_P322076	0.0720302829695534	-0.349639515051801	-0.468391861379118	-0.125937056692241	-0.116838801138143	1.10103664144476	0.459779958454687	0.3293330497226	0.0979382114229875	0.0982330990464092	0.370661720450441	-0.0425669164354747	-0.264794724971448	-0.220105547102886	-0.0610681942158351	-0.0103453468054932	0.439703475422923	-0.0642197749342529	0.159666275428748	-0.716366092436557	0.551883027249693	0.095955739381676	0.122300958277578	0.0135953933127924
A_23_P330895	0.113982135249738	-0.289564327925975	-0.084376973610139	0.295385017243447	-0.285060880729593	0.116783889666735	0.00112470686834120	0.0384095192058745	-0.167512758649764	-0.0265316752949601	0.506016902946878	0.209009050613783	0.0206828244782285	-0.0749198370091148	0.321962591223585	-0.0542469129495919	-0.340779228241787	-0.272234273927558	-0.0919545288134623	-0.0522732007994472	-0.229774827646108	-0.268714579892873	0.425620629988702	0.466515190588375
A_23_P121253	3.23897139901087	3.71266397733841	3.38836665678511	2.71366866414151	3.35675754095925	4.2052104582064	4.28348546846917	3.22534664380681	3.65190874276565	3.55226144371881	4.1432739692566	4.23987180142897	3.02939555404948	3.73178621460019	3.31284058188400	3.47417694271035	3.35838469774447	2.94533747822821	3.12392074990991	4.31365185099185	4.03991326949852	2.91845383534688	3.99369389534841	3.27493322957902
A_23_P16609	-0.255333325406538	-0.0309734645062005	-0.117596254559013	-0.0223188093670889	0.0511170487381473	-0.264210434859055	-0.125549779903618	-0.0670129711011178	-0.192787688588948	-0.359542704245371	-0.344619382102369	-0.498391320336957	-0.262735554493659	-0.0667017390599608	-0.281112328269303	0.178649740406699	-0.179453912062305	0.0210984378715850	-0.290646873966881	-0.222219202350419	-0.331433364804509	-0.143186595956748	0.159539421923948	-0.383072995917389
A_32_P140220	0.98819485826938	0.77459654505752	0.671029475167247	1.08524733151398	0.568778262851653	1.30652439612369	1.14731267307168	0.72348982970822	0.774710527054312	0.483322633942451	1.28543874189844	0.718682154988604	0.68693201401372	0.646977381009554	1.01805279711091	0.721289134064788	0.748602945041878	0.434397178964071	0.633488701613856	0.71630185199448	1.14635683111525	0.333515071408589	1.08922974262672	1.36541017081502
A_23_P103661	-0.376534600978843	-0.315933384712132	-0.441816436620019	-0.291358806309462	-0.185436282742767	-0.269147444464101	-0.213119292476129	-0.194674453556496	-0.212468231442933	-0.321865883551860	-0.353153601073915	-0.378479274627423	-0.458619656474715	-0.241058375926764	-0.346745340343136	-0.486885833010484	-0.461386601005152	-0.456716770356219	-0.462103494016176	-0.0500541303426092	-0.141665304933938	-0.438601087272971	-0.150097747436557	-0.162831790007779
A_23_P123608	0.739050029248031	1.26326199872945	0.578015488510401	0.00664651679174641	0.799095492027017	1.53673610093119	1.08346212104412	1.01831840120735	0.703691290406998	0.92577482249004	0.711593038851546	0.719196385803571	0.188335880964116	0.900739991381675	0.574831665921938	0.809320990961801	1.01701026910865	0.439019528630359	1.10344928041915	1.66744600514925	0.982396074343713	0.692498503480339	0.776927930002904	0.95827570027938
A_24_P935054	0.0638046849704625	0.0423019899127071	0.0316247554633277	0.173012545726956	-0.0237938021897166	0.771425944739453	0.0591497552618492	0.185303788404746	0.141521321342189	0.153907434167178	-0.206077938788685	0.196136504403055	0.256568219787013	0.0559916871168356	0.139105439833783	0.138847821386728	0.132861277002588	-0.0436075908018581	0.043742146861332	0.27708927489441	0.362887896799285	-0.192115972936314	0.154561212603994	0.290943589248702
A_23_P425332	-1.89382268648191	-2.06676881095422	-2.76716610304117	-1.34098615259124	-2.36490831862036	-1.35393056861664	-1.66148810120003	-3.00827017056079	-2.07553547387158	-1.68586446337554	-1.20684185839580	-0.0204134882155043	-1.41920964905066	-3.65512984369901	-2.33204370797524	-1.97935280464575	-1.94544114186450	-2.25917638307089	-2.34493065231925	-2.06582680283515	-1.15060923459145	-1.93781619473942	-2.34836666306535	-2.03145475005290
A_23_P87041	-0.769797496056394	-1.78261863013476	-0.445138364714907	-0.0719098844028921	-0.323063171181636	-0.713422988384598	-0.835475815110251	0.0194960372638447	-1.51592846584425	-0.480298434649646	0.698655112877061	-1.42472113768600	-0.217750484118427	0.162090713127690	-0.000642061026422578	0.210528446509834	0.396094861699747	-0.22106022751394	-0.140262594918052	0.154037790013988	0.522685310322471	0.0119734339797264	-1.16286695559317	0.403760518057048
A_23_P36962	0.247290476704170	0.280165561056384	0.355446306152948	-0.267454356275744	0.699278096973999	0.674280697351406	0.958378814588408	0.894140918768933	0.500111584122822	0.393552864187797	0.427971872755852	0.268100987484606	0.951136109105883	0.420558618488357	0.331541345173469	0.503334171951189	-0.0018667197232639	0.00936294650897888	0.361965697005249	1.16658157312666	0.455062989646087	0.203354357212731	0.447004465462644	0.0456814832677001
A_23_P17490	0.649669649260804	0.660591636927674	0.637810194218374	0.566454129675301	0.275778825817301	1.04219815772179	0.450706034794771	0.355298410924428	0.458405908340221	0.321766320084991	0.535857326590331	0.782367030835326	0.476078594705796	0.0626721340788212	0.516608113277821	0.471330237663013	0.860500853506786	0.42582808705577	0.612621080145954	0.473607902380403	0.798777748608163	0.268548833918323	1.03716262099178	0.777025432910995
A_24_P7232	0.563413747609782	0.62672885233202	0.867023232765602	0.808186242249313	0.584580130002825	-0.97450436509806	-0.578282018096009	0.63540065294193	0.615483783572233	0.539801336878679	0.375407921229697	1.23687809010108	0.731288746539819	0.513902749321636	0.689815616021837	0.622494875590969	0.904156712355714	0.734098730302847	0.61512131736763	0.307216472518009	0.553354640731343	0.387334918378539	1.04605880953968	0.857398554023507
A_23_P94494	-1.65786189412524	-0.459954767280246	-1.34205895033449	-1.13651601311482	-0.828440759698816	-0.901506749855331	-0.837893803717647	-2.26914223711605	-1.72090039684369	-1.44132029382318	0	-1.12450620262392	-0.457657959287823	-0.804143895581115	-2.06546414362652	-1.59636578521035	-1.27243291039861	-0.268876691744525	-0.500012943122166	-0.64548394113155	-1.20017491314481	-1.64876889994051	-1.94375307287696	-1.52369857391883
A_24_P290188	-0.382324131673802	0.702217607696338	-0.0827160095626953	0.661671389127395	-0.205265762349388	-0.590743790191928	-0.741409898065865	-0.582578469342163	0.481983542138291	0.284243005954500	0	0	0.225131829173756	0.407762771378491	0.403975566726392	0.5978701557731	0.397857184417222	0.133714195527978	0.575012709009952	0.116170391833761	-0.0645188832998541	0.38731634780391	-1.36652115312514	0
A_23_P367420	0.770631915229294	0.741971801870922	0.774009246108755	0.942705033676334	0.68558250763279	-0.385793554372681	-0.677019324437991	1.16500574013051	0.525997549017491	0.847882547508337	0.590309257082656	1.00022099902660	0.486042934948315	0.515138518199682	0.754763170357331	1.01836740861595	0.930583288160737	0.980343720395937	0.837262372289756	0.247655698082715	-0.847329294336231	0.67078354186802	-1.24013390451863	-1.20503878292885
A_23_P81219	-3.84879916516117	-3.10719871764566	-3.72055946627385	-3.79883296838126	-3.34739874269802	-4.42532748625819	-5.15004266129848	-3.54170691079596	-4.63567415905514	-3.01279433997785	-3.99600405383765	-4.36493793949591	-3.98407065500118	-3.87586013954025	-3.54987678102625	-3.27325868681829	-3.63413308559834	-3.39678904670146	-3.3958972053439	-4.17289753876279	-4.30447855583928	-3.71543951137832	-4.05658471444516	-4.92996791474748
A_32_P8971	-0.0484446826231839	-0.160334172558257	0.0425206796145582	-0.130914409519474	0.181110205512066	-0.431861409402914	0.0763124157090392	-0.197169853419700	-0.260357400787013	0.340860359359456	-0.199853557341689	0.190140431865437	-0.140258572196006	0.0913843869921417	-0.7702462383809	-0.387802280774401	0.256033054413727	-0.00503554427410628	0.192149962040879	0.277487998715056	0.0246899508157197	-0.39618955658202	-0.0341109900272594	0.0991412289468765
A_23_P68138	-0.116616248498988	0.589707826983969	0.130219581319585	-0.452341360865564	0.258870689241830	-1.23735036297105	-0.873653986938777	0.532920112316884	0.229135011273075	0.430554880134518	0.318154168254069	-0.0503867935038969	0.531239874442634	0.443789335362851	0.0400699960261245	0.232932651131118	-0.156122884519655	0.148172311106793	-0.399644168132295	-0.237673591637236	-0.173953069110267	-0.0244554383949747	-0.660009206596726	-0.205374361925745
A_23_P304311	-0.885305031520776	-0.158158690249407	0.0279041959970538	0.909932224514112	0.178717214480023	1.10758903664926	0	0.0571618339296907	0.727836305205169	0.133118415065621	0.718985819411806	-0.644882672478568	0.186540269271641	-0.582181538133575	0.316656079105161	0.127814220091701	0.414137522159612	0.548431015108153	-0.0819009292931733	-0.894081722674668	0	-0.401689173642932	0.344367382630248	-0.357161925218951
A_24_P342279	0.691064587570903	0.629722360995542	0.587981272795063	0.00118446921547979	0.42585209197257	0.62121074874126	0.0627139247979562	0.148304120131048	0.620131130083049	-0.403571617944704	1.64341685887083	1.00122846972510	1.63018462235827	0.435023102302988	0.158030940122995	0.342671620057239	0.883641479359154	0.809041075666935	0.917012485055255	1.67619704105246	0.152515813710632	0.837492916092698	-0.298479344730466	-1.02998285342333
A_23_P124823	-0.351098446740755	-0.494096116806996	-0.271733718161786	-0.674507837506822	-0.380923424747338	-0.0206606491399029	-0.0440126657171702	-0.457701697786278	-0.154268017901568	-0.710383164070806	-0.543263072968139	-0.429027358935225	-0.5040651422969	-0.490822066332969	-0.448566176610276	-0.312057502285776	-0.183461238200483	-0.492955178345889	-0.405074444594925	-0.00194521146741014	-0.209889254426747	-0.285380911993545	-0.243514333939749	-0.174337161731154
A_23_P123454	0.954424861104887	0.597319058200135	0.614556697554162	0.992400145842825	1.1826284248344	0.99262776003738	1.14887370455283	0.749279666973028	0.421481231198055	1.17745445505586	1.14169148141513	0.970295164625513	0.886735603245199	0.978536669245435	0.736190145142126	1.19447070683735	0.894112675404077	0.562830696410472	1.03857887852805	1.34326096410459	0.93492412767448	0.779016904885998	0.97985976729459	0.886647076851206
A_23_P205428	-2.49099802412057	-1.67450980719764	-1.54801849221751	-0.173622595066375	-0.742505468622787	-1.76640782765564	-1.8989205326172	-1.30567449178298	-1.51596454032240	-0.784832071232258	-0.919711016801928	-2.68425450732146	-1.44518271523217	-1.79112002081630	-1.18247405251048	-0.252200344761470	-0.667093916860551	-0.159525921275977	-0.294349019852848	-3.90414516137410	-1.90616708489246	-1.94075105808435	-2.57957827221573	-1.60191605802059
A_23_P134225	-1.62157727878015	-1.89696909186890	-1.49154571460443	-1.75863028676695	-1.83715329922576	-1.51834010226074	-1.40764195230895	-1.83847876182333	-1.626917513053	-1.67210745689894	-2.45907669787929	-1.41822930156286	-1.90398425025981	-1.52140525694064	-1.45100086533424	-2.14439511011573	-1.65741768656478	-1.06443055348434	-1.63140413903531	-1.68501989039723	-1.35745831473928	-2.16976942865549	-0.868945364142323	-1.33379575252753
A_23_P430068	-2.84826761269688	-2.68279289915504	-2.55456270496838	-3.86193547402393	-1.42850095138028	-2.49649175705024	-1.91769355949625	-3.53032474938562	-2.44736062489387	-2.36834977766073	-3.07262072890722	-3.5409382631418	-2.09198592688732	-2.10626195307043	-3.26427002542583	-2.69779401022385	-2.48117030348603	-2.03402962568379	-3.75573379159862	-2.05026280832468	-3.64007428423556	-2.91754534216035	-5.70111572175579	-2.39787743911651
A_24_P921260	-0.266397889131004	0.0575682259230539	-0.0621200553743937	-0.451582986274034	-0.578194257406442	-0.159458118165676	-0.0286214372457997	-0.0706822423561756	-0.228287746802179	-0.216969162876731	-0.343121092873732	-0.240895057085757	-0.474962500612717	-0.219681259617121	-0.0161243820712740	-0.162213772126904	-0.0437808483534351	-0.175348554297959	-0.337789228863105	-0.122534567522547	0.0696199751914212	-0.259578064862424	-0.0594162828210813	-0.194577031803108
A_24_P337239	0	0	0	0	0	0	0	0	0	0	0	0	0	0	0	0	0	0	0	0	0	0	0	0
A_32_P26017	-0.126751562700054	0.382742824168953	0.418562939955808	0.467615363344481	0.0716272491465206	0.266070060504550	-1.70875016612687	0.390326045551809	0.0530775469891547	0.526440952339162	-0.545321611349449	1.08838029704427	0.0879448493882022	0.17612409123236	0.263518987717581	0.41623713551743	0.162801994638117	-0.0395387328553323	0.214757243135872	0.614053044422634	0.724811903939136	0.0703883306820089	-0.139167783554576	0.462233580388179
A_24_P396167	-0.88253271078191	-0.905875765630981	0.120585989844411	0.435290927772746	-0.148070617918603	0.934130102150635	0	0.395816818975747	0.78939010737405	0.897245838921286	0	0.0597505670500601	0.0837482338077066	-0.225792065040158	0.264411435327020	1.45923687415633	1.26290827218548	0.249517430528227	0.469006826009442	1.45523735278855	0	-0.444911809218835	0	0.629168555054601
A_24_P521544	-1.18527723362915	-1.22400076871837	-1.25901074796231	-0.91817631093655	-1.58173510167901	-0.928122070970849	-1.43439343659953	-1.29345148293668	-1.67430637697181	-1.34020752586508	-1.15532565793945	-1.34841244144019	-1.63100192928298	-1.57193647282977	-1.048084481761	-1.04780778275692	-1.19010767651174	-1.69653075193897	-1.53651962649031	-1.15867758171627	-1.02448104355768	-1.32831317363582	-0.916896372373783	-1.05306135290866
A_23_P14482	-0.228825426642499	-0.220202700045853	-0.0431850652335357	0.000943198226720677	-0.403160499445608	0.0727100661903206	-0.169399749807396	-0.117063029623584	-0.29430658667282	-0.218653903126225	-0.393702733970377	-0.238928266538210	-0.317533597438234	-0.258154070190217	-0.201850774026604	-0.203321406576107	-0.163456486824404	-0.319214543647212	-0.220169783193238	-0.133912582070383	0.123425079344828	-0.367319760464756	0.0862381543498331	0.131280735538769
A_23_P58321	-3.62379058802387	-4.00619548341009	-3.32192809488736	-2.96648150105544	-2.73929816389612	-5.02873683621133	-5.29215073230862	-3.37784223381851	-3.53165559682864	-3.08995535460952	-4.01852796207824	-4.73022994223289	-3.63786157118505	-3.63452766421745	-3.5025276822477	-3.03442297065846	-3.21033415812401	-2.54691618989296	-2.73340688951966	-5.80224393966926	-4.37984787559746	-3.64601095840671	-5.38470278493231	-5.25077485887605
A_24_P326511	4.87606687420761	4.99138576767346	5.51440063751302	4.099013306891	4.53662319593025	6.84463847018065	6.71576712991958	4.82905400438119	4.75820710105862	4.7253833853415	7.12682695712074	7.08521517364258	5.9340092373849	4.75863146740695	4.90565264017208	4.73050399797879	5.12213672793303	4.48787520001166	4.19652742648979	6.02681923440322	5.93577933673604	5.07936464147833	7.18968799845405	5.85820905358703
A_32_P43372	-0.535888144117268	-0.107497841830092	0.175397803410053	0.0205104870043978	0.294782074305487	-0.343394217150994	-0.316212454244106	-0.519580675855933	0.320369479152005	0.286510376016724	0	-1.32441219660059	-0.0510247985956366	-0.404773667591623	-0.51089533407053	-0.388896041877090	0.0482741681537312	-0.0907798337495368	-0.157227931474415	-1.13281340634455	-1.08336053382544	-0.00097258713256870	0.804589688033472	-0.365055920283325
A_32_P139338	0	-0.243809572026585	-0.0375377874722272	0.000829606293051153	-0.213758754831286	0	0	0	-0.245125609882302	0	0	0	-0.54829458285691	0.0281003751082741	0.669676935865966	2.10509395418306	0.958799094632996	-0.877656749511797	-0.65072756210865	0	0	-0.197524290424440	0	0
A_24_P41706	0	-0.496353520088357	1.48490185841465	0.0830314693220809	0.226223714948378	0	0	-0.508600220925822	-0.413105561210622	-0.0989606070461252	0	0	-0.0592718516327405	0.655649507168417	-0.943127388929403	-1.08102811775357	0	-0.741603518638032	0.963196604911267	0	0	-0.510881800867665	0	0
A_23_P348194	-0.814259560610719	0.766395330442496	0.245490486212176	0.469152069010571	0.733572336580352	0	0	0.179332314047066	1.01930965192753	-0.242291247917415	0	0	0.530117460049162	-0.190594679189523	0.133560345676910	-0.148231348412895	-0.122661219120557	-0.00699793578827087	0.451201286437954	1.25348254272041	-0.200273387497556	-0.250680591891027	0	0.154249477822239
A_32_P834652	0.743960401042508	0.956576265647054	1.05637313417418	0.61306706161602	0.858076705380317	-0.36381823133084	1.09066064886930	0.876973275097408	0.533972144023231	1.01012383709237	2.02526333548676	1.29373400627730	1.29174111451023	0.976382650345858	0.805989135616995	1.28129565477103	1.37022360442918	1.26810062385313	0.804034641352388	1.48106921476911	1.38749278050757	1.10651603527181	-1.01042026801715	1.18838187939025
A_23_P164912	0.474943356673299	0.597180464370281	0.71753646849567	0.712724319803296	0.371122508750603	0.641394411125463	0.162862694004504	0.488829782146547	0.186755170945666	0.739688690520227	0.129100886754755	0.243061956562207	0.362044686808068	0.20254010985024	0.225216852162723	0.476614883455506	1.00316934807083	0.452486089964416	0.506156217635129	0.219767623303048	0.128248505385137	-0.0529978758256645	0.51537619252128	0.754077372918625
A_23_P87603	-0.664298225028767	-0.995178506511353	-0.840447808006503	-0.719085507484199	-0.709321851229555	-1.09831487546860	-0.938014036698158	-0.944474887536993	-0.865886678917387	-0.854131740702027	-0.96498804034218	-0.991639469487318	-0.692399238953779	-0.701513147665595	-0.956627663182924	-1.03615444803769	-1.12859473804474	-0.59198267769607	-1.20228276720965	-0.840733194516942	-0.959693848989305	-1.05078565510489	-1.31303995778948	-1.19971305451941
A_23_P50735	0.224154805673652	0.194658658087379	0.145832643365555	-0.0709568338958581	-0.313030101110535	0.303831984511249	-1.46015010939520	-0.350791171381713	0.579673044591812	-0.136498446739062	0.790959710426257	0.955835230855793	-1.12774832106414	-0.0442870697672311	0.5896244598765	0.092437408167991	0.414818252661395	0.117852007577346	-0.0134696791429584	0.856579538631183	0.0494474640879817	-0.292482404571668	-0.779546716208116	0.261103053124764
A_32_P69492	-2.22922959760151	-1.72656866952275	-1.79051924314429	-1.96916423591779	-1.42571417527131	-1.04303500455974	-1.56054852428850	-1.54339903063551	-1.72615317637655	-1.19387764201799	-1.70732492078196	-1.48734062867202	-1.37148472593025	-1.42993885891852	-1.77391860675595	-1.54140558975372	-1.80106340268227	-1.36783663465756	-1.95475152933541	-1.25029955094616	-1.21723941460311	-1.8786560267943	-1.22309623693110	-1.66158071290119
A_24_P378368	-0.220963556018012	-0.494243730668206	-0.538152351371753	-0.271203516147705	-0.60015589510111	-0.177919204436305	-0.511038864617726	-1.2057021995414	-0.337168049237508	-1.07768850371351	-0.00820348233920358	-0.100749557973797	-0.659997348974391	-0.923629632610954	-0.491132348036937	-0.696003914287234	-0.293273590943228	-1.27634294932149	-0.600792053964873	-1.01105833101009	-1.21101656629236	-0.259428959621595	-0.562319752975547	0.395282372899551
A_32_P106669	0.41615661198041	0.1426184807441	1.83702623647271	-0.498945801625879	1.68728453215991	0.96222267871048	0.229777836648577	0.821360059334394	0.0405111107054345	0.97557768371964	1.50321260146151	1.23957996171425	2.02521910069225	1.80300083353103	1.39626613744224	1.33947249379789	0.69999991673658	0.388708969489584	0.142493461508336	1.72552452839221	0.226156653823936	-0.0776087232053712	-0.814551008975546	2.07046831670461
A_24_P59111	-0.640692882031878	-0.627545392555721	-0.35212437805806	-0.226730035189535	-0.456901941272084	0.983470441697991	-0.530339134636284	-0.461339381126055	-0.647400113633655	-0.0509895310138244	-1.21769678729680	-0.563214142251959	-0.446871802935404	-0.655436981171269	-0.593025122982321	-0.165170007063018	-0.380454010396491	-0.44944824917389	-0.250003326891071	-1.02408313370908	-0.187252414217619	-0.944756922554177	-0.587768809582356	0.0448096463950286
A_32_P95960	0	0	0	0	0	0	0	0	0	0	0	0	0	0	0	0	0	0	0	0	0	0	0	0
A_24_P171141	0	0	0	0	0	0	0	0	0	0	0	0	-0.438000408262226	-0.0807519540249875	0	0	0	0	0	0	0	0	0	0
A_23_P327499	-0.662551614034602	-0.670115864882686	-1.07962663083839	0	0	0	0	-1.3983106011464	-0.245375000943264	0	-0.212940306060237	-0.00158752361553178	-1.30738155788071	-1.59879060436630	-0.806839504031064	-0.339601065583220	0	-1.10529909275686	-0.718012603771438	-0.485448996129675	0	-0.175897557295602	0	0
A_23_P150281	0.837866541318158	0.399661521884662	0.485001501853555	0.702463000517865	0.548396482004642	0.569567123109503	1.04769493121225	0.8579965050669	0.660575202685003	0.713113204305459	1.00819093303503	0.774748550839864	0.492080177170611	0.451549682616111	0.789030600342994	0.646498860257221	0.478923309559248	0.824177384226318	0.541838793972106	0.277481618719614	-0.189940916033576	0.441370519263166	0.759053839787635	0.637621623973489
A_24_P134683	1.21659938104241	0.685932166475816	0.9201740822838	1.35613020356844	0.85462945289735	1.30323506777016	0.780076713226015	0.845650387558569	0.688880753702289	0.785628193224923	1.34639809799026	0.960481863816455	0.607140899354132	0.374156366881537	1.08221481145568	0.769180526974658	0.886521131262573	0.639972676394159	1.09388983869756	0.657387709033802	0.322871479885649	0.949758373312195	1.69622786916545	1.26130103799962
A_23_P129225	-1.65408582490831	-1.39981153961269	-0.29963791415884	-0.225552139746864	-0.302374033123275	-1.46278073927065	-1.38877766940759	-0.94316912596618	-1.0494452621015	-0.680612409564323	-0.813034476050004	-2.51741130756251	-1.37295465851628	-1.01726056144192	-1.26073876546054	-0.624961057734588	-0.462237455085109	0.0654261195352253	-0.311971053857464	-3.27424093644212	-1.70972097469814	-1.47981894633931	-1.92812975769992	-2.16996549881743
A_23_P408996	-0.640841561899814	-0.460607431143748	-0.65441983469281	-1.11791603643260	-0.545051735585671	-0.425643359285113	-0.444781928474181	-0.780618493787252	-0.200596760388637	-0.51968649288566	-0.264292799973353	-0.179745608641598	-0.289810415329447	-0.190707629960176	-1.03438375539019	-0.717938411497175	-1.02783015033947	-0.348494948713021	-0.817109005889779	-0.00767468249768318	-0.224783443027822	-0.713057032826724	-1.02948334041079	-0.58820311347859
A_23_P160862	-0.596363840433993	-0.675074217609987	-0.803906598962742	-0.898339452862561	-1.29041701157782	-0.93885556579376	-1.09271268092224	-1.34836487740935	-1.04512215769747	-0.886623099174217	-0.96588553097066	-0.984898551873696	-1.08498250209117	-0.822414267568029	-0.968991172977989	-0.442251089983088	-0.716797440813365	-0.928865470642721	-1.07611620392007	-1.08768069799091	-0.778326548100982	-1.01626763049050	-0.879063067174813	-0.77399333274441
A_23_P502654	1.18835282348178	1.35898919540445	2.28880845737739	1.47515796663559	1.44385480968867	1.74638344175780	1.23788050117089	0.960829879633845	1.66897707383555	0.725972785927754	0.563161225930564	1.86812660299715	0.510244596260938	0.570186675322527	1.40591108891492	2.00648584626170	1.71422713992931	2.09009467216786	0.775874786779416	1.19438580001621	2.33348534803188	0.91943650130118	1.80365358011054	2.17430204307815
A_24_P810697	1.71258339343519	1.41490641575611	0.853735520386052	1.13827782790949	0.79874368821502	1.37344459706767	1.05963755105673	0.387346318239182	0.828679091097791	0.600494444420009	1.72162330586650	1.10440373912472	0.919754330093586	0.696528200910738	1.24984581642811	0.961842282731177	1.14070241752020	0.910288204321917	0.995293097085372	0.88058271274698	0.517254300710309	1.00493113795104	1.69312344663793	1.60937025870598
A_24_P359050	0.841712870643068	0.566612139842676	1.32877123795495	1.68837505272174	0.510392309779991	0	0	1.04263887493240	0.87012272754499	0.366696295684822	0	0.104883882751814	1.15301570042686	0.334775429198394	1.00608654473777	1.34021088533096	1.12424067061332	0.548971207455567	1.17893012228636	0.740475118130133	0	0.498594649243982	0	1.36782171454971
A_23_P73297	0.797381418654157	0.485012425349709	0.727502252780332	0.759543339512322	0.701273771520235	0.767729798122748	1.24362555922129	1.13182169287978	0.672018284602478	1.06238686844012	0.728413256347917	1.34006629209897	0.696642565261453	0.685226478660449	1.20252231044799	1.33744695810781	1.57596088773011	1.13418626056490	0.598470286997902	1.35486269233867	1.16155144449559	0.362092644819588	0.858447834841198	0.68012344234471
A_23_P83351	0.0416240615569303	0.0933053998756734	0.0621200553743937	0.239882581570393	0.115706777403271	-2.27736999725848	-1.25001399402081	0.165040282880835	0.120545469729553	-0.00244691788562563	-1.59477625656905	-1.73519292869092	0.120408458665559	-0.0393065365592595	-0.0635436091603039	0.507841423785038	-0.00127636669247035	0.161044681919718	0.344985815685696	-0.864847002458203	-0.897563817864843	-0.00137640842197832	-0.962969842791268	-0.558692496835867
A_24_P107941	-0.76826924403292	-0.838502103895827	-0.544796207561527	-0.493608340166412	-0.806954315181108	-1.02229773754344	-0.949546191134605	-0.78584830285172	-0.973868717479032	-0.611056285916857	-1.14358972314595	-0.800948043294442	-0.885021696965322	-0.74459128169472	-0.555695923361485	-0.423102220159383	-0.703625048503244	-0.796445121593864	-0.703353747964505	-0.815585725796084	-0.770392923431014	-1.21967191173146	-0.433208914986553	-0.465482770881115
A_23_P369815	1.62895312249002	0.725328616898776	0.200312264121708	0.9176363189014	1.13638987917287	0	2.08857157444801	0.76894195407151	0.969224297254675	0.211814603688776	0	0	1.55894616669309	1.14736315010128	0.456300773937909	0.789334449797592	0.865297543274579	0.858155650004913	1.28291338724624	3.65911617734444	0	0.854939379155012	0	0
A_24_P611114	0.89337727626383	0.3177060812131	0.0182373852409316	-0.0644006088736746	0.485616739214176	-0.0764303209693496	0.501161055286994	0.451271260527923	0.325507523108683	0.334431280769692	2.15864175650238	2.32676491674882	1.12438231563413	1.27063841580411	0.691734339432525	0.95488232814134	0.550600065067974	0.757811298826974	0.0120566863477993	1.94189707045843	0.0482648441991737	0.792943962522738	-1.21874152272028	-0.172422716465562
A_24_P861869	0	0.652793286484815	0.518220782802429	1.04440456508839	-1.36677623567873	0	0	1.40736995017899	0	-0.816600201112161	0	0	1.06133675149313	1.12961932863187	1.3304365072212	0.98403964211811	0	0.515187638886036	1.43224444842786	0	0	0	0	0
A_23_P206454	-0.398417048226236	-0.327673469856155	-0.325216760489473	-0.239035035499653	-1.04306601176877	-0.638262778020528	-0.808564375995583	-0.919240156747974	-0.55182747431397	-0.768469723722218	-0.676001022260749	-0.631758601931094	-0.670519533958028	-0.505908748608544	-0.126083613017642	-0.477616056110528	-0.411166593970123	-1.21469719717952	-0.39609120259595	-0.855585394843817	-0.707525675075058	-0.600637033532782	0.0460484537742649	-0.433255810645468
A_23_P91262	0.354709007866408	1.27784114154982	0.910208297999137	0.318244035677215	0.769346816051232	1.08822289645070	1.02248113920040	0.407316600890717	0.926731728460041	0.307999694799497	1.72509147254436	2.28170981129302	1.22393032490777	1.2318644870657	0.542936891851924	0.827577687567327	0.811209800742188	0.55261364945734	0.417028284251545	1.96068096436086	1.02722727785960	0.48131575087863	-0.269902012059596	1.44383271521272
A_23_P330419	0.484504943696052	0.782881603808887	0.544796207561527	0.495826824402599	0.416139841226423	0.130319172923185	-0.894933573665245	0.553751793512534	0.322048703904625	0.635299990548027	0.649676425329732	0.389490948705578	0.812100896659086	0.463666708668463	0.321313310743848	0.603590229602294	0.487607367087249	0.390833735822551	0.357620506430088	1.67744923022108	0.815872863294821	0.350848950009260	0.319164100634161	0.95694093262902
A_23_P163227	-0.429707916696747	-1.54924175802259	-1.43839486508623	-1.08239319965876	-1.12587097957611	-1.97318811698429	-2.85833466130882	-1.08538262500827	-1.83156065754802	-1.39875309359539	-2.63093726408595	-4.01902901845858	-1.58656430747558	-1.12181426158259	-0.935544830603395	-1.07787636173701	-1.23354028684402	-1.26664998967617	-1.60285378948943	-2.40125531346340	-1.61568160185239	-1.56815597814023	-2.12565746542501	-1.29012737200285
A_23_P152038	0.308849768824298	-0.278740436995063	0.362090162342723	0.161826449429235	-0.403073276908392	0.148272460661436	0.191650793146867	0.240593650776396	0.0736297346087098	-0.346268248352077	0.293312279180838	0.0605573815984385	-0.509123282090051	-0.256893447974935	0.330996751337767	-0.0840255523181622	-0.117164967637875	0.0784897607890678	-0.113680875437406	0.481050357724623	0.376201984955715	-0.0211301767386003	0.213131792725454	0.433645620968992
A_23_P110253	0.814571751758956	0.80377478053743	0.298309142920885	0.509275745301894	1.31137708197241	1.72629943024040	1.93217440247797	1.24950032394730	1.13992902914246	0.724657963465869	1.84994739302198	1.28194571557167	1.59810130627976	1.07932194924081	0.709967365307218	1.18809659785274	0.896693922825239	0.562461471410967	0.872980898532577	1.81050233880468	2.55262999026094	1.21990332122886	0.730124303776477	1.60302394230057
A_24_P92771	1.57101550148474	1.16666208437255	0.787296958488305	1.60407464357472	1.12568371285581	1.15528495269354	1.08246524563528	1.09749340982212	1.17635473906486	1.29931690473993	1.20402282437188	0.802053485292891	1.28017718549936	1.49217417489983	1.01064133502362	0.67718768207919	1.13996433858056	0.556963767780638	1.14459631951298	1.07455624176758	1.65474995341005	1.15295746104789	1.34346553142641	1.41171683659845
A_23_P65717	-1.13847574107714	-0.241462717725764	-1.94332793550911	0.138422600206634	-0.233891712667039	0	0	-0.144746907609292	-1.13161358205726	0.143517392260885	0	0	-1.89641228755566	-0.220178849831245	-0.252869825686637	-0.840686977860129	0.211122084760420	-1.72181666367415	-0.90890908760272	0	0	-1.40266778952926	-0.274627231109155	0
A_23_P501319	0	-1.13809332237582	0	0	0	0	0	0	0	0	2.27442064100565	0	0	0.377029911752346	0	0	0	0	0	0	0	0	0	0
A_24_P317637	-1.62421606398908	-1.85561767912166	-1.29887388510096	-1.38594373421080	-1.7950486166939	-1.10452723246604	-1.82388633627348	-1.41357838331496	-1.42073348224538	-1.55150939383907	-1.53816936939684	-1.39098774086087	-1.54465394777148	-1.44769980758480	-1.63345044707395	-1.39753722074128	-1.66945204510771	-1.52193660066819	-1.36904575469624	-1.15019659730683	-1.07027523748707	-1.577594721923	-1.54937456870783	-1.19962278577413
A_24_P255005	0.523425700991873	1.05424027695315	0.83048202372184	0.827819279438727	0.799492760411307	0	0	0.460949221003503	0.625573264500207	0.265245462977475	3.70251304871330	2.07037604118257	0.673974969014278	0.858951391304619	0.338563419154295	0.66495947209008	0.860480973760295	0.383443105546346	0.129059763278097	1.09477211722072	-0.0252414981445292	0.822663922091108	0.94949989375494	0.775140873537606
A_23_P163380	0.243468848871161	0.00184130221799794	0.239843208450868	0.237276603191827	-0.291278210254751	0.459292703689007	0.118779815417173	0.0474983625085666	-0.2962098773025	-0.0299874310302165	-0.386550106222265	-0.227794367796302	-0.271735687002130	0.0188373481536029	0.238595244675127	0.179051693739400	-0.00231356258157543	-0.234013877967939	0.0769050001443761	0.0267446104373821	0.168044258109302	0.0128612678861466	0.426826280273484	0.278446254517318
A_32_P209250	-1.51909485096776	-1.92368942677193	-0.966681075612222	-1.27946285303051	-0.691755738296734	-0.486754083349084	-0.735309713610991	-2.15219668515419	0.64254291926412	-0.408605162514433	1.49139706961673	0	-0.756660545397118	-0.84885276643737	-0.516444154533806	-2.09154514190937	-1.96700305759879	-1.85197785114510	-1.91612898617537	-1.50679504645215	-1.03059112503293	-1.50645782955861	-1.12611669163493	-0.989728421723685
A_24_P117845	-0.611582206264598	0.483487319856526	0.611234769459275	0.282901222790636	0.390825269888801	0	0	0.239155621622374	-0.983026764649445	0.270280908919188	2.51477459523672	0	0.281522738234355	0.310797746827974	0.411828812363211	0.684275752805476	-0.302434749066082	-0.0677225335801953	0.195053457216076	-0.560692822081436	-0.410759244530644	-1.54476839384163	-0.986629260133684	-1.11330743655889
A_32_P193822	-0.110373543695252	0.271769727297607	0.375377874722272	-0.588314630936928	-0.232688000594424	0.652453476494205	0.640097189235204	1.15633222640228	0.454458654521281	0.000121230191594381	-0.418039870818951	0.386071804717186	0.875516859436792	0.025114209254545	0.634106371954613	0.383726922777953	-0.0272533438466964	0.280733651886079	-0.0344927751704525	1.05452286905767	0.925944840098709	0.0982904521349674	0.597876629214378	0.0170164434301685
A_23_P318039	-1.06047242466940	-1.61559731390646	-1.41514136842202	-0.778490705496297	-0.584155530455135	-1.46794436689046	-1.61856514705554	-1.50956125982622	-1.14000544179346	-2.91868651514959	-1.86500779220247	-0.775741050605015	-1.10499002887173	-1.47474300699104	-0.770824138266312	-1.50870968953856	-0.86104625895596	-0.809997770362308	-0.937095300346354	-0.994906062897158	-0.402612738749415	-1.96465727973554	-2.40944106118122	-0.652240253888735
A_23_P218375	0.259717287433608	0.0234699772506603	0.124240110748787	0.451091988691969	-0.296446127878936	-0.163688234128676	-0.125837631185046	-0.155147243373489	0.135704382016466	-0.201944154787342	0.282836108017084	-0.0800171324019393	-0.186674666410075	-0.338815305348668	0.232490187450028	0.225673783903683	0.190495930491957	-0.242052142309878	0.186615121214386	0.0995023455185332	0.628331409575314	-0.088964841795679	0.700487195752336	0.494494313670188
A_23_P253464	-0.499612650786732	-0.133552721287204	-0.760721533729206	-1.18645275734804	-0.586866643007889	0.0524187135411372	-0.441650769740577	-0.898765871165883	-0.609770670178976	-0.898086025957938	-0.435395012749164	-1.02849305537510	-1.18869100307008	-0.559079307790514	-0.817625691941801	-0.575510088680273	-0.503658052964392	-0.958646760644156	-0.192349737082789	-0.260240957872669	-0.282288986692391	-0.62208478888274	-1.10029877145439	-0.488557046534872
A_24_P192556	0.41520959439377	0.585763368235329	0.448460292809794	0.331840400222125	0.490742002550797	0.272965869559795	0.493689644024342	0.655243937285819	0.461378926686867	0.505654946326045	-0.938736873302929	0.233394026814606	0.729488324629024	0.520301632913788	0.389361043046463	0.34274960398023	0.375734485696415	0.605432017490498	0.0839223146327234	0.597295804703471	0.48782006482808	0.196955936896670	-0.087926351829553	0.130183595935550
A_24_P922793	1.20610089070749	0	0	0	0	0	0	0	0	0	0	0	0	0	0	0	0	0	0	0.164923039714013	0	0	0	0
A_24_P88565	-0.382576977573202	-0.557576323348707	-0.32322360363254	-0.167766230832268	-0.275361067979838	-0.625405043058061	-0.56556662443048	-0.444231526180767	-0.276675187123107	-0.416450514253520	-0.456166226216475	-0.762191748014742	-0.364343900540817	-0.435497226483487	-0.230899124609451	-0.31226800682324	-0.332922755019630	-0.123853728588619	-0.330571250849959	-0.548539289700285	-0.558827162817942	-0.610338684670764	-0.346521298550054	-0.677586562927376
A_23_P210001	0.0721502897147959	0.560902869588032	0.0837125879911615	0.14141686955847	1.29704359241273	-0.0351336524344423	-0.0382746953657768	0.441396494415518	0.276937424013573	0.388638019749333	-0.00533031696213784	-0.0254849708284999	0.95987831764957	-0.352696638306146	0.130578067721453	0.526352489726188	0.498559223538392	-0.0642830720484092	0.507700198988133	-0.336276823433221	1.05463695270546	0.153034534908682	0.490877550504781	0.567535059830723
A_23_P328836	-0.446605018225718	-0.538983876480896	-0.511576926612654	-0.628251787609579	-0.417607182708543	0.336397218412200	-0.402538748780572	-0.217559895868664	0.0966121692818396	-0.362681995391144	-0.331072028719844	-0.166980009215123	-0.834729989766485	-0.211420366464215	-0.335503395856722	-0.433635416005884	-0.22722344110303	-0.354208600923015	-0.044916581618972	0.105599789814579	0.502289481041546	-0.370086721272641	-0.263619366418824	-0.218627727528731
A_24_P184844	0.650652313793445	0.829540139510685	0.850413592291165	0.881549581843722	0.719204650760671	0	0	0.992508304167474	0.662236667014818	0.63228016689891	0	-0.595300503541953	0.883072288240435	0.86657513057664	0.53451501849539	1.0107367132265	0.892024971822865	1.01578794938868	1.01955556861712	1.17332891501703	0.350737094046449	0.696226667172215	-0.475218124972776	0.329628021025391
A_23_P24457	2.16692423012930	1.93168356999574	1.8403481645676	2.00365604487224	0.933406421776128	2.31772352041223	1.67491947733609	2.95053835595652	2.28314318174186	0.673281215889978	3.46255816700567	4.35869392385935	2.92921666844214	1.76978888872816	2.34105412035629	2.01794617596204	1.21118717653300	1.78655795118941	1.06902669845304	3.66447609503783	2.42487331466730	0.865361905299224	2.26527854473737	3.16193062588510
A_23_P78958	-0.929291149817041	1.03753297345368	-0.00950071435137786	0.0747803449963425	0.311175530276926	0.639266690934034	0.909570682469905	0.172333744966423	0.984031290126493	0.702255057452716	0.21057597506249	0.617176692609008	0.62361000034543	1.06332707773513	0.590448049231618	0.216409346670946	0.345296145225428	0.169301546503985	-0.541410011784752	0.858810220322949	0.262994030097821	0.459835466212189	0.127915579492557	-0.890015697303009
A_32_P99461	0.478838026363654	0.825126570035426	0.664385618977473	0.327826971934571	0.664174055675086	0.952163319365505	1.02512683335538	0.913154862503593	0.87797849884374	0.507882490788918	1.15550027608634	0.548761645614858	1.15788694555566	0.874938917362893	0.7897419457341	0.735458503102554	0.659321020359527	0.738100205296536	0.166214214233492	1.03665348069943	0.233853998750940	0.475365839488407	0.979636895816776	-0.0967441272613506
A_23_P122782	-1.36116104741062	-1.23810059750997	-1.12281169607193	-1.16029905800445	-1.52673516898632	-1.15147725207729	-1.33329784566722	-1.52785544472249	-1.29509331334269	-1.46305290384289	-1.33165387162102	-1.67108530626800	-1.44176967429007	-1.49535449883362	-1.30674013675066	-1.35032355996090	-1.34529960380442	-1.24837726676075	-1.25485413195054	-1.41239060267798	-1.11373392096858	-1.48842369216966	-0.878929485137876	-1.20673655161423
A_23_P319013	0.172630544691656	0.670214577969182	0.241504172498311	0.690915559564903	0.332655012265882	0.326023074855138	0.794444671775993	0.000119596770051403	0.856697748778054	0.388181321739234	1.07821643249898	0.352648421184235	-0.0129497811485583	0.721759445668414	0.260291809715411	0.179096063902481	0.482531285228265	-0.0163774392718762	0.640434407125322	0.88711455883648	1.06891383926795	0.477278799021658	0.520975125266445	0.760255736293669
A_24_P923336	0.021818633294376	0.445118689266993	0.368734018532497	0.341740609181124	0.108064441147292	0	0	0.411964461303809	-0.084835080383505	0.0120738538795218	1.59173830848024	0.755987562296038	0.247520199592241	-0.0888868017321026	-0.0163009175652961	-0.0761947997554466	0.198602998575379	0.0989415274856736	0.387492556822161	-0.527428178543462	0	-0.436463341170359	-0.457658553912953	0.122315213435076
A_23_P84736	-1.25089636755111	-1.75372056141968	-1.44171679318112	-0.759360705552943	0.379368475384343	0.0426361592029737	-0.610603051681182	-0.821836228826022	-1.37111338087624	-1.18314136009741	-0.257876486955311	-1.27724802690154	-1.54575130021063	-1.88782948306037	-1.00379521427258	-0.403362820479649	-1.64499339445478	0.219073863069822	-0.0842309234137025	-2.05640789395284	0	-1.97442956735596	-1.41196712594199	0
A_23_P90497	1.37589143097330	0.647606505358383	0.438494508525132	0.629680472478844	0.849767216505354	1.54197447126874	1.73739271246509	0.409011492454179	1.31278860177483	1.09226705556287	1.92678046026827	1.22367255225681	1.41445275863899	1.17888499555416	0.821110235392982	0.646912593778112	0.345361418787143	0.458080537110075	0.424098958372591	1.74138217270925	1.52362609110876	0.81640964601524	1.14410885181170	1.83359929857662
A_23_P6303	-0.521294428994926	-0.316349525933287	-1.03976349369974	-0.49510039114628	-0.571836168752259	-0.1911805352256	-0.293668166472945	-0.41619703453024	-0.671642523377253	-0.527491061977913	-0.575830852063958	-1.01266794602182	-0.830611525434499	-0.431075433575229	-0.60784481957156	-0.361733434104518	-0.62077181739919	-0.711831253983037	-0.69276452613972	-0.832688284259217	-1.04286902774441	-0.737437405233839	-0.239093800241555	-0.582882974213173
A_23_P398491	-0.616754208465129	0.204336617965012	0.199647878502730	-0.619610459378277	0.157722957425804	-0.0912345518572725	-0.588599138133	1.39291864677847	0.43713582897196	-0.0740236524631032	0.732385090441602	1.6758578662145	1.26720818089439	0.633935794268869	0.970813218315332	0.526975319021277	-0.2450055716784	0.215922889998491	0.0820610970196275	0.899905088536044	-0.465162217775478	-0.368164858307709	-1.32441788839219	0.48249628572605
A_24_P691775	-0.0934412449096867	-0.444106038686018	-0.534830423276865	-0.351322308485334	-0.271533103735085	-0.669415850588313	0.544360113810436	-0.527479829874639	-0.0553225582163892	-0.694936615663749	-0.132445853749752	0.59117784328259	0.064207089487437	0.00700593789448852	0.819187061595225	-0.278163795754986	-0.355401262136752	0.739716838877939	-0.509281477621015	-0.355380853207116	0.153842178776410	-0.0369184504204866	0.145217090421765	-0.296870622686233
A_23_P154522	-1.04898887602045	-0.963489429883096	-0.989934572276434	-0.829780505590618	-1.24092835558147	-0.831591007892218	-1.59996023731009	-1.33621663353772	-1.29165837524717	-1.13147361461014	-1.30627629360542	-1.1390477485265	-1.38821083287150	-1.26348892196297	-1.14778419219617	-1.10192438586840	-0.81899119706063	-1.14610435361768	-0.956786810114094	-1.16248858698659	-0.565958591681916	-1.40947037508385	-1.23858835089706	-0.845567828344012
A_32_P93419	1.60391749677646	0	0	0	0	0	0	0	0	0	0	0	0	-0.615132310624274	-0.198993017715302	-0.0149527643086585	0	0.621377357387317	0	0	0	0	-0.0418535135749846	0
A_23_P211619	0.54701240332145	0.270987952546287	1.14606519273614	0.335460521059573	0.894879752450638	0	0	-0.0232245783832250	0.642040545074909	1.03109327798173	0	0.293099333391636	0.445273722986796	0.710518747901613	0.528129975052259	0.51239443351743	0.227143632511374	-0.0319385620884503	0.130884180638196	0	0	-0.504554229438118	0	2.14766287815934
A_24_P233915	0.226597161221571	-0.912251847840884	-0.187356744551647	0.388431294503024	-0.706996149438756	-0.140393172669659	-0.855529246950772	-0.132401975232028	-0.370607499940076	-0.532393919903232	0.208825210096901	-0.140919871710564	-0.922709276154818	-0.772504034646354	0.198539110988504	-0.648539363226519	-0.331904599571952	-0.652320973751706	-0.189882762360347	-0.0706867942613669	0.366929010699967	-0.739131334766925	0.195629860606102	0.24894764106382
A_24_P24645	-4.55506804554649	-4.1556662824936	-4.35172580430245	-4.34181344658733	-4.58449164494716	-6.11428866063738	-6.81160921680652	-5.12542236064156	-4.2679129040486	-4.48501791332134	-6.7276512512747	-6.40868560538213	-4.41871585941479	-4.42964763713595	-4.29176822445998	-4.35962745209257	-4.46390808011025	-4.25993249666527	-4.33511116764815	-5.7820066573793	-5.15888855386187	-5.04797467657082	-7.42506385807134	-6.25861707516686
A_23_P126248	-0.947919709032979	0.648289132348915	-0.73082418087522	-0.395935509805613	0.345260738454829	0	-0.219309292365974	-0.136604954364421	1.21327444361287	-1.07150648057028	0	0	-0.108775934663171	0.0450754854182246	0.0756137318136483	0.0936491159222148	-0.118496920851094	-1.29252399064681	-1.55055568090635	0	0	-1.23621678390944	0	-0.482791519095748
A_23_P351903	-0.881245808129085	-1.00092048081590	-0.870345160860489	-0.84085515013774	-1.26468375339233	-0.972324685632721	-1.28169279559328	-1.01932475706678	-1.14216847042642	-1.14718692281242	-1.11918972910616	-1.05932944953417	-1.12972194996677	-1.24843581541123	-0.81701115683678	-1.11472157005433	-0.908995293962132	-1.22909851386704	-1.25181413589307	-1.13388624428314	-0.665954580233171	-1.3834909998965	-0.71390209545724	-0.824680945672631
A_32_P167511	1.73294753118989	1.04986159934963	1.19589411415945	1.14613341351246	1.02439832489058	2.95613647815123	2.40508312536453	0.78918963200326	1.50438693759110	1.73877940915982	2.44238825230124	0.93984536483137	0.381294102758192	1.42897651661319	1.18166323962301	1.24476353020403	1.12294452369900	0.946229708012058	0.978932210227115	1.16785661350646	2.16388331987722	1.13731004428594	1.60518032275883	1.34209800790407
A_32_P73217	1.16730829007564	1.00673960557168	0.963359147517335	1.31403659102976	0.65759033369207	1.36207083814226	0.882320970088564	0.99688313431387	0.800792166137096	0.840099475941558	1.20100540978501	0.871520425136794	0.68755912494193	0.754617649643013	1.00118945799813	0.904007875692772	1.12623720122043	0.654624712614906	0.85878635492713	1.05690899373078	1.54510770056013	0.842270457602566	1.19001824721769	1.36400470622313
A_24_P929449	0.52520654844137	0.405870744310744	0.677673331357022	0.69324640203943	0.462453936169847	-0.471095032198375	0.947665864229801	0.866792520540905	0.339451331003114	0.486079901696348	1.69858320820213	0	0.596335152595158	0.354481029920727	0.741868289262714	0.746349754629727	0.720213567162275	0.665971714406092	0.607837265839265	1.16869002846049	-0.209360142270835	0.389978464242614	0.171947737021455	-0.842000748267386
A_23_P93046	0.186976574230920	0.281251308705149	0.335514737583624	-0.696008021851323	0.129263476764737	0.788489746267503	0.237890399134629	0.301925729559033	0.178259258422534	0.0988242714962093	0.144201584710031	0.414248833990601	0.760187139475088	-0.0397553337952359	-0.0133917009835122	-0.243845463366836	-0.242067718000233	0.0876585448629343	0.0261163504808191	0.700522259367763	0.691332518677975	0.232419397095887	0.360253324791766	0.581339488824034
A_32_P221579	1.4986832093091	0	2.52798728020928	0.566374949858195	2.87180573614658	0	0	0	0	2.15136678878639	0	0	0	2.44776451687059	1.72786185593476	0	2.24024268715322	0.0195675381318979	0	1.68396588712656	0	2.78337872759786	0	0
A_24_P333541	0	0	0	0	0	0	0	0	0	0	1.46914066329011	0	0	0	0	0	0	0	0	0	1.22841045485968	0	0	0
A_23_P84749	-2.77096028739639	-3.4265829580365	-3.68734018532497	-2.99211422407688	-3.08992086568766	-2.12774990009621	-2.26454829956856	-3.75937503006584	-2.38080472452318	-2.78439126888740	-1.85995339821544	-2.17106513474996	-3.79635621851999	-3.30720804683957	-3.57910741294581	-3.46372565863462	-3.2031031491503	-2.17023868488256	-2.33562389040065	-4.10263744739432	-2.4911442464261	-3.66808665549910	-1.98720022528166	-2.29859509705595
A_24_P932919	0	0	0	0	0	0	0	0	0	0	0	0	0	0	0	0	0	0	0	0	0	0	0	0
A_24_P677471	0.237400075571774	0.183364849898925	0.551440063751302	-0.314248521318764	0.0803793780305169	1.05756291992696	0.942442318328564	0.283120426760175	0.508317896236508	0.170282801509316	0.568492843454126	0.369296855467156	-0.0460130284340875	0.375240200069922	0.0211290514321362	0.288857388109129	0.290958827696917	-0.314673826344323	0.125826566972017	0.94097286576114	0.466319031730951	0.140549399393498	1.46370603443729	0.753886470015832
A_23_P53623	0.938015560134382	0.8082851267473	0.803906598962742	0.608977320335306	1.61968566263491	-0.194753829433798	0.475214438296976	0.76612465210089	1.39659443595542	1.52115921202463	0.463262229042666	0.108171050058239	0.835829513750033	1.01746675451535	0.89117772901094	0.736236097373463	0.834158260694701	0.892608310036762	1.34971280122373	0.177409682952701	-0.655453551280799	1.00160486876051	-0.295257603927325	-0.911488407309009
A_23_P375147	-0.327021777058674	-0.0841971569779771	-0.260439162639169	-0.51484369575249	-0.312407638523089	0.0804354808782173	-0.0857775714444845	0.322202240232120	-0.178243845739191	-0.238033254267404	-0.281182682288189	-0.185119687714455	-0.660375413956749	-0.264340513956036	-0.283563662855986	0.0401045946712762	-0.177375155596127	-0.575170110932294	-0.444197479407530	-0.600053878689316	-1.00527553220242	-0.70066867401293	0.121555744301458	-0.448057701700118
A_23_P333228	0	0	0	0	0	0	0	0	0	0	0	0	0	0	0	0	0	0	0	0	0	0	0	0
A_23_P256641	1.35766883661721	1.39913115359485	1.26233267605720	1.6218712162657	0.82827873763888	1.81550888772574	0.893787502825232	1.14099811330229	0.559662598500839	0.678455525501764	0.492640268199507	1.72724253260258	0.862373587812737	1.13337269778535	0.788895223136114	1.22417896458181	1.38713641469172	1.08805423518528	0.832576678437591	0.644171211816558	1.09825641053071	0.516895032858076	2.07958866563843	1.16465909294749
A_23_P32125	-0.76435326450603	-1.06228171679259	-0.777331174203643	-0.800464345649365	-0.845969552762648	-0.81449300943978	-0.708446498594284	-0.621419929224624	-0.822737896114696	-0.971467654759665	-0.875618777187322	-0.599188133734482	-1.02381524379391	-1.03779560907518	-0.698954215960797	-0.857177957402052	-0.85400715677172	-0.747966951610134	-0.762747706565088	-0.735335194792636	-0.864623408793221	-1.24891607319976	-0.912193984836363	-1.09306935468083
A_24_P153568	5.44378568781968	5.64525455761197	5.04933070422879	4.7469672543698	5.04438371880724	7.16702666869203	8.0128678295982	5.83664660767302	4.96416672266791	5.62593635648994	7.47865909187658	7.07061672809463	6.3736928666128	5.60206905720585	5.26544340707259	4.672560792148	5.31638342707351	4.15389092120835	4.03441231602594	6.4797456004262	5.95221937949352	5.41634702682584	6.54151444827469	6.96007561099897
A_23_P88971	0.201052148894681	-0.0549630158400182	-0.0313257819347878	0.114860150310719	0.166382307914284	0.0199227011108036	0.0190922643915371	-0.141077254830793	0.072237234970674	-0.0956104775091148	0.0593114888123301	0.222561521227223	0.249244918116901	0.0668615179215121	0.0933182065396455	0.0912586275975787	-0.0436755882117336	0.0321449987954068	0.0935072433161119	0.115084791047437	-0.148386323866079	-0.173322299011822	-0.140227304880006	0.041001138218057
A_24_P372833	-0.268809683471959	0.664170080655928	0.8935986575247	0.654438849409225	1.0977512552233	0	0	0.110470420718871	-0.868981269202136	-0.262994563400157	0	0	0.659577527688073	0.732661226711068	0.914986323846121	1.22105403180584	-0.0127884558364648	0.342709448845612	1.04116251209016	0	0	-0.670715678531162	0	0
A_23_P352469	0.350584428529185	0.363338880096483	0.42852872424047	0.239970060494020	0.337947021111998	0.0264314652247528	0.433538876789133	0.317329363106488	0.376768861022745	0.369000369066181	0.174923674977485	0.0969498284901049	0.422178307247029	0.384464978464098	0.246473126195768	0.678173214100162	0.291495950283799	0.401002119186635	0.219018533799517	0.394685026114878	0.128695783868808	0.0648985394193312	0.0880308765295935	0.242865529126896
A_23_P50807	-0.64846499422568	-1.12641840907608	-0.680995259451909	-0.333797011418630	-0.885356536354923	-0.9183050230269	-1.10199858976941	-0.805396156503381	-0.93593021777966	-0.896925181507107	-0.958111753162112	-0.905111371041358	-0.848608865825944	-0.879125075613403	-0.904147115305448	-0.382634552566557	-0.938671715676505	-0.706324762856318	-0.80351884026201	-0.900557319884508	-0.625549184507833	-1.26152465558248	-0.784295508091287	-0.852963014312406
A_23_P58046	0.607244018978246	0.0492580228667698	0.601268985174613	0.82344413105162	0.308907421285016	0	0	0.959276301230575	0.583634825534504	0.238253079404278	0	1.33563753111434	0.793624326948045	0.0916569937794454	0.611404665817567	0.877719890727868	1.65667519245050	0.506239117347315	0.71340963821997	0	0	0.491637170154961	-0.492568618529006	1.29685220882695
A_24_P489399	-1.67331829836076	-2.06899489908381	-1.70414911267722	-1.78100587324345	-1.74525294079477	-2.48239448448231	-1.67451762834515	-1.96376009372787	-1.71988858704272	-1.75047863133278	-3.06825217487958	-1.69173429304518	-1.87859575373095	-1.81353888304667	-1.44642565781393	-1.29520190783649	-2.18734931264122	-2.09400959764696	-1.84184537483399	-1.46325497074943	-2.12420268880372	-1.74541870035601	-1.76182501923166	-1.95210011116614
A_23_P203103	-0.252447573679093	-0.113072353952376	0.342158593773398	-0.0568998491735668	0.0271171452133689	-0.758680640101164	-0.72010643199148	0.147919449494673	-0.073983853704931	0.296530735859425	-0.020212340429994	0.518213359289715	0.350577908248721	-0.0564058793627776	-0.0225834741617858	0.270864245870752	-0.0864270041017477	0.166556013461084	0.159885784417725	0.732450028820772	0.331507871997556	-0.157173190351480	-1.26678420952330	0.187619419504771
A_32_P181222	-1.48446823219175	-0.81815452661706	-0.710892612305896	-3.12598876409111	-1.63600138123686	-1.00610302748059	-1.35511436659403	-2.31823839169493	-2.60842572105831	-1.96693234338324	-2.04341177178445	-1.74614486951904	-0.785144433127599	-0.453787524723886	-3.23411889420722	0.159134525794805	-2.25146828542806	-1.16156668051880	-3.00115826068192	-1.02421874544408	-3.96132799115169	-1.29952495144924	-3.09251736540947	-1.86156381580499
A_24_P278156	-2.09083018126392	-1.75328962429757	-2.04962963454550	-1.32184661472794	-1.34656295531582	-2.96209591816000	-3.23153102252925	-2.1680133249196	-2.36102069573607	-1.87024150154271	-2.88040244224655	-3.81498349846142	-2.55973670663743	-1.72089936472063	-2.02086639624793	-1.74277373436767	-1.61784947584967	-1.14217347657205	-1.39661707921389	-2.44018729455768	-2.27016885374712	-2.57924301459538	-2.85444890136180	-2.36777886976957
A_23_P35484	0	0	0	-0.275578213715950	0	0	0	0	0	0	0	0	0	0	0	0	0	0.372707215281087	-0.119410453136784	0	0	0	0	0
A_23_P381489	-1.02847610058629	-1.47625763877713	-1.31216159748051	-1.51298625040806	-1.21558940162382	-0.173734045521423	-0.343828205131866	-0.775089678307157	-1.10649027172628	-1.25782494254378	0	-1.00598017493921	-0.584503918328472	-0.605712358988739	-0.445997180792121	-0.9668644164779	-0.922566028968088	-0.904763342932833	-0.743313371501248	-1.04640697949454	-0.239459173930504	0.488338584584411	-1.00956338031919	-1.17219469216576
A_23_P55448	-0.970993128293673	-1.59668450627264	-1.60781319792548	-0.293179323294127	-1.61080207582124	-0.299752885591915	-0.301896640464504	-2.18136132165706	-0.630744515944989	-1.54590056905642	0	0	-1.76107713528905	-2.37415770619006	-1.65921928310934	-1.57507733325438	-1.42445668663080	-0.350253608008193	-1.27105201279376	-1.22446368969637	-0.282414162058775	-1.26063058554336	-0.660788353536826	-0.725177213049802
A_32_P38989	0.380549488921602	0.534439492466996	0.345480521868286	0.423464896309842	0.181204632979127	0	0	0.0142041091937325	0.596701094200934	0.231448984531665	1.50927498702536	2.28745439264673	0.268040862014518	0.363041122725818	0.0222304876636608	0.422746557595712	0.325827743788975	0.0802223538446189	0.478594797446089	2.23226836421339	0.199170001141431	0.47333435356073	1.12533192199934	0.839875984259768
A_24_P414803	0	0	1.97322528836309	0	0	0	0	0	0	0	0	0	0	0.4713516883493	0	2.07476474037876	0	0	1.89716155441693	2.19967222515304	0	0	0	0
A_24_P944437	0.770342300236583	0.74814222949194	0.418562939955808	0.731114059629021	0.174824440148962	2.35202570507400	0.171838475717021	0.652950242272214	0.785205729676998	-0.119965804073262	0.855507268077918	1.08741013126609	0.976657535909396	0.188477057227652	0.573354401840599	0.510257535835253	0.514428191976116	0.234523668760253	0.794332913477867	1.84138115664307	0.452577333363398	1.04284148962489	0.826725787412213	0.413205477167281
A_24_P315862	0.155510158636332	0.18524351128864	0.314254397776345	0.406113651001284	0.330664943572964	-0.483646525585823	-0.711393084691273	0.306281954848501	0.217088517826462	0.37792117509442	-0.90696306126502	0.157379483614259	0.354508074733926	0.480925743896964	0.304125954883885	0.402519219829688	0.636256875589881	0.365594454324235	0.220048833585144	0.85207615285725	-0.222180986922835	-0.229528712338441	0.370142386489534	0.221991158398026
A_24_P938372	-0.181373455856356	1.13503022862011	1.07298277464862	1.13018188320264	0.636994232342355	0	0	1.47993368341036	0.838430677791088	1.18037418137104	0	0	1.19314925281041	1.66075943627241	1.66771104019940	1.15367255855677	1.55595996660357	0.38324717125126	0.636996871614226	0.182804869556673	0	0.782361094882013	-0.150431395649182	0
A_32_P83776	-0.0427080366913027	-0.135734025042505	-0.6045909132695	-0.919363402605644	0.417289596084694	-0.368016007692670	0.145075039328466	-0.772886334422648	0.24848337849194	0.275427899226856	-0.0613535707272705	-0.0975364397665344	0.376160542906153	1.09963446290415	-0.332568452785513	-0.761363964393212	-0.942062810965027	-0.296160669847385	-0.128624564686970	0.583082834695074	-1.47837426871162	0.221596289841031	-0.584750310718162	-0.0630176079900526
A_24_P918808	0.776138661812284	0.898458042041428	0.724180324685445	1.13756417411055	0.55805625824583	0.574813054487593	0.440212071915649	0.511223987033441	-0.0814569700468357	0.537890914634107	0.426567247283007	0.413075462216732	0.504486838811628	0.606712155036758	0.694229902369179	0.644920888603757	0.489367831185955	0.562489747662911	0.641743607556098	0.26090973963163	0.775669804880971	0.421223917305368	0.782655350940465	0.788232477553037
A_24_P65507	-0.984081437953013	-0.771116375256868	-1.11616783988215	-0.640459450809036	-1.22560953398089	-1.10011373241907	-0.84228349151964	-1.03286013347009	-0.869067763240521	-0.833246756512552	-1.45145810348985	-1.10169565251627	-0.938322757760307	-0.589982400286266	-0.792267231290189	-0.715572304098379	-0.93465072933815	-0.912469610193288	-0.896368961853213	-0.95464209360976	-0.665391528701957	-1.01811321966102	-1.05868874394743	-1.10647978938218
A_23_P121234	-1.77568404942829	-1.59669376880475	-1.48822378650954	-0.881338832413719	-1.38049205855177	-3.29339008397901	-3.74224424218995	-1.42827906751169	-1.38330522007121	-1.28734408258960	-2.82792035166567	-3.92720472387614	-1.71745428477864	-1.80630079404762	-1.20624511487327	-1.48639256434583	-1.19665362883670	-0.902501771628292	-1.38878481952562	-3.17397528107636	-4.23705570332509	-1.34215941274833	-3.14689014897178	-4.05757660895502
A_24_P16036	-0.469700239300499	-0.669278425412762	-0.700926828021233	-0.401194884030125	-0.882540834224873	-0.907139489198332	-0.964600413521993	-0.764073537896679	-0.814264598314675	-0.675233531301948	-0.783868002188707	-0.947795728697007	-0.760592972454391	-0.652116373210606	-0.611627173544254	-0.632059671928454	-0.847039716881308	-0.98674176453686	-0.678288198654853	-0.616996558732713	-0.484896294397633	-0.910001666763393	-0.590993802486663	-0.582646318062537
A_24_P135427	-0.779189650129824	-0.0864297215053679	0.17606218902903	-1.12822921666287	-0.629627522273783	-1.25605445253389	-0.72286422162028	-0.196877284269553	-0.77744427588949	-1.10977839588088	0.069340462680336	-0.216679876289832	0.582600063535743	-0.438508871213443	-0.445999704793087	-0.135914624819215	-0.85984239188218	-0.31344131202567	-0.411360820794168	0.625342282867142	-0.915497398497206	0.433962949146834	-0.0268466425718618	-0.830583477731208
A_23_P336513	-0.108932580182486	0.0442919001828738	0.0261103548258147	-0.217858181824526	0.326197150431508	0.77426346761858	0.188951951563961	0.222180789998937	0.212517516597947	-0.192137326987712	-0.330563400369827	-0.163991513872605	-0.00432793557707209	-0.204048358784033	-0.532112997399767	0.0316170398401889	-0.0778603856014487	-0.202071588699419	-0.0582045397879812	0.362488612336835	-0.309384785474864	-0.313307006904644	0.43079580529495	-0.324383041313261
A_32_P86456	1.27147299609053	1.11917256835782	1.15603097702080	1.15962752459279	0.854235076583661	1.40666173703389	1.43282837661619	1.20408675155613	0.895358081859913	1.03192503363268	1.67064168569224	2.72629879288205	1.40890340932476	1.20838260817716	0.780625646230633	1.08723979807425	1.14460230463082	0.969401094254198	0.962502959085244	2.16170353078825	2.19499642400274	0.776703020854396	2.02941745938808	1.61865741693030
A_24_P762767	-0.700573032048958	-0.394963333928739	-0.150815535507886	0.163667731952518	-0.0592561740256316	-1.46213410769638	-0.450111182113711	-0.295970780498073	-0.249928887996865	-0.188535623816543	0.424840304760707	-0.360903606500631	0.185672429077099	0.643643728169456	-0.351245117174386	0.101447111350618	-0.543232656065731	0.094107585117936	-0.28072198248419	0.085818169425337	-0.304798586225999	-0.173015624290599	-1.78658035693003	-0.0897077938377394
A_23_P103631	-1.69563562253698	-1.92347578660010	-1.63771055077947	-1.39437325663897	-1.60931071912434	-1.72489436660524	-1.72497393608451	-1.50948022471227	-1.72268087423040	-1.64204670139171	-1.68822994957379	-1.88722691021842	-1.50556191751036	-1.66016514466501	-1.63551939106283	-1.6410478610624	-1.74222979654633	-1.74820248008583	-1.58928717367432	-1.55140964597197	-1.52211588878159	-1.70893864601531	-1.48265929252513	-1.65877465266744
A_23_P57733	0.19580172889413	0.544863131789313	0.345480521868286	0.810132391830546	0.396567873034335	-0.777966352102039	0.744644436862746	0.631759505495536	0.608045226842825	0.372129604071225	2.08650611316855	0.471790892753859	0.68543054968621	0.606332436398594	0.548491141010092	0.377645719820214	0.736106111988074	0.257430390878726	0.440874566028769	0.196022944689762	1.00846495689042	0.253918879350885	1.3834355104096	0.932921820234417
A_23_P359245	-2.78790803902741	-1.57373024490491	-1.93004022312956	-2.9810644833603	-2.51695478428583	-1.63104693609358	-1.51128692938567	-1.86200634346641	-1.69700731840101	-1.67827805094856	-2.411152587964	-2.24949711608099	-1.94165881014872	-1.34901318190661	-1.79509571033973	-1.77540249177218	-1.70709182241631	-2.12388493043619	-1.43080201941330	-1.54282017337042	-1.98334970368349	-2.08549174448637	-2.28473095474417	-3.23721622242511
A_24_P555473	1.01065752709773	1.08076228610506	1.08627048702817	0.824629116618302	0.383418656819953	0	0.378202213200983	0.694437648111799	0.701577608351506	0.132421442328611	2.07185280498154	1.79908369332246	1.30604715996095	0.352190151569954	0.942387504521842	0.41378651228843	0.390229252207559	0.506950348796287	0.316802239257418	1.8049951065558	3.33842374007730	0.374186928287817	1.02240610681052	1.74364129043770
A_24_P136522	-0.0417834777303722	-0.916203654362277	-1.78055345885963	-0.501091336653295	-1.60563102502092	-0.329079505819669	-0.587882903195932	-1.55404289518772	-0.763982654262509	-1.06358411922971	0	0	-1.38923157467274	-0.258697688143102	-0.199097869193410	-0.856170915564473	-1.19395989162885	-0.569771995384321	-1.25912174786425	-1.73221461054020	-0.355939728410329	-1.23903971090091	-1.27348029838167	-1.0710355341462
A_23_P7087	-0.220425113629098	0.351618305566301	0.321894832394585	0.164012548753152	-0.0169097410866723	0.0489961647093256	-0.119988426569684	0.215629170630742	0.169377373598723	0.18246103209366	0.083565182281966	0.0703529567320591	0.247618483020557	0.198529035480934	0.130809930662041	0.413505135677394	-0.0269579603524241	0.0645839687740003	-0.151485840935606	-0.111862169866912	-0.05011302912431	-0.0299200129812103	0.205090762512963	-0.0995866590433167
A_23_P57036	0.426978981667571	0.965253401273484	0.431850652335357	0.382080577871669	0.944319146246506	0.737237980921097	1.27969566537815	0.701686756278534	1.05333503526984	0.633814326639308	1.04701262877410	1.30925252492092	0.909919381607905	0.443008706178434	0.860098834433129	0.546874504106761	0.57978244432099	0.521517383853135	0.313346618571826	0.806942103773432	0.56258128870665	0.546724840283723	0.951967861102716	0.871426391318212
A_23_P35597	2.24383524176764	3.37580707118082	1.64767633506413	2.29956623682345	1.81187156049666	3.82256526118565	2.56299679504768	1.83962424700743	2.5209904887588	2.34679757690515	2.76633951863568	1.89261343788462	2.74936667781054	2.95678258851498	1.93143281458569	2.76431821342104	2.95823584136786	1.67237161961079	2.43788463033822	2.20174091202468	2.13595692044497	1.73569353129588	1.94351190255823	2.15720386158747
A_23_P377267	0.137526085062338	0.295306511312675	0.216257518977167	-0.302678890218322	1.20638850124879	0.947027993244298	0.753487530369518	0.259700708986038	1.02602137743364	0.292566708396421	1.80741417312886	2.19921717216174	0.681804427984974	0.64993919017423	0.33694256307009	0.514293130352406	0.690377022202065	-0.476034877135489	0.44332070565142	1.19433246745722	1.05643916613208	0.688188938590839	-0.0416497203620701	0.613853202211338
A_23_P71908	0.0855834916821966	-0.189287741855480	0.264425476353034	0.267685899879384	-0.372063664130735	-0.0147949946920618	-0.141124445842335	-0.0904631504575953	-0.078060529809228	-0.270699879193967	0.123990681053802	0.403641944823436	-0.0889554681782965	-0.508373994632825	0.057555154434974	0.352040384102760	0.238365582777656	-0.0817306966561002	-0.148672334168176	-0.0373659632994038	0.174647473764325	-0.0303039226236534	0.461987598588802	0.300920190827478
A_24_P706873	0	0	-0.292661865159577	0	0.596843897245877	0	0	0.063621784459573	0	0	0	0	0	0	0	0	0	-0.625133609642199	-0.783933399326147	0	0	0	0.52075295604423	0
A_23_P138435	0.259842165088797	0.396443411018789	0.193004022312956	0.207169300761685	0.0120711091430773	0.220054401269508	0.216616614055920	0.159964267161439	0.60137761155893	0.253243362150178	0.225904007605634	0.154414442346424	0.555377552430414	0.5343849869352	0.214435288508771	0.20686444728754	0.125514037717939	0.127890151727516	-0.149513085999042	-0.0115272838653374	0.49797725395887	-0.00544837582175949	-0.0550872586415287	0.0979559324477254
A_32_P26103	3.04022999661992	2.90027389355095	3.48802449963173	3.31382369985982	2.67642963227934	3.32526235730127	3.30311291406956	2.59009903740730	3.09349323527039	2.87055199131903	3.27971337913463	3.45491472272058	2.62735914324911	2.19360046477591	3.52153354904639	3.14169521151530	3.14277312901413	3.22399590067205	3.07870557402692	2.75112546965064	3.2495146599673	2.69484979166501	4.07274764860482	3.53432076312953
A_32_P158253	0.397973176512704	0.583058042481316	0.531508495181978	0.58848207272255	0.470206860574779	0.434934396192684	-0.381246898824349	0.577476769105904	0.6462204212272	0.433632972063385	0.500870015851516	0.148359797140786	0.680756326119564	0.53609600845272	0.550503113932139	0.570268990043175	0.558367995950882	0.572429718573119	0.452892144516323	0.51012946188729	0.109711791069702	0.489777702965436	-0.199904450741752	0.631725862004369
A_24_P598406	-0.677765649731936	-0.153519143459661	-0.584659344700176	-0.4447220447408	-0.155889993409102	0.0242730294762924	-0.361837007171817	-0.61648194888575	-0.288976276028989	-0.343028049321915	-0.572529851451683	-0.705522802907219	-0.536891269069430	-0.300322002830953	-0.639262337215073	-0.27488703153146	-0.212027706571957	-0.297431072848775	-0.3694420931532	-0.460178143691131	-0.589416968261379	-0.523042528545069	-0.734743926139798	-0.655844233610447
A_24_P144163	-0.596714330755621	-0.893966046494547	-0.90688636990425	-1.01123912561788	-0.718431093961169	-0.339598448900459	-0.0550699964414993	-0.911137370198016	-0.0772262118554772	-0.791708333497865	-0.442556021057473	-0.874796573740605	-0.660324509395009	-0.918412480424721	-0.927742729703717	-0.83511430562094	-0.767453363544139	-0.656162322177631	-0.365137520125048	0.0347820537847246	-0.45217444992405	-0.740125041388553	-0.635721130307606	-0.382938472778223
A_32_P528967	1.01737924197381	1.0271328985605	1.15270904892591	0.911544785743864	1.14783550934138	1.67786124065787	0	1.15473646416290	1.1581780281762	0.83183827793531	1.41586244739463	2.04270346429658	0.856657669383396	0.967666054199974	1.05634056997745	1.30849612089713	0.850260181001044	1.13493992300143	0.917992772083958	0	-0.306714777762751	1.04005360133439	-0.156893632695392	1.13337657447544
A_23_P340822	-0.0144545197577486	-0.878624922133123	-0.0757399605634319	-0.0150638534940609	-0.556777495977802	0	0	0.499155897300433	-0.812422137736032	-0.68236988226678	0	0	0.586028068767328	-1.13465505836590	-0.561406384859544	-0.643718956553093	0	-0.0315398003612835	-0.251910041332381	0	0	-0.224098284728081	0	0
A_24_P372012	0.300944795485175	0.532693840181279	0.451782220904681	0.060844411234171	0.215564307958313	-0.0114520206878257	1.00464221591253	0.896370704536691	0.391231902124004	0.741720573418312	1.07267217702929	0.633690993414929	0.977516273589107	0.326354729445837	0.703423971199082	0.413322271176206	0.308900124836052	0.488437608271184	-0.14804856413627	1.01636043519569	0.662816432827242	-0.0149303910664667	0.620253027237913	0.160358333705334
A_23_P214882	0.112834387799396	0.0874410311236287	0.216921904596145	0.411357674263876	-0.183938634878787	0.542028306647992	0.443611338150706	-0.737946899643729	-0.673439046673236	-0.0618683256096144	0.0311693066808979	0.0456881393485853	0.0480766422232376	-0.289898341118841	0.0382502819514797	0.155958007827249	0.175079889576287	-0.433618960170681	0.0902731348750158	0.111739866307365	0.218687954882354	0.192491665663381	0.560952389902336	0.295674873374919
A_24_P525877	-0.776237813061096	-1.25233429003802	-1.70747104077210	-1.68701821617428	0	-0.413681964899621	-0.392102197788136	-1.47628984985291	-0.858798217864549	-0.319649021579258	0	-0.0425316778873141	-1.39961619064134	-0.686039258461546	-0.374096272870108	0.0113350286953091	-0.809402849913916	-0.266923506120271	-1.40647077433639	-2.00143847682382	-0.674725649355955	-1.41898996861697	-1.03997203504414	-0.754406711195302
A_23_P201160	-3.03223950452728	-1.61884678809205	-2.41504172498311	-2.70348640275842	-0.726010980792603	-2.15660245972517	-2.28903777040598	-2.22321774387906	-1.63525364113374	-2.11810528679582	-0.833605225441079	-1.8408230185757	-2.58700793348608	-3.16454519124847	-2.80741064203895	-2.12746833014896	-3.18962787008035	-1.53767449977539	-2.82847034137561	-1.76470235907312	-2.48735785298884	-1.39570732369469	-2.6170315877072	-2.9985127489008
A_24_P933400	0.574520372690865	0.554645876174982	-0.0401953299481371	0.430969012951167	0.0433885024686356	0.0404454179828326	-0.20776051270921	0.273154017222207	0.24237217314198	0.098077224247632	0.812529833980483	-0.475385962067842	-0.209783137759106	-0.0495066424763702	0.268453844879317	0.474120242686092	0.651852348026589	-0.0140956323559742	-0.0478597577235518	0.162134037215614	0.86487272281867	-0.114142419276895	0.687058536953456	0.265210092183357
A_23_P366936	-0.0311997409569899	-1.50384805773748	-0.511576926612654	-0.520545321586202	-0.8526076444106	0	0	-0.241999097994594	-1.04875771699642	-1.10496095901117	0	0	-1.46112918591331	-1.21791975344957	-0.503985108412082	0.548452752476834	-0.926111036825681	-0.651196302772479	-0.772417823968436	0	0	-0.943192250572034	-0.0202870863733355	-0.239648810680403
A_24_P51184	0	0	0.940105650853123	0	0	0	0	1.33260601959341	0	0	0	0	0	2.04136493124073	0	0	0	0	0	1.66531321635993	0	0	0	0
A_24_P127748	-1.10911513240921	-1.44304502693110	-0.664385618977473	-1.37958360389961	0.0323050431122322	0	0.294677003247932	0.272629342198870	-1.02050778767877	-0.266437114557607	0	1.03083789180391	-0.869554222736616	-0.153148448274440	-0.198852458832103	0.445327130953549	0.53140141880931	-0.077763096559088	-1.00797920164308	0.972746030355264	-0.76932136842106	-1.19802489218569	0	0.382732586983144
A_24_P935082	0.555548097561263	0.932896782862366	0.118925025796968	0.102386079672949	-0.123258101566121	0	0	0.230614135634147	0.596447062705397	0.151701919103685	1.15742317050994	0.509045863891414	0.481813925818537	0.267429388797060	0.185077312302756	0.401090702053406	0.49551383831697	0.411136811555981	-0.352834283725529	0.86460699813624	-0.378018405604408	-0.268756158075048	0	-0.226332477930379
A_23_P121657	0.589318458476882	0.179818744011220	0.710892612305896	-0.288690526132836	0.989351297511364	0.19134594023745	0.593610118838337	0.180125220280458	1.00284640051942	1.48236359740742	-0.829820044175382	0.260195302355950	1.41872657227394	1.39444405323833	0.025019232151227	1.38960746146684	0.758075750546559	0.28403347185189	0.363472035930045	1.19991318872819	-0.135891468655044	0.921425593446895	-1.62700214481850	0.765613962129079
A_23_P24294	0.13609703630907	-0.237046825392285	-0.203966385026084	0.232374294115468	-0.229635537938757	0	0	-0.182246441451762	-0.461424846695501	-0.00712208385171408	0	-0.909184786374256	-0.571256383672652	-0.449878888651242	-0.232662038098618	-0.528741330407708	-0.217086234233432	-0.479865858820408	-0.600128203508511	0	-0.424172495230442	-1.22522285158486	0	1.14116449339970
A_23_P397978	-0.747369771918445	-0.0398522591861281	-0.221572603928987	-0.171627557732387	0.238256410268360	-0.902729353267952	0.178568784520737	-0.247516343564547	0.0478905393736647	-0.175269529614895	-1.28468504524605	-1.58325211495536	-0.130828497150699	-0.323387220184743	-0.346890780998987	-0.107150003436881	-0.692684753026257	0.157683213878077	-0.341424426404088	0.132457458606578	-0.96575610001507	-0.309389397041884	-1.53776078652546	-1.03451114037026
A_24_P280274	0	0	-0.0614556697554162	-0.147356046636344	1.2208055260055	0	0	0.569987346349121	0	-0.274956085181592	0	0	0.0427830415091787	-1.06842022865724	0.125902719582489	0.311947973233938	-0.250064487440735	0.31382629565411	-0.913064986078022	0	0	-0.447044697001609	0	0
A_23_P202334	1.13712750466932	0.0157972142261470	0.281699502446448	1.09407534446378	0.0606353713348042	0.69666492515946	0.86384356889892	0.788322186553433	0.57361957209323	0.100086283074697	0.95483168136122	0.971212688473562	0.563147639909041	0.154443336377335	0.591473459670598	0.119789495463607	-0.111734331842282	0.101705147364035	0.239292489610925	0.81839194714335	1.14585159342402	0.39659046812485	0.867100621066886	0.825004465260057
A_23_P383601	0.000720961026230278	-0.373048317501726	0.111284591178727	-0.186294670955643	-0.339504243338195	-0.163122955111797	0.341114641992757	0.0129408960240241	0.297935434614004	-0.176580270888800	0.131630735743126	-0.147736441685506	-0.78522665118014	0.06192819157068	0.293048758365163	-0.125394080270110	0.658157591448639	-0.259213342935767	-0.382063475589258	0.246394336040828	0.00721247461141224	-0.0222124692034471	0.130790157017934	0.078571963693617
A_24_P938572	0	0	0	-0.0721949312129641	0	0	0	0	0	0	0	0	0	0	0	0	0	-0.842160243004427	0	0	0	0	0	0
A_24_P388190	-0.154429103676070	0.212956491556932	0.235192509118025	-0.353410167532781	0.239602165461647	-1.40191543726118	-0.198341061588581	0.365264012835238	0.202299619928828	0.416572401774792	-0.507062113406075	-0.56709921887836	0.550782046600675	0.386596141169611	0.0203755902778758	0.169165070901581	-0.0647229602386472	-0.0112678280000582	-0.503007700830651	0.24545884773715	0.057229119151402	-0.327203084040656	0	-0.761011197886453
A_24_P318073	-0.296653737655038	-0.389082751842242	-0.204630770645062	0.0306583125965353	-0.44124320404358	-0.08100103784082	-0.642425538934888	-0.500127581864142	-0.191509097466655	-0.144210875412089	-0.359093374271786	-0.401696738005397	-0.747961167136743	-0.395261790565268	-0.00892802040232556	-0.216309511935429	-0.185892864983673	-0.457881195513342	-0.551191352323609	-0.177822067172839	-0.0413374165672518	-0.402679685566311	-0.1139329177624	0.146438699747404
A_23_P103720	-3.69853768075251	-4.05865597979739	-3.38836665678511	-3.52094810240473	-3.43658937614562	-4.29424723987621	-5.80340892656443	-3.33643055000108	-3.42139681704561	-3.48220542835899	-5.85792094276336	-4.94588031573408	-3.71046579772331	-3.55917724623014	-3.39847245369512	-4.34783512225458	-3.69137745077196	-3.34883306487926	-3.18902345456488	-4.46808987932672	-4.28098773066619	-4.73283263967595	-5.49232570114217	-5.72239168791283
A_24_P926783	0.370929047630985	-0.274137012153816	1.26897653224697	1.20354779430158	-1.23254594008684	-2.05169500314317	0.557022155317605	-1.42100754729268	-0.266042770533058	-0.616920492891004	-0.704419994533363	-2.63763911383202	-0.00238051360370047	0.96562142041309	1.07612433600005	-1.30051719741908	0.90043768762022	-0.171183225200989	-3.17628693709079	-1.10551332987917	-1.78290953835408	-2.79666772224165	-2.47996887836160	1.04526725121183
A_23_P74526	-0.238668809902244	-0.156359799913560	-0.102647578132019	-0.333163808738679	-0.227932173631592	0.428708172802999	0.0075769752943358	-0.306276028694876	-0.117343971693206	-0.192637474222768	-0.216437996108292	-0.0905678029189904	-0.406197832977715	-0.45109076389708	-0.114057423328423	-0.231249541815442	-0.156654852005642	-0.309440938018609	-0.0685537297187997	-0.0779051603089335	-0.100982908938856	-0.42843596172377	0.119328775827698	-0.05030979802061
A_23_P200707	-1.27794066153265	-2.02336439615104	-1.48157993031976	-1.06587380168637	-0.436633080733645	-0.404384965131119	-0.276642557417956	-0.625090554464354	0.128026093130663	-1.55517410637898	0.440757531844444	-0.582871324211344	-1.47813939876172	-2.41579636439869	-1.58303587670356	-1.14521639858380	-1.59058946748439	-2.10897868499675	-0.964181800420923	-1.25549268625665	-0.364706151816672	-1.65017331878943	-0.604706539288506	-0.524515873415642
A_23_P93613	0.123340011808805	-0.238553127476899	0.198983492883753	0.093806684970759	-0.290824358107231	-0.289440783360531	-0.536503995702393	-0.285921743812119	-0.310576755528242	0.0192074496936646	-0.276610905489121	0.0664549049534921	-0.286801772858446	-0.147333774337581	-0.180583184410232	-0.0781488948239547	0.124363834499033	-0.00928642737689308	0.0903056522325582	-0.0911357080861248	0.270910109074416	-0.535573778767093	-0.0716751848014648	0.0793790714685883
A_24_P238131	-0.573445433964954	-0.141794872852623	2.45822679021665	0	0.196960230256198	0.951782448018292	0	-0.858945503519263	-0.649712780842995	1.13976699014069	0	2.63246930310745	1.71276306988198	1.69818568469377	0.14828325068252	4.15139104740561	-0.615636289969141	-0.445072287578786	-0.237016198112171	2.11765394838450	0	-1.45701544802062	-0.308248751940246	0
A_32_P211708	-2.40644819896490	-2.57529147582139	-1.34870280652427	-1.72292487018116	-1.33222778652149	-3.35758515615903	-3.36589327507085	-1.88971668369879	-2.11671856286128	-2.08543266931029	-3.54311986965762	-4.51496260365067	-2.10282506234558	-1.78205266195068	-1.59344481084678	-0.868137710076276	-2.18236873654716	-0.841809325150653	-1.30292156877883	-2.43012013997624	-1.97941817421119	-2.21177496292827	-3.82106166351591	-4.11308604735215
A_23_P86943	0.0190324793758934	-0.0957025729494341	0.00451782220904681	0.197363296135837	-0.027498682686891	-0.359756728099897	-0.208763625071265	-0.0476978569804299	0.0312471576669709	-0.142222000321155	-0.199295108242193	0.0338306946705994	-0.271266989523366	-0.148974111736221	0.0975742810785766	0.390187584931272	-0.249839313767093	0.098598436559561	0.149163979825193	-0.138101330062818	-0.162887054998775	-0.352616654914635	-0.333884085797853	-0.160761431176509
A_23_P16683	-0.445624838495292	-0.427402062097543	-0.587981272795063	-0.597158419058865	-0.382036533423638	-0.494310409073312	-0.366971667246441	-0.503642539560188	-0.461017901202479	-0.283429577679819	-0.626070623574574	-0.641541531015966	-0.303799328762182	-0.204133040677423	-0.525926887288406	-0.427680758244799	-0.557159524020377	-0.541154296403864	-0.720533115384663	-0.502269616243732	-0.668401880205306	-0.691437428156947	-0.817652312876975	-0.701486292866684
A_23_P203173	2.56536809893859	2.49057096800705	1.65764211934879	1.55495979152355	3.37396037813359	2.609736570162	2.83636329800526	2.60511160248418	2.96864398588877	2.90812955522607	2.51442818258183	2.41626015439308	2.86871589787997	3.22480612890018	1.98983007749374	1.6741121624389	1.93468812639552	1.67305287398063	1.98820261509113	2.78587950396846	2.53134720285676	2.16069067657308	1.71714763493866	3.00349783750199
A_23_P29924	0.722461076080805	0.787224174711553	0.973324931801997	0.446306810069411	0.254590669182174	0.870718985401634	0.64746564032629	0.826011296155202	0.388240100267137	0.282173993268152	0.583811067772035	0.0631989184600595	0.469091934803812	0.0780941036727818	0.288212320398944	0.656513316435751	0.700786767560126	0.213708410014429	0.781122613649677	0.445779049705698	0.963659852102605	0.50904446104118	0.718868676268239	-0.198796575165218
A_24_P310756	0.471949249398335	0.409613715829295	0.488323429948442	0.493017443237328	0.312001808334205	0.844037875493353	0.489639778836286	0.542414597388698	0.389663771018136	0.430048469802672	0.653353638949452	1.16830116222893	0.414936746833118	0.219322511613416	0.562241537181975	0.794001276426949	0.674932551661031	0.280679553921642	0.812053162877712	0.850700499580285	0.9999359709522	0.206891208574176	0.90242828559594	0.862334895987444
A_24_P57170	-0.65695987060622	-0.981234903015158	-0.727502252780332	-0.652415002919588	-0.405502458420311	-1.3010789922649	-1.11834991478984	-0.612759775626808	-0.313443252696063	-0.606841889616576	-1.06604802618478	-1.3875825250526	-0.208734313673308	-0.490537772404681	-0.879285593504298	-0.604859795776778	-1.07956969797374	-0.317571335803725	-0.297216200042305	-0.796146751991852	-1.44367836846765	-0.670250066459213	-2.07697330068696	-0.914899048490248
A_24_P409857	-2.09507532433407	-2.14162899639951	-2.4449390778371	-2.70759720672422	-2.41653875852293	-2.52017451924235	-2.04369169471975	-2.524018920188	-2.27359119143718	-2.34627264416664	-2.64192515747745	-2.43506142264383	-2.61629973206765	-2.21450259542944	-2.22896582720937	-2.12699549919507	-2.48031715993324	-2.51669897024368	-2.06313957295224	-2.37737175998515	-1.98873573538583	-2.43530401939848	-2.23299987437242	-2.20426656731137
A_24_P450194	0.312924223056989	0.644014696516825	0.671029475167247	0.279149868021124	0.438509778432006	-0.373266236649136	1.25103948684361	0.0396233482769411	0.534259302782309	0.623464405219923	0.805262777768443	0.680689668974797	0.53699632371666	0.730308626604099	0.983217822354088	0.752551711002486	0.566069362370818	0.451017241655713	0.158102753498112	1.14880240534574	0.845116977259552	0.427132057775147	0.522953054072798	0.184376774970804
A_23_P139825	-0.355868378377743	-0.69214731422504	-0.66770754707236	-0.61588686798823	-0.959855800956558	-0.805847307890141	-0.98543178212421	-0.510160083752662	-0.732705782071641	-0.877552172225634	-0.347102044995652	-0.590573368636804	-0.848333117889873	-0.896631683180453	-0.519738633536845	-0.810773141598936	-0.480953080043257	-1.04837823554393	-0.375646616047606	-0.195610521137996	-0.0965384341381007	-0.47660319824124	-0.421384475723785	-0.127104533704706
A_32_P20014	0.510597584672493	0.551847244769026	0.36541209043761	0.635162571351948	0.62167148588373	-0.737281666268701	0.119934685712517	0.700162452698793	0.437741072311908	0.598293969684795	-0.0771592607532937	1.03404422809566	0.536975840708027	0.495286078621964	0.505542962801195	0.624288145058383	0.33255525210765	0.51829116515736	0.57934999837914	0.478814268266112	1.03489348233504	0.328073796673202	-0.865997043334483	0.704116226133811
A_32_P542928	-1.69607535346714	-0.771229808138946	-0.876989017050264	-0.939245246562087	-0.741757968030683	-2.07626186228187	0.0812862437380284	-0.64540008204653	-0.72018301107108	-0.870103008912012	-1.59705516136219	-0.859242204516793	-1.35344805125262	-0.343122993680988	-0.734981359289416	-0.895572656490117	-0.951095499863695	-0.635671588068578	-0.95410414489258	-0.65118415846775	-1.05885274919844	-0.899453893299834	-1.48807906106481	-1.16215861953673
A_32_P226907	2.57290062371241	3.06018752472853	2.87014587398268	1.99246060638258	2.42460928749012	3.77956649964546	3.73351493269306	2.20940839743559	2.15801723667808	2.75452668253556	4.64899177875333	4.3404189011731	2.96469006994304	2.77049624958617	2.62182445792207	2.47221110095191	3.01051801432968	2.59053396350066	2.58576560977952	3.29260340722450	3.59456710489357	2.44058502203243	3.93371698520636	3.58205639149541
A_23_P7397	0.942911293520517	0.626262778844259	0.388665587101821	0.609051022957369	-1.49581392082476	-0.350901048139765	-0.779117766927779	0.128798984381872	-0.601998428429979	-1.08056693414397	1.10013305208849	0	1.10399236483716	1.44471939595499	0.362266983592321	0.43427682750235	1.00639917139078	-0.488221220864819	0.724759323796864	1.43965112560992	0.95081560616136	1.78834099111145	-0.186163912291832	0.54429372740281
A_23_P40952	-0.212512073519106	-0.345806216322035	-0.137860015937826	-0.205108609073364	-0.25721152355338	-0.427735549794603	-0.314175078571136	-0.447467394745464	-0.0343105857847103	-0.237122664479183	-0.120157521014534	-0.0510009000137556	-0.157499957854442	-0.207708159288531	-0.00735133918837174	-0.362610637053737	-0.172478048625944	-0.242399646417465	-0.284599440833234	-0.0191674019237625	-0.135186487048371	-0.0690809243913769	-0.0399433220050991	-0.130872311289456
A_24_P165259	-0.808870059818874	-0.638338371484062	-0.76736538991898	-0.827821416102878	-0.879100841151373	-0.551135609373599	-0.674854207973227	-0.577380187368473	-0.771234545872795	-0.623945578864033	-0.677252307200541	-0.741764953381081	-1.06687432324349	-0.731346374684024	-0.91798474863103	-0.629072646339803	-0.606174086397974	-0.793027507021168	-0.585805459057448	-0.807088904758837	-0.516287832902481	-0.934210860215779	-0.370414651383998	-0.66887727136918
A_23_P319232	1.56351118054484	3.71757451788683	2.98309142920885	2.39928005150092	2.20266377354679	0	2.18790295215357	1.72189876512702	0.883588511215681	-0.526488823316166	3.29174806621626	0	2.04518889236281	2.56237847925629	3.57932946722931	2.92580436463589	2.5092199604027	1.47877563137229	0.666317604853887	3.47820950098522	2.20707120077701	2.38974493991290	0	0
A_23_P150407	1.11763895906090	0.89439546117701	0.810550455152516	0.936665316285415	1.02462388613357	1.00288088047208	0.68924735338202	0.725759668295212	1.44588539637042	0.840359028149396	0.7663527811943	0.859227331248134	1.21422230629801	1.15536319938105	0.71860832447231	0.872068395778842	0.851672593405536	1.10388056933344	0.830474476633402	0.89383278734902	0.614962310289633	0.788439620033515	0.738527628150914	0.824765057224186
A_23_P404059	-4.6278152877331	-5.48531709060372	-4.94967286138217	-4.05329729786125	-5.09390121611551	-3.71422377538765	-4.09479645801121	-4.15634850686644	-4.73832748080084	-4.71153490160218	-4.29471709006403	-4.7834806588754	-5.84562075988015	-4.51361136621301	-4.39002986092832	-4.88612194859754	-5.11305175288273	-3.14405488367499	-3.97355650011433	-5.19539075018208	-4.67735517815866	-3.31613117655651	-4.68024815896636	-5.23590682889742
A_32_P216635	-0.111189205169314	0	0	0	-0.247804504516111	0	0	0	-0.615461215721527	0	0	0	-0.0795149772606665	-0.0596932214690593	0	0	0	-0.424187418660215	0	0	0	-0.331451951125077	0	0
A_23_P159893	3.78166948276713	3.53171953065675	3.20566061156630	2.62823714113572	3.39636625494704	4.91149379230087	4.90801850739548	4.2698955337154	3.83006961301948	3.89375120713344	5.26644814747838	5.34850582397509	4.29191859485712	3.70518585877074	3.3479292346832	3.50724921173138	3.22342527281943	2.90991378938126	3.53208241475991	5.3930257163215	5.7576382817833	3.96407223595087	4.90140834220044	5.19147163907358
A_23_P208582	-0.218394085463113	-0.309040825465923	-0.421884868050695	-0.254762107247295	-0.41961212975267	-0.450757145316053	-0.233107692890275	-0.474209489938482	-0.237494007639699	-0.345886811612702	-0.197135194813746	-0.109368025692528	-0.094367283258075	-0.488363050252637	-0.04909789975381	-0.184415592996145	-0.326567216509988	-0.095737555543035	-0.301876473603767	-0.202665156757665	-0.097412485009409	-0.236954220467854	0.0244730074282145	-0.366450547084797
A_23_P126313	0.907681058484942	0.410065845191686	0.774009246108755	1.09229976227031	0.563425331173049	0	0	1.18693325564417	1.8864351658626	0.294205265872769	1.24690367573530	0	0.644258414090013	0.7956782757535	0.142152245710975	1.03056703573916	0.328399979616478	0.848118450245682	0.0469064556801225	1.00652680186134	0	0.792837242592955	0	1.09008715685028
A_24_P186030	-1.06449762288038	-0.48727546627524	-0.720858396590558	-0.499190734360364	-0.895731677188019	-1.36941940184642	-1.43489232874371	-0.90565984927402	-0.583998745082648	-1.96965728977335	-1.25488944736812	-1.62647591486706	-1.05008374465396	-0.758540716835687	-0.68683768952643	-1.18864759543567	-0.338888305050746	-1.26799892701082	-0.771899658994025	-1.93087984410966	-2.34505200135598	-0.320035464530711	-1.98841274996444	-2.94340286404229
A_23_P407684	-1.17115719024071	-1.15321759758288	-1.33541509414472	-0.973492014487193	-1.27596186736403	-1.23610208038987	-0.748113720040644	-1.14901900136919	-0.99559714286592	-1.26564912861801	-0.974223469502213	-1.15674990803471	-0.739512048322553	-0.973487132913857	-0.843995086734141	-0.903001229829021	-1.08016142737800	-1.02962181132930	-0.962735210359226	-1.00722314808271	-1.33037630923342	-0.770548363754816	-0.96183464595068	-1.00701681482392
A_23_P212500	-1.49905823572383	-1.26167266375656	0.282696080874914	-0.858854586998006	-2.00734868918015	-1.19886566986116	-0.701036356309028	-1.62411537535194	-2.02665627474876	-1.87553039707782	-2.75803904015849	-1.96555469495626	-2.20805281690914	-2.76476307041845	-0.370085562584121	0.211541337232991	-1.23079560454690	-1.03216772207255	-0.921629333276425	-0.992195560250402	-2.37915911276643	-2.36376082134442	-0.215666885709516	0.00727196712796527
A_24_P23522	-2.77279534539047	-1.04628566201613	-1.89017708599091	-1.56705356474363	-1.57419581611714	-2.07519098992814	-2.43861249999624	-1.38662504505342	-2.30071424135781	-2.57808829112925	-1.40132200437218	-0.360654471527106	-1.96834016754064	-1.8765936671991	-1.89130056904865	-3.04117549841077	-1.47527789554806	-2.52211679379446	-1.40986065579239	-1.01409607214278	-1.68168880042466	-1.46928922622618	-1.76757639492491	-2.19551711264593
A_23_P148798	-1.52712602239527	-1.53149735754111	-1.39853172794758	-1.34495640677592	-1.80258123481389	-1.69208283771353	-1.89627232475923	-1.56247831005194	-1.51603817085862	-1.48870332709380	-1.66554719736187	-1.70651969803508	-1.62094950844922	-1.61963146770339	-1.26134378822446	-1.56350659196556	-1.43920234873736	-1.58936800947258	-1.41522623803756	-1.70460069558244	-1.28099387554202	-1.67791877778124	-1.30000138403757	-1.43063067502655
A_23_P211047	-0.547617547003554	-0.275659736256406	-0.883632873240038	-0.854955673876703	-0.329485802506915	-0.412820284656003	-0.137147075655823	-0.409739922853669	-0.229023714889051	-0.257149650350482	-0.344987939062134	-0.660106533442628	-0.693483052210595	0.121163741339296	-0.692826220656106	-0.76918059108787	-0.381630115784989	-1.00224870460010	-0.408119620534878	-0.239972506363237	-0.29565766336238	-0.560945212876687	-0.811933651531607	-0.408783588919687
A_24_P506680	-0.0746246043370219	-0.82285525883771	0.49164535804333	-1.29418023822074	-0.401796673893625	0	0	-0.915920237423006	-0.520898232596833	-0.422497194073533	0	-0.530031502502164	-1.1977237912944	1.99089952440812	0.191077873894686	0	-0.873960791580608	-0.834879855230558	0.535258034152373	0.743090915264446	0	-0.476812940462644	-1.08250103376323	0
A_23_P42112	0.665005001107777	0.579547445812473	0.727502252780332	0.938409845759435	0.772282893893078	0.543747845589147	-0.882004492656506	0.64141857184069	0.650379790120782	0.572806922179522	1.77388603226125	1.21966222067063	1.00746349555985	0.621746094063392	0.524750059048354	0.890492206627881	0.744887390060279	0.867170638674113	0.730138695033369	0.897356613928695	0.577450886303152	0.587228098349773	-1.19196286273253	0.691259032977817
A_23_P164638	0.0658025117606914	0.629841734813825	-0.155134042031240	0.362819872681107	-0.0248456232227057	-0.399679397511934	0.484499511679231	0.218496055102159	0.769134642510654	0.292750092380726	1.74273792963008	1.54187520275587	-0.316913673268922	0.478441863517035	0.418413483088891	-0.837758790261894	0.103717674881978	0.0161647866926579	0.576008962221658	0.771804723271966	0.439817319559699	-0.63897640391527	0.439193591018675	0.895420456042786
A_24_P60268	1.66230748034348	1.19448486290173	-0.754077677539431	0.888128322263366	-0.812763145613913	0	0	2.01414198629159	0.181674069487234	-0.57745721656933	0	2.54569161724136	-1.08863823944576	0.605452215145508	0.423838940762627	0	0.211241490435993	-0.150242594264541	0.753054371209706	1.10640782977579	0	0.536474195682032	2.48553484462454	0
A_24_P354748	0.437482327996982	0.443042343357938	0.0435172580430244	0.0654642610831288	-0.184500088928	0.581837870055675	0.430154386822435	0.0328437527303296	0.446923268570799	-0.184551335781211	0.600517734790075	0.996873795377416	0.380436763610208	0.236221046853333	0.474425589333682	-0.0529959960129942	0.266617852626184	-0.0310030922945553	0.117360251100808	0.746122939691071	0.40051715887669	0.0318183401819251	-0.375693908344736	0.54293897835496
A_32_P127566	-0.853395388168417	-0.761466400032331	-0.787296958488305	-1.52870445247481	-0.659806651034561	0	0	-0.813002610786947	-0.748874720616334	-0.200178603421513	0	0	-0.887370881798016	-1.34434430166130	-1.20965022903055	-1.44559849605734	-0.91541108052101	-1.40212306740070	-1.58242263548953	-0.73486551800947	0	-0.79664898499912	-0.642414660616955	-0.72212164611877
A_23_P214821	0.449378897945439	1.32980306204050	1.08959241512305	0.590488917252005	0.775130820386612	0.86682274443929	2.29586027855992	1.13840033995324	0.409424784490827	1.44116164584561	1.04840883482019	-0.33623998690477	2.71550718524562	3.59454472838592	1.58559893723279	2.17969530296382	0.92372344120281	0.331659113072053	1.44002605469216	1.50634359609187	1.18327557961235	0.74666504679784	1.30713881728658	-1.36075351526510
A_24_P216087	0.768705576298448	0.556377657417746	0.694282971831459	0.732234987127478	0.674170205040078	0.628898841733107	0.831328186242749	0.71385640532603	0.72555972144318	0.8302341460981	0.824903362378489	0.652744116966119	0.738506910614158	0.684706761681232	0.889380174588477	0.531226889690097	0.684724009131901	0.425485572019113	0.682391334946224	1.03185256145279	0.803609290716756	0.644416301678242	0.78893693160431	0.704913905114175
A_23_P159622	0.243829502532137	0.350223499048519	0.295983793254464	0.438447078367986	0.353451657418108	-0.175427894032683	-0.695516018721624	0.476414116751621	0.282431420438587	0.153118481692604	0.590337508752332	0.0587812285980683	0.358676616799749	0.33203652532876	0.141339263338703	0.284594367285674	0.406103398202412	0.400510378489255	0.131007385204300	0.124581117729748	-0.434939125953906	0.247956849035463	-0.0856296113387091	0.344124087274121
A_24_P251950	-0.744684775035602	-0.87878031462116	-1.23907917939299	-0.624160669057477	-0.736354792854029	-0.54575858707245	-0.11572939637845	-0.869609847093793	-0.918235445242953	-0.660794902385872	-1.05535613485714	-0.907679570261156	-0.713971845649255	-0.60729017185404	-1.0744262238273	-0.918509334560256	-0.390360816837564	-0.977851453144146	-0.595195196760381	-1.18565343168792	-1.35120687791535	-1.48015785342986	-1.04188324956857	-1.57656624202246
A_23_P39718	2.01507247462842	1.81484682878520	2.17254097405633	1.65801195691184	1.66136198685745	2.10703723959789	1.88315487415007	2.29094313003213	1.81332886145111	1.96046794306423	1.82595644160842	2.16614315480994	1.87082278414750	1.57857815780734	2.22331716420405	1.55974441671289	2.09251451275017	1.91704396310115	2.0013333617175	2.08875264477584	2.42002358134826	1.65539368593767	2.35891229488187	1.87713344297673
A_23_P57910	-0.611994962474244	-0.348693840520689	-1.53473077983796	0.227059055590912	0.0614242895935185	0	0	0.248552114997597	-0.229276132160069	-0.390636971377634	0	0	-1.17595572832929	-0.611492902207238	-0.634589598882478	-0.646313319942951	-1.36311925426207	0.91022123724126	0.608422653682796	0	0	0.00167555768549729	0	0
A_23_P87664	-0.87475496692341	-0.529558987795827	-0.724180324685445	-0.792419016496508	-0.451472279698343	-0.71062887945155	-0.844025242200808	-1.09379487341034	-0.558082295518238	-0.73880107100108	-0.923539602047919	-1.08669260775311	-0.726622185332517	-0.783865377201126	-0.781803025910749	-0.755186170396643	-0.58368858396467	-0.589466986200511	-0.853451904463288	-1.11931194882024	-1.21616613385151	-0.749852552075789	-1.12356709886658	-1.10212898242319
A_23_P385084	-0.212939660742485	0.200884757934558	0.401953299481371	0.0304030558410398	0.294838052248691	-0.58594072066123	-0.298916936637908	0.463379458556363	0.213486653541780	0.0578684659698992	1.26859852872028	0.780930824124276	0.731904814714656	0.46659125344035	0.354294029286867	0.695228115518461	0.624584830110659	0.808508993142578	0.417513886357998	1.28707458984413	0.607516364927756	0.547027884502951	-1.22450309640059	0.257593043174861
A_23_P24004	2.62598385903835	2.36856084068074	2.35856894737003	2.28800186134544	2.05263351460073	2.48272161699873	2.63252152680684	2.95211854499698	2.67387022587101	3.64393948709494	2.81336955552212	2.89533356427672	2.08936475885966	2.91939371377785	2.93271329773212	2.40901099772620	2.66379900292424	1.55628734162074	2.28956672998573	2.61123669575249	2.81199838419054	2.36976787388419	2.40159375349087	2.63289927986015
A_24_P111009	-0.477253705841215	-0.314412748640666	-0.494967286138217	-1.04872815250076	-0.103057621688402	0.149270193659231	0.235480091323277	-0.270125935691696	-0.317291894714094	-0.901235768553883	-0.200106411014401	-0.81171025120284	-0.0809025090881135	-0.104956387984895	-0.357901040932351	-0.383741453555826	-0.409016646757811	-0.515857400381249	-0.49426669914344	0.0848643674317294	-0.877333849131768	-0.243201783458551	-0.0890453430425615	-0.590442545793343
A_24_P920555	1.10377022518011	1.30575180301553	1.35202473461916	1.53679281355201	1.06289510848996	0.950959770532437	0.423858463734041	1.17712063848792	1.04990594077804	0.95081638415692	0.398876560241625	0.476680030451761	1.17389928243049	1.07116693998804	0.937213064690474	1.26720786132491	1.28400946572597	1.23069845442757	0.974036621677046	0.859869220105667	0.827897068032346	0.678680804713061	0.716676059553934	0.790617136923665
A_23_P214578	0.813093127015869	0.474929610534843	0.73082418087522	0.788260799979782	0.975568730791231	-0.0662920371306631	0	1.25820509768329	1.37230496744624	1.06959349346503	0	0	-0.315803823636619	0.569339309931455	0.790716910701802	-0.229975436724505	1.16032996356248	1.51016318655315	0.5164790487309	-0.650845484244355	1.51805069654950	0.701621854440573	0	1.87508948354125
A_24_P286598	0.383334017746216	-0.117171613354344	0.362090162342723	0.471432401236221	0.111161058206811	-0.0888051839519681	-1.39716032939612	-0.757103073722929	0.470348147159547	-0.248342967866391	0.887488369093334	-0.0692153487364019	-0.162950340153990	0.276197422209073	0.406373260014092	-0.287154031575276	0.414503174093258	-0.604369069596238	-0.213358572385233	-0.128395315240091	-0.383030238384302	0.740949242642826	0.0633229729746856	0.797796171342588
A_23_P416011	0.558791997883708	0.590521841213546	0.41524101186092	0.348507508923148	0.390234136106244	0	1.15066180510013	0.8228827614126	0.995043574110646	0.309221132215356	0	0	0.944959729254105	0.382215699622278	0.178033661933885	0.301556620229064	0.0643652090791242	0.516886846630672	0.432020532748394	1.83451857374517	0	0.999349241714105	0.970762675179368	1.68285498852902
A_23_P105562	5.31585840962583	5.94225252886994	5.94625128984838	5.21420894797498	6.3222833186511	6.49095402499717	6.64432500352097	5.54395884476202	5.64563902096003	5.9554073176187	7.53122629523814	6.68633300000686	6.45672138656102	5.88033263959483	5.86777723629802	6.0067744877437	5.90291194430833	5.51730311903508	5.06326694998645	5.20846383610935	5.78725160646325	5.48327709456065	7.18893686732673	5.39546496825844
A_24_P324074	-1.8557811193127	-2.45095556963555	-2.05959541883016	-1.72696552632015	-2.06763971685654	-2.16836505232725	-1.83338654236986	-1.93677932763483	-2.11210147280375	-2.25068426222971	-1.95863669532168	-2.01456162985476	-2.22878084165710	-2.09071642781578	-1.94946907202915	-2.14257025675257	-2.38773586836285	-2.45597280519930	-1.64721458141166	-1.54354466030907	-1.96033971830073	-1.86844141514665	-1.53464734230562	-1.70178198810404
A_24_P843552	-0.589356703502846	-0.471694858470178	-0.558083919941077	-1.05186507976250	-0.368135610723991	0.0457061903072215	-0.680168866057287	-0.427278323930129	-0.385442528556244	-0.193788642760759	-1.40506605651394	-0.92301032987473	-0.260182309132496	-0.176986015936666	-0.834439983782837	-0.469820072209244	-0.09961900033867	-0.381853986830967	0.0681234089804484	0.487523583409997	-0.0656998349495921	-0.646419379141237	-0.396382740652835	-0.3678654721957
A_32_P221256	-0.264359695001391	1.13293230213738	0.594625128984838	0.00847584843620715	0.285995200046775	1.24334538215849	1.12293088651978	-0.0790715027168572	0.69207427764956	0.00475313820419791	-0.228850139329298	0.256205795903774	0.423618970324618	0.238517256234313	0.402343906735444	0.249239759993051	1.14297977794898	0.410148858513813	0.780537107213313	0.741032353297446	0.334589718801406	0.683459926464123	1.04099979906918	1.58332565513514
A_24_P208909	0.255308776590452	0.288594757570183	0.468391861379118	0.033144255229426	0.0997238146776213	0.524073804512487	-0.0466341036182651	0.0318621799825765	0.088100918054703	0.390558996756041	0.273673982615206	0.253655522173388	0.0919394701812154	0.0909405561051057	0.422315630107194	0.476499624177362	0.193262929369138	0.078264208614939	0.0906824256160539	0.450472924802375	0.157935589791090	0.154275140713351	-0.296326721638635	0.306005641487049
A_23_P401718	-2.66993565384477	-1.32648167840963	-2.36189087546491	-2.24464572943835	-2.10100935425046	-1.65452854590595	-2.12920390436923	-2.62907455303364	-1.64708568462211	-1.94661119270685	-2.07136705936779	-3.01619791840777	-1.75866227992424	-1.74692815159523	-2.93061441951699	-1.42590144165942	-2.01300629747345	-2.00471334150242	-1.99124805877849	-1.93271003880101	-2.28814471156177	-2.34789479779595	-2.06132014529423	-1.93799623460515
A_32_P127339	0.241274884018777	0.682118240234121	0.594625128984838	0.734317756981084	0.73026850568534	-0.89225580097943	-0.144989513366366	0.450937934608761	0.500682512942128	0.764551369681125	-0.339224573533814	0.00655674532249334	0.515296266599124	0.628102520756949	0.475962864046055	0.546658104409261	0.724977039310082	0.472892435140918	0.439555620721926	0.577080396313429	0.461229411686209	0.422377502346732	-0.442000791005959	0.217944204747069
A_24_P75808	-0.234484755760988	-0.438184062385723	1.25901074796231	0.247098874768048	0.40070777410051	0	0	-1.31097965612873	0.426170957870927	0.818376987836754	0	0	-0.620203027237192	-0.747031280401095	-0.565383389866502	-1.03181151305170	-0.529314463326305	0.692400055815898	0.089173938001727	0	0	0	0	0
A_23_P211056	-1.44022040575631	-0.942361863555455	-1.05305120607929	-1.35130844952097	-0.861905626473239	-0.587050785787009	-0.92814849757323	-1.60253652409603	-0.771708552124847	-0.957645886298278	-0.983540579226823	-1.23971555717181	-1.45932587193192	-0.784092783442983	-1.41350209457188	-1.44733572725534	-1.22578207957683	-0.792529420444549	-2.01090822216834	-0.326846591925100	-0.738666901315064	-1.38499929875887	-1.31113545422419	-2.86778611545286
A_32_P171143	-0.890770606791343	-0.618703948054054	-1.27229846034186	-0.537387768428806	-0.522695327264448	-1.14282726789795	-0.77754249633405	-0.565434110061233	-0.720078030502846	-0.605413961814724	-1.15803377743499	-1.33660773941320	-0.815138281348885	-0.430949407595936	-0.774223791505993	-1.14506796022003	-0.906995841719267	-0.829924222165788	-0.746116335365826	-0.72735095556525	-1.15573820918614	-1.01002668531208	-1.19496836322428	-0.370047517538229
A_23_P66311	-0.966360674650892	-0.519259199918671	-0.617878625649049	-0.796391908624291	-0.415263519584727	-1.09698648724896	-0.901243538211503	-0.585127928568999	-0.190404410675338	-0.42213096545317	-0.555318277606453	-0.548176842762864	-0.436468764550167	-0.923388212815429	-0.26717880386836	-0.318604780525118	-0.749093330060402	-0.205731010404456	-0.681230538995543	-1.00003288654341	-1.88569837483448	-0.409655312680707	0.0482808817039724	-1.04409754020273
A_32_P69136	-3.63221607065527	-3.39180324455012	-3.6541209043761	-3.45969017706302	-3.62101599076768	-4.35392467820051	-3.892625963786	-4.26564591733688	-3.39148882073401	-3.61261673143665	-4.63883037941087	-4.89945067017942	-3.24751651822507	-3.22696494034542	-3.64424513105510	-3.4036842997656	-3.72306889394179	-3.61036464689436	-3.30170953033344	-4.17390139553571	-3.96497901601908	-4.1054020522908	-4.82005446599956	-4.50512260749525
A_23_P350155	-0.0511035890827696	0.131994708242805	1.84699202075737	0.753208990685076	1.16531013537789	0	0	1.76109437011639	0.596640051114648	-0.120453187331121	1.18286260249448	-0.487872261952042	-0.808886010721008	1.15954630378306	0.346260512910315	1.33321343514214	0.920708791124508	1.59496068270863	1.25467075686900	0	0	0.0766271517199507	0	0
A_24_P619891	0	0	0	0	0	0	0	0	0	0	0	0	0	0	0	0	0	0	0	0	0	0	0	0
A_32_P120726	0.546948348575153	0.0461319351228414	0.170082718458233	0.629714703286898	0.108133436896218	-0.803151985790393	-0.699081394649138	0.0603737507284381	-0.0501440944006436	0.182832093953305	0.214144471974668	0.0244321374113484	0.202572382149147	-0.0823292088728067	0.336011087788428	0.474498703310086	0.171459120763545	0.323693247595057	0.504957938044405	-0.255260728421803	-0.513972444037452	-0.295660331701122	0.0320041698195219	-0.0278213479308836
A_24_P911536	0	0	0	0	0	0	0	0	0	0	0	0	0	0	0	0	0	0	0	0	0	0	0	0
A_24_P666035	2.48862843899525	0.332433596124766	1.77723153076474	1.92007994228317	0.122004864096653	2.30537571237469	1.91269843535029	1.37086895041728	1.06144678870031	0.295725689606591	2.19988063827102	0	0.906592100558085	1.09428781897104	2.47279196266841	3.70674689257723	0.922819078833873	0.885029924716827	0.325309867423678	1.52439769428235	3.9066503502618	-1.06738773088467	3.11504329471111	4.98267947249441
A_24_P125434	0.172518276477569	0.569035179109548	0.946749507042898	0.4811071324655	0.558045726072806	0.0415778995458345	-0.282937798082662	0.733131676839095	0.85761761226006	0.608535136493438	0.435480474996683	0.841391755135005	0.489998426484544	0.328629906736689	0.264846069954415	0.525851499784413	0.514026770849516	0.502583887915534	0.266589997561503	-0.398099118115023	0.178526233478700	0.139048464581327	-1.18793692240281	-0.0741953416327688
A_23_P141044	0.644578909394101	1.07100827971934	0.757399605634319	0.772855982962223	0.887446825724965	0.878692653921629	0.80291071514944	0.790625398226644	0.97301660704587	0.882435998492705	0.67553484977953	0.502725798690591	0.955250684788841	1.03026136918989	0.671536733255144	0.798919795914464	0.868384767848164	0.675437586382454	0.787107301308547	0.870807866909741	0.828950749408185	0.421729451312583	0.920833057146296	0.772637368867456
A_24_P161959	0.186772122711515	0.132651871525034	-0.0966681075612223	0.191288721354787	0.0478894723371413	0.0725064239258187	0.225692681854326	0.0293776820628581	-0.125117509857861	0.0689559060857526	0.310771474728469	0.365905423335125	0.0471287663832549	-0.0451855289370671	0.194431654396769	0.470179706802339	0.0391596318632591	0.163320526619144	0.0628195591548576	0.397857970717602	0.439991627438501	-0.169712893983584	-0.0998592507822861	0.247209906925910
A_23_P12755	0.84227200229913	0.50327950165176	0.518220782802429	0.932209603501573	0.7885855672834	1.14582323545265	-0.67072359800774	0.258444393019366	1.11596584439707	0.64113678796127	1.10056911162372	0.835887988985902	0.709082534214514	0.6458242759868	0.33569581754504	0.416817513229009	0.795273768887892	0.328887313145074	1.14102091235919	0.649684871664106	-0.0967245582480135	1.10253284118062	0.130557345467558	1.41734136180985
A_23_P430930	-1.14690953052195	-0.157595478335505	-1.06966084655373	-1.56048287136260	-1.20182847062137	-0.50849837858306	-0.659006720783528	-1.12153284577281	0	-0.226164861710312	-0.0548930788892051	-0.385408753184532	-1.39624139372863	-1.96993835046902	-0.591254527002926	-1.31008577211758	-0.596924335077152	-0.57831383519111	-1.02744351278947	-2.41778438821233	-0.940467974547011	-1.63929058003520	-1.03539695442149	0
A_24_P931472	-0.495580159946998	-1.15509922269718	-0.401953299481371	-2.13266445884886	-0.253628781515926	0	0	-0.727910637000413	-0.0710417526427212	0.187897209363604	0.667359342901646	-0.759470035189437	0.272050046040641	-1.15788142882967	-0.287218615405060	1.59158489486477	-0.374259953236548	-0.870179670043236	-0.051435952008196	0	-0.261962165052895	-0.408123388930109	0	0
A_23_P29866	-0.336529287975276	-1.02954741841058	-0.860379376575827	-0.56786237970389	-0.405554449252539	0	0	0.297886080595421	0.834087303646209	-0.758351454965373	0	1.30451027092443	-0.915730213502387	0.0398670467822618	-1.05540983216383	-0.347578073305335	-0.644438521390883	-0.890247466233032	-0.512437224269798	0	0	-0.253815605622527	0	-0.0122833164111905
A_24_P942017	-0.498357945921966	-0.642186360444248	-0.375377874722272	-0.778128539926187	-0.156634138853830	-0.935627347961658	0.221563964789906	0.6677930637995	-0.0895064643660157	-1.15064599936625	0.884478549762866	0.0891571033338434	0.0494320570851355	-0.129115373749615	-0.482364276289873	-0.0334327999699872	0.292390664378339	-0.411606289355654	-0.893080747342175	0.375596851903780	0.621155665526169	-0.933093747287354	-1.35655962090844	0.0793471769393444
A_23_P128609	0.166951905736659	0.215592763660812	0.568049704225739	0.579343788698952	0.72174271677072	0	0	0.297716788030780	0.755125419307836	0.399793664862349	1.50844938258866	0.356597402405784	0.469594326931435	0.689014140077661	-0.165350867910057	0.205172886853913	0.75034213617745	0.307303627985497	0.352277418953199	0.680946816106694	0.0519311662796881	0.00597628972831048	0	1.40239276378036
A_23_P434919	-0.121863082444941	-0.379326968889376	-0.83048202372184	-0.0803149654461256	0.195978349034202	-0.77006264073018	-0.307254081494401	-0.532800871375725	0.290353926748099	-0.32207588285728	-0.374893590756887	-0.522444464556121	0.0212667796240014	0.260305248741615	-0.536771960360939	-0.585157194091129	-0.728152068422686	-0.381402510891833	-0.327310386337654	-0.377355651384318	-0.766584018615828	-0.402339483255993	-0.757400368016816	-0.113173526660873
A_23_P59470	-0.949476327664841	0.135622364409066	-0.0514898854707541	-0.0644234157371064	0.318002157522052	0	-0.0717920135245375	0.44563537930533	0.191404507258192	-0.823044214094061	2.34765027531959	0.623756461165398	0.201527967457825	-0.433969960076079	-2.21695619743136	0.714462029358937	0.228964017283302	0.513444309292443	0.251319769357630	0.434858437317059	-0.410724374583625	1.04290325057984	-0.73081123598582	-1.12625191470435
A_24_P153713	-0.897053704579749	-1.53218950584195	-1.07630470274351	-0.457571316094867	-0.950609345984985	-2.86151666680261	-1.94322760364705	-1.2307362483357	-1.11264061563442	-0.84843302886364	-2.96672867310166	-2.55688066733111	-0.992570924173027	-1.07400717821119	-1.02807822462136	-0.916264537996014	-2.21525689567616	-0.53125032755377	-0.628909839972644	-2.01662730872051	-1.92038436875668	-1.42670532168296	-2.60707283527993	-2.04830213095531
A_24_P332711	0.748070061268464	0.362341050297703	1.14274326464125	0.880779128057253	0.807373658441974	0	0	0.883038098292097	1.20971979917406	0.273038086150544	2.28793368176103	0.47261656230035	0.983563466979204	0.568915006035366	1.06280488957360	0.934833044724624	0.532312256944876	0.89062763931096	1.09843819872720	1.83535918299888	0.0388033491952697	0.717546616986	1.63163127520441	2.24242057908905
A_23_P48807	-0.827200641752508	-0.474345751110428	-0.740789965159882	-0.802159558111082	-0.518322021218663	-0.914095398344135	-1.00294467378264	-0.683527796112644	-0.622532942229394	-0.413236251841345	-1.38173378929417	-1.04719838302054	-0.641623754715785	-0.683814295136802	-0.699454192382309	-0.552102813985079	-0.751846234461746	-0.473689874942458	-0.57071810010512	-0.711658063933039	-0.713689392069131	-0.60228789559689	-1.25759236538865	-0.980753760597172
A_24_P387609	1.22249181244643	0.382313093238935	0.930139866568461	1.14543123298878	0.291317803186259	0.853305834302063	-0.370584599896561	0.00624371708491803	0.619742810308662	0.325731312468449	0.615954458926984	1.23727389451165	0.2953322798411	0.391432191466822	0.793355846394067	1.08421288941689	1.18701288226061	0.433479395673437	0.662684039043984	0.836265649025225	1.50252665752577	0.262451587675630	1.49943146331450	1.55010987117997
A_23_P95802	-0.79017707579385	-1.61490060360177	-1.4981895707942	-0.770158822507468	-0.891725959427766	0	-0.191247809352072	-1.50538417542230	-0.550867340758633	-0.527974959935253	0	0	-1.46221333468486	-2.4560762580128	-1.28827372914985	-0.644558744958372	-1.22346736572759	-0.0361668315676845	-1.75582307614949	-1.68167774538015	-0.382887394811836	-0.889073750971799	-0.70548337593924	-1.22233869116063
A_23_P150467	-0.00266367768677460	0.472261818581989	0.0737468037064994	0.616509013630517	0.492604561126607	0	0	0.55550530282258	0.0979642349758322	0.476767437023794	0	0	0.087889319207686	0.155162844509813	0.375511777657463	0.691150471371097	0.679842861335453	0.40253076386201	0.445246083548468	0	0	0.44842401403307	0.816033113770504	0.639957428079817
A_24_P942151	-0.389818230708764	-0.278535744901625	-0.2654220547815	-0.0844283154704939	-0.217630159962955	0	-0.31251311120175	-0.166925202284792	-1.29846833315677	-0.09548681146076	0	0	-0.0838689203190952	-0.636135133236866	0.459601367946185	-1.68491027108860	0.0508843235246832	-0.0338000718418687	-0.315066048155108	-1.32785645137565	-1.21046658389066	-0.0826972097085894	-0.767663328334726	-1.65027294241642
A_32_P386636	-0.300224665886389	0.451017211426167	0.271069332542809	0.346163810586894	0.312603224048943	0	0	0.559682939663142	0.276593859048321	0.5807624307152	0	0	0.773465557099828	0.127866014265786	0.299850290868540	0.237099220403504	0.82763407397481	0.522248501692454	0.151119104791068	0.797144745561687	0	0.798078927218168	0	-1.15087581566694
A_23_P108265	0.406286778599034	0.620107077662678	0.521542710897316	0.714882809685896	0.695696275841451	-1.44440776089752	-0.778759876014741	0.489391049802374	0.427123739002812	0.581816373194588	0.616542926530052	-0.90868150828841	0.673711363721972	0.438934326822003	0.316741611744336	0.609460908024562	0.659036263686655	0.877829150936065	0.624703720588403	-0.0711597280289337	0.392284049101256	0.55829585762476	0.6772356636764	1.07589227175062
A_23_P255486	0.134671356987468	0.207572178620194	0.252134342401951	0.336491536587827	0.0713383092692564	0	0	0.607109189557309	-0.424600362890991	0.599322754870527	0	0.621044210520079	0.475455687013204	0.182109618375679	0.0882192836678088	0.579630168133699	0.612854204754833	0.324613933586460	0.265830246529067	1.11591554210089	0	-0.162209174910614	-0.513253411704735	0.910320912690325
A_24_P15965	-0.407844765865271	-0.249666519956678	-0.0504933070422879	-0.358175912875984	-0.546005456823207	0.111063804974836	-0.0445257833872525	-0.331980982192724	0.0974549915376098	-0.49161611743566	0.0839317992025043	0.260929257420836	-1.10586944688261	-0.431993642072659	0.170224339694037	-0.169842326367603	0.0632490647252737	-0.389579528914806	-0.212089556155946	0.247497197532314	0.479638470849156	-0.0860996183879665	0.408558859819682	0.473267175537639
A_24_P916073	0.163201340821991	1.23646863323041	1.54137463602774	1.13782548627590	0.913142948076288	0	0	1.20676711368490	0.752758056884607	0.87748995882408	0	0	1.03808186294104	1.56330295046511	0.839883036713114	0.773088633864156	1.25381080535677	0.563110491451542	1.23944075067016	0.839460603394734	0	1.24836033223570	0	0
A_24_P418637	1.22858122621384	1.40234912759729	1.23575725129810	0.324312646135687	1.03508645446684	1.36849044591503	1.93594853235328	1.74927987338441	1.26138246742643	1.28990439455553	1.81051546307819	1.06770435547815	1.97801553026845	1.20873724360066	1.37719324675792	1.48928854717996	0.943971636690957	1.06094309138713	0.920341818724444	2.15499706223336	1.85092796806185	1.05448571727824	1.44163354964937	0.87786369865606
A_24_P200583	-0.125243278985673	0.332171230144174	0.205959541883016	-0.162426380707185	0.00922059392745131	0.129219576687701	0.333304225642671	-0.166275521479500	0.114058565374083	0.107550567937884	0.256522265197108	0.1349488660105	0.331598740516953	0.082382327466403	0.0879974169403663	0.0964436462750605	0.258203653288961	-0.286987624736351	0.245799447416507	0.508850262453524	0.344476772725834	0.35181098869036	0.469443159935935	0.30245033711401
A_32_P133767	-0.609210229351051	-0.398886531008801	-0.764043461824093	-0.365003295627217	-0.82040088747724	-0.832180017966144	-0.773492012935176	-0.95290937159696	-1.21182618129257	-0.449071236910545	-0.189624419367555	-1.90593978063379	-0.300024033654154	-0.448606095887999	-0.0865890984800583	0.105614353579198	-1.00933102174693	0.0757601405125648	-0.400423627665829	-0.609406963234229	-1.10163025139252	-1.48603441266144	-1.05561383841199	-0.578337318233005
A_24_P921103	0.194969224248049	0.302648153015607	0.405275227576258	0.287522185684821	0.712569877054501	0.590120488850857	0.74795635565609	0.765133251561745	0.793142437760624	0.271019892785262	1.08540040828594	1.21853304715006	0.778014376884314	0.600010923169314	0.815962841371392	0.652034013643928	0.0749027403407624	1.02448266000789	-0.228855344956719	1.27500141091728	-0.100179067682219	0.960681397752824	0.282529644537268	0.80054157549468
A_32_P208599	-0.279466452552144	0.231665083793988	0.191343058265512	0.352763220375338	0.170032314677153	-1.09171101927941	-0.976323639947373	-0.0098323537641872	0.164832000281416	0.168110060056899	-0.00123497970519515	-0.284185583537302	0.100293635467811	0.25537028062748	0.261752448476775	0.242687924367337	0.304874526233072	0.255428106459626	0.177861600010668	-0.228281922100238	0.287971625946419	-0.0307612110732525	-0.976042599847653	0.608005156749566
A_32_P60223	-1.58758817720431	-0.0669760293672037	-0.597947057079725	-1.46393402699945	-0.791304397339504	-0.66233505920306	-0.785671985538613	-1.15637646485091	-0.628884651120671	-0.866640769882638	-1.19093722374490	-0.886621658121809	-1.15933727079330	-0.557752521404596	-1.10537178717375	-0.664100639403225	-0.583444335879566	-0.641583460724572	-1.18599632110588	-0.670806267178117	-0.718202853583168	-0.67136329671808	-0.721059699453637	-0.862588642129358
A_23_P137715	-0.643693441155589	-0.331173101106112	-0.581337416605288	-0.331767372748728	-0.580298883885948	-0.679069375625212	-1.35409354406994	-0.64890722324577	-0.555719504068067	-0.701412325486952	-1.15746236461076	-0.943311248015863	-0.667564821428341	-0.560193169880105	-0.69579341665938	-0.446194171460341	-0.306006331916584	-0.265139906719103	-0.523265469118988	-1.05875588675808	-0.546144713045523	-0.476573629094882	-1.2108420903240	-0.695264604573233
A_24_P349264	-1.44096169135314	-1.30851391281182	0.455104148999569	-0.132858959990961	-0.569635318306978	0	-0.333625305938297	-0.323044550811305	-0.941295388770138	-0.249238925358618	0	0.87536897450625	-2.35928707082322	-0.45811475861673	-0.597775519356761	-2.23399824199136	-0.891667817713478	-0.9591582206389	-0.971460280411487	-1.33787959240299	-0.292029205083361	-1.94815745090937	-0.68039000415302	-0.987168918315062
A_24_P912925	-2.00211682317781	-2.56219025947482	-2.35524701927514	-0.760469492400791	-1.28531532861559	-0.368364928403273	-0.810767965370578	-2.21779682661665	-1.83716169207709	-1.81642523395028	-0.425596068316754	-0.104380400865679	-2.70950182855015	-3.07414316423460	-1.47930573502408	-2.10079225163298	-2.0692928587599	-1.11386966558071	-2.53265743740375	-2.25941481047359	-1.74711046465636	-1.56619531106884	-1.2492291373507	-2.30115030986224
A_32_P61313	0.570192590679885	0.688970428819017	0.116931868940035	0.319202988486430	0.226350199154432	0	0	0.495202987234526	-0.314082293199571	-0.751806615486322	0	0	0.725072235803498	0.475201643226533	-0.486391828419108	0.377674155856899	-0.447114829879741	-0.631438735135801	-0.281238374146945	0	0	0.12274746932942	0	0
A_24_P142269	-0.797027735295244	-1.06519844340671	-1.23907917939299	-1.12565589702310	-1.21869937409661	-0.849807908795745	-0.742502349996692	-0.997616177542712	-0.834481339794462	-0.823341197123286	-0.984208388424895	-1.19820460384492	-0.8070519150895	-0.983566316861316	-0.731115276783475	-1.16831733868998	-1.02039515969987	-1.24510296946746	-0.950634320572595	-0.799542140872437	-1.38002846189360	-0.502620021191808	-0.492844326269748	-0.941733570020843
A_24_P467073	-1.74745790279045	-1.90905543692556	-2.55124077687349	-1.89362410527452	-1.68946184541587	-0.694559135672928	-1.08252446531524	-1.16952714570339	-1.63913731657087	-1.55498182022533	-0.169518991579037	0	-1.05048856643836	-3.03132382335275	-1.88710914288457	-1.70414401517856	-2.07034016867765	-0.832377566053898	-1.8481488460074	-2.38800848006660	-1.0305460179001	-1.9909179727358	-1.28710590765344	-1.68757038872317
A_23_P210869	1.36773696385919	1.89602083586746	1.47825800222488	1.38088655545145	1.17736549880437	2.20326060011753	2.83170466291840	1.94858486745208	1.30203577100505	1.73836534477489	2.76428934254397	3.9473105707591	1.67951812836735	1.64696218264379	1.58741823400683	1.43000716772593	1.21216139240592	1.44178942547795	0.84262480435052	2.46179204389721	2.55483015904658	1.44393261057343	2.57799427823882	2.25102646467293
A_23_P218918	3.11155857851967	3.48826634596282	2.69076175685876	3.11224518052936	2.40419322966026	3.71725921375978	3.29979606719589	2.95131129520958	2.96505611984367	3.0571574409723	3.38093675600374	3.3678396591802	3.02958832553683	2.83727860114438	2.85916718797928	3.32791070800214	3.40593079350291	2.23673741022003	3.31404913553393	3.05793571590628	4.01567409697385	3.07899488639199	3.6403660923652	3.95546532953849
A_32_P29408	-0.501394072929788	-0.247903077849093	-0.316911940252254	-0.051374543443381	-0.243734854289735	0.551052008734584	-0.191947517530771	0.0983350074291015	-0.261734625601722	0.115096465963726	-1.07421575742557	0.445704822218996	-0.264021394063056	0.262666380855484	-0.0421406344308626	0.191133801145267	-0.100207703167467	-0.710399174767645	0.276787868252857	0.297533503405345	0.370510475721823	-0.617750273987898	-0.256763148700561	-0.282466652043918
A_23_P136777	4.71254137937637	4.54599460423054	4.68391861379118	4.49591476761243	4.98102145499718	6.48266116037917	6.56930724341308	4.76096046787235	4.52717460263068	3.79266441034137	6.98868850713578	5.76622038668053	4.75051345579615	4.43712067647556	4.96005480685278	4.18786811333978	5.21475176763532	4.22588306920742	4.27629692901739	5.66402016263927	7.08640562976045	4.76872671719526	5.80614968333912	5.86266170953264
A_23_P380928	0.132743985501712	0.394348426435578	0.301631071015773	0.217449546931752	0.633439954644413	0.0437312349254873	0.889583262323522	0.4616357765062	0.60730279750615	0.363691942254842	0.325598932703728	0.250387736058486	0.807220558748708	0.831181947327577	0.374877753796887	0.388689954440976	0.267355502704908	0.471865869999732	-0.0461857408904835	0.718732818710557	0.211537250032321	0.287287774094559	-0.0124203929869284	-0.0512670140261593
A_24_P62783	0.642732503693653	0.462799858840344	0.322559218013563	0.58657825081691	0.947021881228797	-0.721436367233039	0.463272950565592	-0.394012881136256	0.831764065065092	0.273709096125993	0.0159752435546921	0.260963990039348	0.76684111193249	1.39970185552647	0.214261854031304	1.13480736544712	0.640044819703174	0.340538344273264	-0.167076348983311	9.35769569004798e-05	0.72409817008173	0.773050193176627	-0.743648711837607	0.494504160197254
A_24_P32708	-0.650674121587002	-0.603135917733145	-0.153473077983796	-0.0718129021738102	-0.929557415973752	-0.559748396595288	-0.374568210557535	-1.07707406594098	-0.180153770657908	-1.53904098120888	-0.571215477117899	-1.53288593976222	-0.87666351360738	-1.12874201738779	-0.409769496318534	-0.933960875160854	-0.147608497624932	-0.489820746848726	-0.270745629584952	-2.16794533202754	-0.296169235206442	-0.909338823183438	-0.113558923636826	-1.34077263632733
A_23_P102816	0.535017827857182	0.78806551877576	0.471713789474005	0.274641081988004	0.475235960404717	1.22574567855316	1.08535991763658	0.649907800279083	0.50638943824773	0.555942745276478	0.999377957457136	0.556828895506828	0.793587622300139	0.746208264078574	0.399703526004458	0.80963488493038	0.467286415394355	0.492546374234097	0.159243063417204	0.413682821624876	0.775521343595905	0.622406753143432	0.759644246400132	0.679619121173442
A_23_P13899	-1.64846392634545	-2.09358849741833	-1.88021130170625	-1.59374064880739	-1.97791304579699	-2.07383655613126	-1.71113796604832	-2.17615725122366	-2.05597157663599	-2.03979839997543	-1.81073730808023	-1.86571030757650	-2.08505192685388	-1.91110041718954	-1.79417429917142	-1.92716516379173	-2.16062636869587	-2.22551280221196	-1.47858673856818	-1.68810760462302	-1.86069373739495	-1.68136941796648	-1.70591333686633	-1.70970255128493
A_24_P34066	-0.63820973480148	0.0835609094187346	-0.102647578132019	0.204610375999716	-0.337528259188549	1.21121576272084	0	0.342839721909974	0.282160466543046	0.10135176068652	0	0	1.08524067935297	0.430813234787278	0.110662015745383	0.224231836768008	-0.0910250697760569	-0.25376112650006	0.213296490698128	1.57965674334592	0	-0.800052770385157	-0.427920675864439	0
A_32_P41574	-0.651176537300315	-0.756327916086277	-0.680995259451909	-0.547904639656263	-1.18848292314150	-0.986342375101482	-1.05121258166321	-0.876979719970104	-1.19037255676005	-0.682939295954681	-1.07271144288376	-1.12860266582614	-0.900446599688913	-0.944828018459263	-0.742026969130794	-0.991896655485774	-0.901666908645798	-0.813739068957871	-1.13707388409917	-1.07740390483222	-0.462332274207492	-1.14082423362002	-0.378411792315718	-0.772938425909297
A_32_P131294	-0.520550625708791	-0.269018981983428	-0.0936783722758236	-0.0380566548018947	-0.170104953119550	-0.917596522202823	0.00634973941312357	-0.0186840788393666	-0.370934270034143	-0.59610564390501	-0.00434906432866367	0.474165009321292	-0.124188363114916	-0.223346549707454	-0.0239793067866150	-0.296986806955255	-0.590438022988242	-0.219992050240473	-0.813822061019658	0.177705217887032	-0.121785559838104	-0.523029613220829	0.126474495526678	-0.745679004860905
A_23_P90752	0.430567249001587	0.436777308885741	0.297976950111396	0.0463168059025032	0.524919381045279	0.890545246525	0.539118452106527	0.388714964573217	0.347960268108701	-0.0758936366112223	0.284860117812706	0.538709157013763	0.514858403921323	-0.0081782221189281	0.252432001011693	0.0936492970669538	0.473592081697851	0.410307873564438	0.637874385163722	0.803144793816068	0.653355292605258	0.440960991303243	0.395251545074638	-0.197341105091435
A_24_P942354	-0.349342613077621	-0.367298347648449	-0.358768234247835	-0.0229593199068267	-0.391243882989871	-0.536055173983807	-0.474930238379253	-0.241337395330842	-0.143541231313814	-0.440639673157565	-0.185209729273072	-0.444282229433665	-0.294935639268001	-0.281371768461726	-0.36225745098746	-0.302631752390848	-0.367927137811311	-0.328591337291228	-0.675074676036064	-0.427336153050984	-0.419359232695577	-0.484625875830804	-0.2367579890263	-0.439926941858059
A_24_P201879	1.49408972586919	1.11780334068636	1.49486764269931	1.42976239278303	1.00187795084929	1.4947454429168	1.00260459936655	1.33071258203500	1.33900204167670	1.03528513965059	1.40231740916345	1.61711448198465	1.20762819498488	0.859180789042368	1.49119529337890	1.44811731880233	1.63898456900199	1.48746714895421	1.34371562776592	1.57436269284279	1.69426940752212	1.24146142073215	1.32714552487967	1.55335013598431
A_23_P130418	-0.0126945443379191	-0.231189816936662	0.139853172794758	0.26763409600527	-0.398792584224736	0.104611875439654	-0.131257941996269	-0.161313506559009	-0.163101796057577	-0.286982431433283	-0.221546408499583	-0.146440769441484	-0.138570628378716	-0.446232394229386	0.0120694672834383	0.0388787529102714	0.000160680006333959	-0.0949981859014514	-0.0421124224914469	-0.141025916690998	0.166095329901314	-0.145646112120135	0.356972861003359	0.164945673837184
A_23_P391164	0.111703854746537	0.0102535474652346	-0.102979770941508	-0.448757019053978	0.0359698999633464	0.515231441497702	0.759443080068297	-0.177194899306781	0.295359912801668	-0.038150606004125	0.123515727952585	0.341977849991105	0.238062493247329	0.0287416733768210	0.130865710352577	0.193492061718052	-0.00711931005172063	0.148250102191859	0.213197654235223	0.476474321715449	0.415091350695425	0.158128983276252	-0.0297504464970219	0.0939685631247698
A_23_P28153	-1.79996148392076	-1.83141410105653	-1.44171679318112	-1.27243137932195	-1.64840254309373	-1.96154654255490	-1.93147078522039	-1.43359367809218	-1.52447745643345	-0.732170961946341	-2.2145931701243	-2.17446542746079	-1.39986731677856	-1.69395971845013	-1.32954701745654	-0.915498487425236	-1.21724188213129	-1.07105795981838	-1.67384348921309	-1.23389513918942	-2.08325903575408	-2.17403765015669	-1.97260448677291	-1.78307278620548
A_23_P30547	0.684584760217827	0.131102751248925	-0.144836064937089	0.138659522809123	0.558730957787157	-0.0163316856951616	0.259792218438242	0.5977073327963	0.536234469073258	0.716993186422934	0.378163951565379	0.381554392766259	0.281749383289608	1.04182414084101	0.233158550280636	0.159364295023774	0.132255281013392	-0.0687094334714992	-0.124041640294479	0.237358698897757	0.478120931047209	0.334723122782998	-0.221397662458839	0.479241731980205
A_32_P151594	-0.34087985874518	-0.390208063621398	-0.207952698739949	-0.445217334253964	-0.833778329785332	-0.360567440997333	-0.552972826620937	-0.542642770663752	-0.455697469607391	-0.726045747427658	-0.467313667163674	-0.405785414275963	-0.419091315540603	-0.699628332503743	-0.311760948383222	-0.40444766054444	-0.253913587021141	-0.506681324110486	-0.408704262937745	-0.390171594166001	-0.117886327977801	-0.436035869151446	-0.330039117632979	-0.207975963996239
A_24_P486659	0.860175138457083	0.476276230160259	0.548118135656415	0.609536488200384	1.31577053152578	0	0	0.711744599163332	1.26935927383970	0.427494829264942	0	-0.530355120750855	1.40534429157758	0.864775461746944	0.392903228261754	0.492696304475768	0.720276229688507	1.24636328008589	0.918622157868528	1.12754330295668	0	1.18601118972384	0	1.24915179721737
A_23_P211899	-1.17259969034453	-0.932252028509658	-1.62442283839992	-0.850142102734718	-1.17398840876469	-1.43572520421663	-3.62861568858169	-0.877430425886306	-1.27458293833377	-1.10405448389596	-1.99944433601179	-1.98711450857445	-0.902513350208667	-1.51571264017592	-0.968719743216248	-1.08065265849161	-1.21055847406904	-0.715282285159212	-0.92858861384705	-1.57943519399548	-1.41705890191806	-1.58784724474283	-1.10131983315730	-1.99123427144813
A_23_P147383	-0.218896788822179	-0.674555167009547	-0.624522481838824	-0.422733984762258	-0.32774778866266	-0.0101434862903443	-0.500610228783362	-0.33597544117462	-0.252367323038466	-0.476758981388021	-0.321290143484437	-0.323096744347585	0.0263388398239568	-0.492849617436818	-0.275721184451823	-0.440301949669991	-0.619523762037892	-0.439623290058183	-0.129147872537580	-0.619554120806559	-0.721358831105954	-0.284155576527602	-0.633940009131235	-0.211742793735245
A_23_P110492	0.509804336812016	0.546267669563256	0.508254998517766	0.312248685459642	0.363191224378979	1.16029381533753	0.568926541762868	0.907009854276357	0.70031723860276	0.389404111512021	0.215262237196894	0.568283994499186	0.780834184917489	0.609373592473359	0.366162142602684	0.376493939582383	0.699327141588199	0.478720013871504	0.654751210972373	0.568092120929004	0.818648754442004	0.613726584264459	0.727515026590436	0.428004491100008
A_23_P214766	0.941827387581906	1.58755393244415	1.15935290511569	0.864237136987504	1.13300963363369	1.60207995962744	1.6722626221671	1.19391842865114	1.61048177086363	0.996263384446124	0.981505543818976	1.25916914380554	1.69964698724280	1.49348105097752	0.882542497182078	1.19878598477879	1.12013309390067	1.18712917565497	0.938520016840316	1.25515001874349	0.581782938984891	1.22661712493318	0.982305187719808	1.51570934283010
A_32_P103131	-0.7274540320043	-0.504009376757779	-0.960037219422448	-1.22377021195991	-0.62289113909201	-0.666672195431363	-0.815448635470885	-0.614160530721229	-0.461975635329153	-0.495548512602424	-1.08340805234587	-0.941800070702796	-0.573205895045117	-0.408044519381087	-0.974362500497805	-0.490121155782396	-0.863536012836954	-0.544932543144663	-1.10862673789	-0.723303977464903	-0.906411010298692	-0.847928238303932	-1.35280064899103	-1.08458946982959
A_23_P119634	0.46712529091939	0.610635935779586	0.551440063751302	0.828946638189975	0.658474944208749	0.0501233851022687	0.170109353378724	0.4266453235556	0.40448336064129	0.696556381491152	-1.34418295129523	-0.13962391404648	0.284666501691922	0.188950935718350	0.540484046585221	0.808126482756043	0.538369091566882	0.444889205159114	0.533098148395587	-0.106691949747926	0.551259495699005	0.366861905427101	-0.777644647948317	0.155457545806288
A_24_P118946	-0.00518129014538807	-0.0901883856793626	0.0401953299481371	-0.382231188112021	-0.0226012375444288	0.377246842958341	0.50875194932717	0.150929355693561	-0.00115915266958811	0.0201904513820755	0.0975166742611505	-0.206587342443499	0.0621443143522536	-0.140275094170798	-0.0607860842559532	0.105673952623341	-0.235887381499559	0.0323007837061316	-0.216552190010877	0.43503198945722	0.401842484278632	-0.0307427154878284	0.291620460766275	0.0531089423987024
A_23_P107116	-0.667567051106479	-0.300456075682766	0.0235192509118025	-0.871006458747302	-0.292678469551405	-0.172918401122072	0.35902054631339	-0.292139965175313	0.321427202816046	-0.386297951948295	-0.172592868612317	-0.215245035721711	0.286666650443451	0.226180888119870	-0.48084080485312	0.298166067212084	-0.131154204759283	0.225423679458663	-0.798087768529793	-0.000529465889432196	0.179130657199329	-0.296786946739108	-0.349917592656045	0.0352166957535802
A_32_P200490	-0.258647312498753	-0.492749453664322	0.00329867459822315	-0.369759815643908	-0.221010397828473	-0.0119498972654386	-0.599696860778982	0.259839100776226	-0.403555754741472	-0.203760785547987	0	-0.566788075466245	-0.0449359386268580	-0.568780566276594	0.0913283795502162	-0.075084544914354	0.141901151032409	-0.755556604910167	-0.204323806251709	0.580461569334924	0.727059595563711	-1.36071214961988	0	-0.762088600486432
A_23_P53198	4.98482796270906	4.76027516075023	5.51440063751302	4.7360375893949	4.90712632055739	5.35769108803458	5.81408335451608	4.55209205972148	4.88806019066113	4.92169481227971	6.40482720250955	6.23435045022842	5.09999322364438	4.14176406988927	5.21941817636613	5.28900108604859	5.02508105102098	5.23285814599798	4.34275118038153	4.56606433843318	5.07639490420006	4.56936296984634	6.67154134447706	6.13823555996248
A_24_P929558	-2.28119177520942	-1.21897611695015	-1.13942133654637	-2.20040648620072	-1.31192117692095	-2.15093764351229	-2.30905179587447	-1.64393840357489	-1.33257003414294	-2.68122534141396	-1.05577538311086	-1.93077188045	-2.44006690323282	-2.04313910792642	-1.41942119009613	-0.949790551168686	-1.60689386296224	-1.65321298132532	-1.94139521515439	-1.54129709624653	-1.42310035700957	-1.60330904711151	-1.86166714039207	-2.18908878348314
A_32_P47874	2.20607921126001	1.88893067897033	2.34528123499048	1.97592931026033	1.79847500780062	2.98918306767151	2.93449928287561	2.28642866961432	2.08680921552152	1.93557207485193	2.85856840612167	3.83948880061155	2.08047755612726	1.53554264577664	2.36333469603516	1.97550045598713	2.21058474964335	1.74204945239198	2.23148521136020	2.91079334226241	2.88880925763522	1.71813538766856	3.67008989772972	3.28839779277333
A_32_P186741	-0.390733224576376	-0.57909573833495	-0.372055946627385	-0.316459536299287	-0.518597441280431	-0.589273102199446	-0.872493811524265	-0.141578182552854	-0.470013760548744	-0.0500973410531276	-0.886816030778497	-1.03155541299154	-0.556249642600103	-0.412833255788635	-0.387140478618903	0.0604693672464416	-0.632088326548008	-0.143240080759697	-0.139961723671650	-0.518151902955574	-0.990248894441544	-0.69108991527947	-2.24779759607512	-1.75462520415935
A_23_P93602	0.223423076898537	0.390675148968458	0.661063690882585	0.469134147872885	0.338434580166291	0.80564898811849	0.703524771453	0.525711647608197	0.578918300203304	0.359237180539013	-1.15535764312412	-0.99134182639098	0.474279833094663	0.288749569617724	0.553325750254894	0.782964145417225	0.730696610531556	0.303189510662178	0.615812308973105	0.508999562193242	-1.49590702084935	0.415657223540170	-0.755041917330087	-1.04586566699297
A_24_P273510	1.22092689563818	1.03882478060115	1.79716309933406	1.08502198021684	0.851906831856905	0.546587838986198	0	1.35702147621191	1.15853432190621	1.13016433976818	0	3.42990292287189	1.32685710179476	0.914846688924002	0.856201079668153	1.09550446749536	1.47614406438092	1.6962941021	1.39678406323782	2.03504811256023	1.85251431828235	0.998998795241928	0	-0.431254281200966
A_32_P209841	-1.35138319722162	0.732402614941074	-0.163106669458969	0.219010968805885	0.133068650755699	-0.553433915555592	-0.28146828904246	-0.660371133984592	0.313737054082217	0.250302492493493	0.62315055211106	0.583374229244665	-0.0472449259703514	0.6271741355328	-1.30736194255970	0.0945470485664478	0.566460982480768	0.149589684445483	0.129718352664057	0.848922149224138	-0.328751974605437	-0.0971247780989764	-0.640727714773303	-0.6864677865214
A_23_P411903	0	0	0	0	0	0	0	0	0	0	0	0	0	0	0	0	0	0	0	0	0	0	0	0
A_23_P203267	-1.15476248582225	-1.50875486942162	-1.38856594366292	-1.23993445462704	-0.70891803765034	-2.8017375548895	-3.04251629336746	-1.49036044501289	-1.51175426952462	-1.58862938972304	-3.54625151771124	-2.09672141278751	-1.9987481937568	-1.71757381240219	-1.62631566771330	-0.828533456773533	-1.60348118344592	-0.671920360141711	-0.900186219988786	-2.31324364425562	-1.73207676979144	-1.45616417305237	-3.45538339030199	-2.25393303648505
A_23_P27472	-1.55872333208867	-1.78381554540962	-1.63771055077947	-1.88207327462613	-1.59970472357024	-1.87239404583841	-1.67783576877762	-2.00331550970473	-1.24800711029260	-1.60137055889304	-1.42513745699572	-1.94349783817906	-1.7897000367411	-1.35979711755010	-1.50692138934339	-1.26098323910456	-1.70262335309639	-1.67111122694074	-1.55437152157521	-1.88906317672994	-2.08363987354982	-1.42676296577242	-2.57603450908459	-1.97410378819304
A_24_P204604	-1.95823224227131	-2.03891501923653	-2.01973228169152	-2.1551844286115	-2.09016232655544	-2.04782509178291	-1.72903343154211	-2.5804128588138	-2.18961119554262	-2.21712633728699	-1.84717947616319	-2.22518162491589	-1.93152439516037	-1.88898318104729	-1.94586906466905	-1.55470564508930	-1.98404448494454	-2.09708616016013	-1.77284577811877	-1.70446835827196	-1.62931380747678	-2.09305062643427	-2.18657896050576	-1.92955373506488
A_23_P60069	-0.287272664204962	-0.659972357444948	-0.209613662787393	-0.234607349590612	-0.709347218801259	-0.48780279478830	-0.532623303024498	-0.668363289034434	-0.386925293750508	-0.680435241173239	-0.42870931986477	-0.42174910118165	-1.02281963138214	-0.55907201781931	-0.395844315571167	-0.134831270852177	-0.372231914805849	-0.523939407938781	-0.553407496261453	-0.345507185988525	-0.192287687651606	-0.538685571324289	-0.246913057969703	-0.303393769841946
A_23_P41948	-1.51773635378844	-1.62476070506259	-1.48822378650954	-1.45807350570453	-1.26809207885749	-2.34476745429677	-2.67656655019647	-1.42992521443106	-1.48804282414438	-1.63200123435002	-2.3556150590107	-2.00589475367105	-1.77148338797191	-1.54284848217726	-1.61945139993347	-1.32322039078334	-1.63191520803912	-1.28038995731919	-1.40334773306628	-2.25596606677710	-1.80055259577859	-1.91840972301186	-2.80936530140338	-2.16209388624017
A_23_P75470	-0.285194793896323	-0.637448534577912	-0.584659344700176	-0.463871481285438	-0.603263256206228	0.156131447852337	-0.377198050810676	-0.738170813874772	-0.284520968752909	-0.722826200824463	-0.252111796210217	-0.390453355124117	-0.390401047712143	-0.759645992405539	-0.474044208070507	-0.666488930305646	-0.541613872200272	-0.517961755127037	-0.198037355641277	-0.395434567035218	-0.702551369784659	-0.547761519367187	-0.335399533449486	0.116286886437306
A_23_P216920	1.24426708897839	0.110941101920216	0.508254998517766	1.30990801740619	0.490125523453455	0.0230512014681276	0.138026424371276	0.930897433267079	0.565317766173566	0.670830859743996	0.874735663531443	0.721456462904856	0.468556569217919	0.617882375441483	0.734245280814873	0.68937600036258	0.249150039465566	0.353360626622524	0.438835245001488	0.299137548507013	0.504899037269547	0.385188274159332	0.428268132269138	0.551483277052925
A_32_P223777	2.33574497933041	2.14312879976297	2.31538388213649	2.0677531414338	1.19738893064446	2.31895684601216	2.36032381700963	1.94081673227060	1.69039623269970	1.65310325505062	1.99778998824853	2.35293097532589	2.65572695616810	2.20745813264984	1.63309413440895	1.93668886123482	1.83385742933143	1.46703884051792	1.75454383519163	1.96496579982104	2.92372666271579	2.01032742655821	2.88565816002481	2.56064487194965
A_32_P200773	2.47646579257218	1.87687311011579	2.7073713973332	0.993681672619415	1.71234770994509	1.77997529554532	3.27407681625240	2.54476654863022	1.45815737840945	2.52376519264888	2.29659644705872	0.99010520344522	2.12460610508033	2.86943793456445	1.70934435774424	1.90742693442726	2.24919790005170	1.52996470495949	1.89550049104384	2.76187703244046	2.30707517092490	2.29801402539359	2.59772054633679	1.48649987292128
A_32_P205241	-0.465076614346015	-0.577824504552563	-0.257449427353771	0.00174976662122387	-0.168905512813930	-1.02661846211818	-1.58465654908514	0.0081571989780745	-0.45336868274197	-0.465766665845839	-0.812636215405793	-2.39397437458166	-0.813501107953879	-0.614483269987745	-0.782732124685052	-0.497694429651571	-2.20945459615399	0.224998151133097	0.0167970104734816	-2.84740037785730	-2.20135467775675	-1.14606557641883	-1.02905952816006	-2.47369645027404
A_32_P804837	1.77190971724756	0	-0.301631071015773	-0.232942355147468	0	0	0	0	0	-0.0316546371267153	0	0	0	0	1.14653892293597	2.44539582268638	0	0	0.720782839003847	0	0	0	0	0
A_23_P99172	-1.45216629205269	-1.55213515108158	-1.68753947220278	-1.61060547381861	-1.49676759123680	-1.40396322687975	-1.80228207691834	-1.67116897035584	-1.47587704314995	-1.54730616785420	-2.12324975918165	-1.80512505672875	-1.56047057258821	-1.08341716040832	-1.65990047236940	-1.49551843664949	-1.85628767281965	-1.56342998365300	-1.52031865725054	-1.24214808253655	-1.47368185526330	-1.86118604780300	-2.18189520566302	-2.33590924136646
A_23_P64217	-0.716183555809671	-0.240611881252027	-0.71753646849567	-1.07926238208717	-0.373492189547451	-1.08138641693157	-0.383594846238828	-0.678099730725354	-0.604954320908525	-0.380236236417339	-0.934374841548905	-0.758040757023815	-0.571068402405618	-0.228373341960041	-0.576012417359069	-0.322355037031982	-0.38504074168536	-0.751118593020179	-0.972286077520017	-0.269268989228832	-0.51232350636629	-0.958126864613016	-0.89769915587297	-0.992240897592849
A_23_P206441	-4.16600339854456	-4.23276325732765	-4.41816436620019	-3.74526691439241	-4.14207097286017	-5.40375907859948	-4.93281469417924	-4.12764303191555	-4.22113885427677	-3.95648784890345	-5.19258507628856	-4.94827648558556	-3.84231666498474	-3.45040295638645	-3.90051322098362	-4.25872935410401	-4.00640180504213	-3.92014110553036	-3.8969381852214	-4.45078822143541	-4.90113458542807	-3.56993496820684	-5.51599713954578	-3.71528831049915
A_24_P113636	-0.161833870384064	0.96976142146930	1.56130620459706	0.774958858121238	0.468354504304534	0.558375615125161	-0.510895909096284	1.04365803084517	1.10637364746788	1.14088441798790	1.45951932707206	1.20380095146565	0.285079337494965	1.29637160821543	-0.323606229522515	2.18650262326252	1.50948179432329	0.288592334190419	0.219756079868673	2.16712294255285	0	1.33851761951911	-0.7824302966237	0.469031730836563
A_23_P255837	-0.339062935156573	-0.536008924107713	-0.316247554633277	0.0122521229449737	0.02952974228496	0	-0.428195712575706	0.338623328798715	-0.400158703900261	-0.190892144363392	0	0	-0.2385094714287	-0.055396911737043	-0.460705896414409	-0.0929974536864721	-0.216348064140083	0.365927740712452	-0.104483795545440	-0.751839992558856	-1.17109111675871	-0.905006139003168	-0.824326054460663	-0.700568679990961
A_24_P791913	0	0	0	0	0	0	0	0	0	0	0.807405682493194	0	0	0	0	0	0	0	0	0	0	0	0	0
A_24_P73730	-0.17165837353192	-0.741438150732119	-0.631166338028599	-0.221164256781624	-1.04181697212018	-0.912922008964047	-0.463701564331192	-0.283794171313613	-0.913207473539796	-0.191244371189713	0.865447244967596	-0.536858455728095	0.029040307985647	-0.828217857327071	0.359064815988147	-0.401178074741772	-1.06665664892218	-0.471144364823741	-0.254131095877212	0.364834072955943	-0.532309533628224	-0.16379304092685	-0.0651842484225497	0.0368765462242879
A_23_P48997	1.43099987976229	1.35782421614972	0.986612644181547	1.09814121935209	1.79231980823018	1.97419102435016	2.23618924325203	1.59955703430126	2.06022593141274	1.98792373258371	2.03405369238845	2.20398319156401	1.71744011476216	2.61274534640705	1.18097079500618	1.15126029961096	1.16982109215814	1.00155635399385	1.33912157793727	2.20427489638168	2.25720423375504	1.60032670544147	1.14479333110934	2.40241033258113
A_23_P256773	-0.514014659099682	-1.00356128509272	-0.54147427946664	-0.533501528463185	-0.790206586142081	-1.14005964536199	-0.957081677407315	-0.995308429776687	-0.78651328841091	-0.818159191932876	-0.521616667979071	-0.948040515931042	-0.623475954235138	-0.85523952665294	-0.6779602914648	-0.737552772806839	-0.809929998710666	-0.719067124266314	-0.540083534005954	-0.752979989253348	-0.482416698308368	-0.832266802008851	-0.860460640238426	-0.742379434006482
A_24_P342312	3.63970944019483	2.99503390454946	2.87678973017246	3.87038207415224	2.44554074080295	3.26090601049513	2.85565719058626	3.90140398271455	3.13744210844105	3.20154944152403	4.21444907243109	4.97839390953197	3.43177689891456	2.58330424044532	3.61492171768385	3.50831392622700	3.49104383661838	2.59838953581592	2.76436671622877	2.83471556818716	3.72001568325435	2.93447063788965	2.23186637869121	3.36338276445434
A_24_P46484	1.76752299326982	4.38739335290111	3.12593433728901	1.70807099460595	4.77187102843877	3.55012862968284	5.46091066896526	1.96177456069592	2.26401413751722	6.10468107321533	1.78671501959017	1.86260242526087	4.57752526608058	4.69224569426856	2.66424395393221	5.87494838877815	3.48479255592508	4.06513979213541	3.25141922166633	4.58991605455258	1.93901254428992	3.15572855457363	0.808047691936717	2.63069019468731
A_24_P42527	-0.261544713264667	-0.131092396865492	-0.274059067828207	-0.614526623806926	-0.0610055835781196	0.332929344396199	-0.041578054613438	0.0132159412228169	0.0755913670324074	-0.00679414217008115	0.208731520064657	0.0722609486540372	-0.624902371224092	-0.208801040877538	0.195296740281069	-0.0843595026601481	0.0828654952971676	-0.160613257603635	0.251508705413236	-0.07095418708321	0.281259821046234	-0.0832525555625175	-0.108295695377777	-0.238017865435505
A_24_P387869	0.97204371263595	1.02700335665251	1.06966084655373	0.960550775886012	0.455025690705245	0.838887770114052	0.739625586509751	1.00597387888889	0.747497074182511	0.593997241057646	0.849334571912204	1.29712091195011	0.0902717813554136	0.882646865851156	1.21841249570827	0.845009575005738	1.24215994746713	0.653406706750768	0.694131735739854	0.843196080311311	1.55850362707272	0.988800513860604	1.17879788729127	1.01155423275460
A_32_P90009	0.349925163994559	0.692740415253415	0.301963263825261	0.98267621918381	0.398079207142407	0	0	0.337728240256440	0.442861567352942	1.01395022654389	0	0	0.556524241149054	0.868813256377074	1.33031696298801	0.158427941224949	1.16043562379720	0.578177496950432	0.943374312827588	0	0	0.0820120527376202	0	0
A_32_P12820	-0.0359371629266990	0.0104448514476599	0.0644454050408148	0.048822903669724	-0.310151757814251	0.234283532125894	-0.000641717328447326	-0.117906265127209	-0.0425524825914639	-0.21998465396757	-0.247200262770704	-0.329060096092784	-0.236875705966507	-0.129135780486779	-0.0672000520259798	0.039180676842468	-0.190504741507598	-0.151187176711791	-0.0793963412093945	-0.0855077510240282	0.0704712865679993	-0.182456091024592	0.234277171929144	-0.101058052115037
A_23_P148969	-0.897900022566891	-1.03626776099816	-0.90688636990425	-0.657749155074287	-1.20042936519644	-0.896117455687414	-0.965813963019591	-0.858663606029902	-1.12480835822739	-0.936052070420687	-0.925631667652913	-0.838924479412658	-1.48026363624373	-1.00177782428239	-0.91814659130685	-1.17552353418959	-0.913048526588698	-1.11055671101018	-0.792112640715594	-0.84571168776209	-0.641917284600755	-1.10285037996871	-0.904019974487086	-0.658580655601163
A_23_P355385	0.664714018809462	0.513947669429913	0.455104148999569	0.647748547681792	0.297900147997544	0.628789175917489	0.213010545539042	0.593835042271135	0.688661534020029	0.469197031639528	0.444925184962309	0.563675298621754	0.535515451357024	0.352391733474993	0.659222959035323	0.491118999865466	0.616289838129902	0.0639901050973734	0.390554758640178	0.227486833825158	0.82652793669681	0.581216317377553	0.806210409911781	0.776192016295994
A_24_P32715	1.67248683969018	1.30185038682141	1.05637313417418	1.40949359303588	1.20767951478763	1.48147931343628	1.31921452287194	1.30612542790879	1.41436522450491	1.64987767748696	1.93612941532436	1.97064811860867	1.72875570074716	1.67832011054456	1.33042333610850	1.04095292799253	1.52038060290469	0.71674091222736	1.5113905011242	1.65030975602357	1.76104249754481	1.31946797900953	2.00657232668018	2.00016010288919
A_24_P281443	-4.41797874018018	-4.62243841159678	-4.71713789474005	-4.57518338317803	-4.51935717900547	-5.59634717226146	-5.40075763019562	-4.80258807701595	-4.53139864680673	-4.78760936371513	-6.36060839311603	-6.334736017897	-4.84171844664579	-4.50277313730894	-4.4784587330787	-4.54930492218673	-4.78296058777865	-4.30146372670906	-4.18564309918954	-5.12193263531474	-5.48061617036194	-4.52464508061969	-6.07208756047133	-5.263155116836
A_23_P133315	-1.81015441234715	-1.63067661917631	-1.79384117123918	-1.97266385726840	-2.09959026477050	-1.71026313528796	-1.79724864595856	-1.71941246571905	-1.51932641526701	-1.50118615921726	-1.54017174825836	-1.86508025541316	-2.22530555741609	-1.63890023953195	-1.95674577312722	-1.86002474625487	-1.65342667398362	-1.86651535525777	-1.75958431794037	-1.40193851070934	-1.56369913191452	-1.74954461078982	-1.71585045224715	-1.68756851316257
A_24_P404840	-1.57051643261399	-1.10748713517618	-1.19589411415945	-0.801201304767046	-1.22997415085935	-2.67058090781546	-2.96777984775055	-1.28036073298897	-1.54971946955324	-1.3707300436618	-2.27322267733029	-3.63156731138606	-1.34722265900934	-1.53915652218653	-1.27150106505416	-1.60097419473758	-1.07674703573994	-0.964827845342696	-1.42107722573105	-4.93689666945646	-2.60564439590115	-1.44282929228361	-3.34882537129379	-1.61082134167542
A_24_P5653	-0.973558717474567	-1.03483203164818	-1.81045081171361	-0.472255341154397	-1.55960991184433	0	-0.663405676432713	0.166762085981741	-1.49551769286979	0.0371922070599811	0	0	-1.49262855353973	-2.32089549567633	-1.58280888370956	-1.36691790694277	-1.44765953551832	-0.93388125219854	-0.818144405698733	-1.89030456165962	0	-1.45563476766987	-0.688167040440837	-0.142081129708223
A_24_P358305	-0.0306599167888316	0.0522899739452224	-0.150815535507886	-0.476708550533227	1.09092473085829	0.577813907269747	0.669105436339414	-0.0472018645140623	-0.188864119187185	0.542537320707079	0.401525653725618	0.0305509119605000	0.197751923487546	0.881251531146807	-0.482124805469562	0.654070345932503	-0.177413463373312	-0.210036466932605	-0.526887153388674	0.673048525789294	-1.38923081328682	0.6170883701814	-0.249602911278886	-0.616774246335398
A_24_P178415	-1.54004740682880	-1.80673038711762	-1.71411489696188	-1.46371973207559	-1.82291043086793	-1.92761765823402	-1.65161023439994	-1.87052800920388	-1.68919672632093	-1.67072385690559	-1.72496498448487	-1.63733735806905	-1.9668475056582	-1.7906482851021	-1.43672867730686	-1.42968303956128	-1.86603329499105	-1.70721036608476	-1.5504223998361	-1.60903866052162	-1.19390673380328	-1.72251462202723	-1.59429800755043	-1.50658876036474
A_23_P142125	-0.104453485741993	0.0197483934412829	0.0538152351371753	-0.0097334040733622	-0.136848179395330	-0.486252231699162	-0.202930894262739	0.0980468154175093	-0.0472086659957402	0.0207377139186098	0.213071329946787	-0.0240385799927972	0.470728601272591	-0.0568004908025379	0.193319554889005	0.307476859692474	-0.251107949469517	0.215245914737104	-0.159246491181928	0.4940283707342	-0.421819400488379	-0.264198727720063	-0.407693651356235	-0.309308459858377
A_23_P119023	1.50925281813822	-0.411182421960917	-0.445138364714907	-0.501547709114441	-0.387874123448924	0.0523103147088945	-0.190419616136807	-0.00990712190133032	-0.753401954179866	-0.082190229499978	0.135778275782271	-0.596990663018844	-0.120597723592047	-0.585864793676115	-0.357858865068873	0.043480132772583	-0.319453192888267	-0.162148146673346	-0.187458515838367	-0.0103870246687650	-0.299546827156232	-0.527857499547554	-0.621807307232396	-0.245558969819448
A_23_P21346	0.0695760216645615	-0.0207207258274772	0.0514898854707541	0.0916110021168223	-0.0151390103565858	-0.182049545458493	0.0146513033004296	0.342235715656049	0.308072606603357	-0.271542833662475	0.235499348440785	0.138471179883778	-0.0194786258261957	0.430824296807834	0.210092299740771	0.0163739880975249	0.197624826817609	-0.112229061942754	-0.231080645822576	0.102049487002918	-0.466767601979580	-0.294562331552429	0.351437417944521	0.311512965852992
A_23_P118313	0.344734671610059	0.506768405797952	0.680995259451909	0.433693616850492	0.60006626948111	0.64964925361888	0.650260244558817	0.684577644315655	0.898490069746769	0.474252173724766	0.465700139252847	0.84498240495585	0.818097291124756	0.290043980592088	0.483469578102957	0.386125859131146	0.690885151299508	0.540408115945985	0.977631824532538	0.706496058742917	0.646148078934692	0.419423770450219	0.546767579546206	0.631239654310424
A_23_P51085	-5.15639573915633	-5.90448283095355	-5.74693560415514	-5.49379633864134	-5.96519470772081	-7.14223246177741	-7.45428967319516	-5.91008724255473	-5.26858197802435	-6.17479390683328	-7.169919313985	-8.49005226327285	-6.53371752426775	-4.60607810507936	-5.53354511840533	-5.51920894572433	-6.04765589550128	-5.69971192477181	-5.5782063853676	-7.16665228739574	-6.00047906526987	-5.45470848969112	-6.47307336832664	-6.34589037144437
A_23_P69784	-1.50892200160354	-1.44874054838975	-0.568049704225739	0.0162968498543781	-0.47553580095649	-0.438255540976927	-0.583037322287017	-0.955976066654919	-0.240114375713851	-0.822366836414304	-0.457864758945322	-0.338363844690403	-2.0714431806857	-0.446370963144779	-0.305668011877163	-1.52164179217310	-0.483776333912445	-1.55673136514639	-0.779409582697853	-0.321582885707037	-1.07135224610638	-1.65902239043800	-0.745942093593392	-1.02805758448552
A_23_P211748	-0.617719637506042	-0.342606983641333	-0.49164535804333	-0.868542516911991	-0.612184314036617	-0.556969749576558	-0.78457882836245	-0.619502428615667	-0.62678209918526	-0.170379632457793	-0.774377437324237	-0.620247149750534	-0.557627517582578	-0.243667757089154	-0.463760889316267	-0.395659608396464	-0.244303514132494	-0.612341565475615	-0.349588558667982	-0.516318464401444	-0.625212211776009	-0.507172543265155	-0.782980719513069	-0.470639521445377
A_32_P148122	0.661151262886637	0.694443830884369	0.890276729429813	0.832983675088306	0.803059128930935	0.931735114241175	1.28708335707676	0.907676830334863	0.8373633422942	1.09959120542088	1.00321513586672	1.6110759578303	0.822998808319896	1.05373823960744	1.08919658147951	0.540615604903563	0.939418867133966	0.40316671311211	0.506705553589625	2.55995886689044	0.882038303905042	0.864813985482675	0.776463578270474	1.44645128482822
A_23_P23303	-3.08886918942761	-3.88695694732724	-3.72055946627385	-3.38190301851641	-3.68100125555888	-4.58671347004643	-4.29725521254685	-4.31446891574799	-3.60354403755451	-3.59505118622134	-4.50984267200865	-5.69551353584644	-3.63442620256765	-3.20726636981951	-3.55548025252177	-3.76482979545020	-3.93076937529113	-3.23833651045241	-3.16045588447595	-4.1272628505328	-3.98368202927722	-3.7504309678834	-5.6108897961297	-4.08762291706478
A_32_P231810	-0.0524337927693383	0.422728085017961	0.146164836175044	0.45508515753665	0.532196148249718	-0.0890115851441913	-0.174556607802813	0.349874134860515	0.595298619344338	0.187770652008694	0.328996580096786	0.270680122691008	0.304541042887738	0.201674467410106	0.248453799545894	0.162351899624492	0.34570915988108	0.435189160505559	-0.221813447203891	0.528473167097863	0.198674851049589	0.164030118231531	-0.887393402809535	-1.21894772044441
A_23_P212626	0.76285882605644	1.60603496416901	1.41846329651690	0.707609614550738	1.35169231990487	1.77297766663676	1.86939136001633	0.987337923400046	1.10220011586606	0.835980226970156	2.44837225497853	2.42044546721289	1.67846398524350	1.97465604943742	1.01608163939059	1.12307443965609	1.10540997805228	1.24227033845965	0.592584348302352	1.22086996842081	1.93045287669163	0.941485356550172	0.249872811857467	1.99012895103224
A_23_P251151	1.04097770260007	0.970440938802944	1.1826064017799	1.28423198740476	1.49822800018717	0	0	0.847640686228568	1.35837401518100	1.13018908148863	0	1.10639333122062	1.67478115789749	1.39881820571140	0.42097638416557	1.09600986796107	1.08562972397207	1.50629631542148	1.65138490735288	2.36826954113830	1.04284116175059	1.19772006010476	0	1.54235983220178
A_23_P82738	-2.14670765408154	-2.17211832580921	-2.07288313120971	-1.75320250939082	-1.61322221604146	-2.96291860162532	-3.65683188006541	-1.99102424121556	-2.01252830058918	-2.12036482209063	-3.33153570888483	-2.36777191132679	-2.77179327714363	-2.17850649618325	-1.92536343270907	-2.29595214482042	-2.16102426924307	-1.76287450301916	-1.59006344714661	-2.45733244545407	-2.57893477720596	-2.12958913242514	-3.0291241123288	-2.31631191124995
A_32_P172002	0.453787309795138	0.72606904676693	0.700926828021233	0.6294250969312	0.578811430454564	0.744842379595557	0.183744354937112	0.820362521865287	0.559053805680722	0.818106805791205	0.687354855597062	0.666043882297375	0.833406102759408	0.762310830832123	0.491915751031312	0.91283440805922	0.892658786401971	0.8625814840387	0.368092107085853	0.769813404770041	0.313083552494888	0.502461082877722	0.552671599164185	0.602650413623571
A_23_P43095	2.60005080979925	2.40966272547036	2.19579447072055	1.94443680573735	2.53038644411455	2.81722552807210	2.95409716310341	2.23014198076583	2.72817635594268	2.18824284851431	1.9950116554842	2.61556525110833	2.83701696808079	2.2583363412025	2.49257055678116	1.77453864197732	2.5647024157745	2.68172097042817	2.13410796915102	3.01930731319727	2.70439167035277	1.99469244875602	2.29565047089653	2.36627338923099
A_23_P323227	-0.671756520322722	-1.12147239531849	-0.797262742772967	-0.868374915009434	-0.766929353637246	-0.929355795534346	-0.7590945194547	-1.19536984613874	-0.496317339972897	-0.94223029294598	-1.13217603398046	-0.934050195827855	-0.630792685895522	-0.790498060417947	-0.700875560704945	-0.885692834735345	-0.888734246598573	-0.904998000611528	-0.6573327510554	-0.78126563428091	-0.725327816646298	-0.618382966419693	-1.15562333259411	-0.843647142006012
A_23_P207905	-0.218740050621071	-0.285405767024964	-0.317244133061743	-0.213597118712956	0.133578080653746	-0.304839412257215	-1.16728402770942	0.0333025081035123	-0.299084767255214	0.136075621831799	-0.833789387487382	-1.15491217123782	0.0622425503434371	-0.359355652786011	-0.162392904607975	-0.355062337772172	0.020193821604361	0.0575861685203957	0.0609897986727333	-0.56168016222787	0.044003294259041	-0.298167562976647	-2.18341449246695	0.144501075462776
A_23_P118791	-0.202300456191006	-0.829184196576282	-0.42852872424047	-0.665639469442332	-1.26051799211251	-0.429713287257898	-1.0251209973921	-0.323551354791631	-0.740185902100987	-0.842782443458527	-0.72034561181089	-0.239835626847596	-0.328345270350833	-0.842619376652206	-0.727639264708028	-0.886874901988195	-0.510307337849059	-0.656622549736331	-0.513504148179795	-0.287216752534223	-0.375986698768513	-0.928033167205824	-0.245184347915902	-0.429238568120076
A_23_P252748	-0.546446071718435	-0.145103437196197	-0.166760790363346	-0.140962506664505	-0.186579677304631	-0.491490412686814	-0.372259070571446	-0.379432391606239	-0.341509242868785	-0.301602773204515	-0.547388050272348	-0.530286102379598	-0.609811359811824	-0.163419004347035	-0.332254162178721	-0.121897035905218	-0.358548452163149	-0.130982174294725	-0.381207937258495	-0.00342459503986018	-0.433293644416734	-0.275162227396301	-0.262799539579124	-0.34841847128442
A_32_P26461	0.0103206590431205	1.33973970969384	-0.313257819347878	0.538806903419184	0.560471485998787	0	0	0.0809018078955312	0.946030901910135	-0.632796767245187	0	0	0.18887411038422	0.756288215723615	1.56320979263896	0.748059493218616	1.01662237819518	-0.795241623586296	0.867939170392986	2.53321929603058	0	-0.5928762437987	-0.120247327912151	-0.868466699882696
A_32_P97253	1.71266176702034	0	0	1.3001979631189	0	0	0	1.37435487246862	0	0	1.29803699673891	2.31804661014216	0	0	0	0	0	-0.437815139017290	0	0	0	0	0	0
A_23_P17438	0	0	0	0	0	0	0	0	0	0	0	0	0	0	0	0	0	0	0	0	0	0	0	0
A_23_P130333	-4.37506791339859	-4.68492417139129	-4.68391861379118	-5.07076639201056	-3.79321674400378	-4.55359858068794	-5.11268930727408	-5.47594630350399	-4.69883284514576	-4.99235730540795	-5.9983972594398	-7.38151383917345	-4.89432541348665	-3.70724946707871	-4.58683161441912	-5.17204525936314	-4.85535819703327	-4.71342890887126	-4.28489084336899	-5.24483832422588	-4.73426928720686	-4.6986402729741	-6.6041200798445	-6.67868300155764
A_23_P149812	1.98903603403148	1.52271797330012	1.35866859080893	1.65342957269808	1.32403724526144	2.04127136215989	1.83615690250676	1.9288630394432	1.75395391358063	1.85853542922182	1.26485147621307	2.01481355325472	1.74683763769166	1.83946372679118	2.02586969100824	2.25685931364244	2.03315838792085	1.71911381142780	1.56602986044692	2.29176070071793	2.1535692918909	1.95944333719624	1.71808344666526	1.43551437339939
A_23_P171258	-0.348775437040484	0.0559864643150462	-0.232534966642115	-0.254970215478709	-0.111139484642404	0.302050272961817	-0.000632075862673796	-0.172938686675299	-0.211876917512216	-0.219691620710849	-0.192438004167076	-0.337023369635384	-0.415049085804274	-0.0387260247414436	-0.37653364526013	-0.12675525276422	-0.0311679302366699	-0.319996769815341	-0.472121030618628	-0.179968211707622	-0.0327388413512149	-0.180646436910894	-0.0683031422986537	-0.187483943902382
A_23_P26476	-0.458759508318739	-0.259649027890387	-0.276384417494629	0.0496172225530386	0.0752761121031081	-0.255876391487509	-0.392548476902958	-0.271846699992467	-0.122103115368705	-0.0731167663257339	-0.653972580924285	-0.683938055228942	0.0982687679835738	-0.245064651006893	-0.214245734109469	0.050193482070358	-0.0685003007574614	-0.000822499630157705	0.109245892514674	-0.593010987513892	-0.500135156856777	0.0374832637362659	-0.5561237372068	-0.356496780871597
A_23_P159764	-0.872965439607994	-1.35685725736092	-0.471713789474005	-1.54533436202571	-0.00587944872767963	0	0	0.369410558421988	-1.31761102784834	0	0.394313215658737	0	-0.903154216576732	-2.01481092062671	-1.13740987653002	0.800861857863177	-0.633572274348674	0.544058420287172	-1.44283587269097	-0.781068450608669	-0.114038770735389	-1.55485886271102	-0.723839915419006	-0.128842905220959
A_24_P602052	-0.731242441187526	0.0215056965991732	0.183038238028294	-0.616218650207407	0.453674914019011	0	0	0.551734634064152	0.508801974574544	0.439609675468079	0	0	-0.00961921593100057	-0.831560478044254	0.484478539682783	-0.109588685796029	0.337002019271325	0.086628270988346	-0.593645520626044	-0.464523974401836	-0.183566327130010	-0.0214963225499401	0	-0.173218397738027
A_23_P406330	0.501050657318424	-0.181217737786146	-0.164435440696924	0.123861892957737	0.581387269776787	0.208810589892724	0.314303648914814	0.129148151845294	0.188785811841274	0.184974374388109	0.0131341754840050	-0.127101383918925	0.621126600316303	0.690236675390756	0.0851403730829826	0.0182798844143837	-0.0100079139733399	-0.260847632863968	0.167696327665463	0.33959379620797	0.300070048503835	0.364072501008621	-0.846354374546751	0.320250481774614
A_23_P97442	0.554601987193186	0.316317493078958	0.465069933284231	0.483310388318915	0.482243709235019	0.744082051045922	0.693035133059872	0.542963731702159	0.523290093575377	0.547622898629715	0.695583285772389	0.839987295758565	0.836023524980944	0.425591773395920	0.64562491113657	0.380887653893419	0.33039388769423	0.285450640327274	0.559554877341928	0.758439622591132	0.7925390689847	0.63476811963049	0.426142122206293	0.463512231371617
A_23_P142335	0.0585553918675789	0.562758893266894	0.378699802817159	0.428217754897386	0.215435373033026	-0.643196860408975	-0.282371219593951	0.390920171395001	0.257228848770385	0.258578224998173	0.895251045682574	-1.27887588826771	0.381112094317873	0.0625748481590729	0.242086152508687	0.670011921420404	0.352790919608371	0.312282421001437	0.324438122236222	-0.632748373064508	-1.09197892912614	0.257262454391572	-0.856141737076858	-1.01999903206569
A_24_P642426	0	0	0	0	0	0	0	0	0	0	0	0	0	0	0	0	0	0	0	0	0	0	0	0
A_24_P81841	-0.0962378264534732	0.0680678552142428	-0.322227025204074	-0.76202609409082	-0.304690650038682	0.216075652848248	-0.125891982479720	0.255065758714978	0.193492725970794	-0.0574292260539289	-0.0233626303102708	-0.258894065882369	-0.93994126424477	-0.407691146622451	-0.231219481355918	-0.269198061380088	0.00726304236950699	-0.440471438095514	0.235233987110849	-0.00090353731494454	-0.264455394800131	-0.441774235177695	-0.219738775878788	0.0313600873134835
A_32_P209365	-0.88763387784871	-0.614495226603537	-0.511576926612654	-0.160230051771453	0.657919656023493	0	0	0.461445711725865	-1.46141690375289	-0.553296758459639	0	0	-0.178429287458635	-0.300030793379195	-0.115340570209344	0.87223023712589	0.650557494671061	-0.148813731107395	0.238355274270049	-0.521578720265672	0	0.80719264026842	-0.0773872708884585	0
A_23_P413051	-0.506329022009275	-0.311220981893698	-0.175729996219541	0.0953869652645905	-0.0266983363876175	-0.751251938868028	-1.04153374951370	-0.236908982019207	-0.0941571281542274	0.0382903062685695	-1.03978040663225	-1.49856942529922	-0.469506758913697	-0.614649520862146	-0.253358234025068	0.132521021176008	-0.361521766825782	0.0405867627677805	0.168291242964867	-1.48093330007426	-0.782079092419725	-0.388336398311909	-0.564765210938553	-0.74245785974591
A_32_P128781	-0.162824491798193	-0.0119662441712981	-0.0960037219422448	-0.338790110185032	-0.340383122200138	0.172473152103933	0.157528524077489	-0.280476088051522	-0.315921064544529	-0.387251647606984	-0.199869112469309	-0.273849939598773	-0.522950693510693	-0.353642313501643	-0.347847843099607	0.279024600438016	0.136626391198268	-0.0600521849994599	0.101090586248316	0.162624094891343	0.131671786967848	-0.268804399280939	-0.0620646662761637	0.303729708856186
A_23_P89587	-0.287440671183431	-0.0511029755226504	-0.27339468220923	-0.104437364757142	-0.563204425612281	1.31123559407880	-0.582802273285193	-0.243927832234912	-0.210216349471820	-0.193778020065193	-0.238640864414681	-0.115599010202437	-0.195730643486336	-0.366116561098523	-0.481136057157808	0.113309015152344	-0.252943856681292	-0.274576087966538	-0.137572394866015	-0.537051970995142	0.702872105264149	-0.616047768897435	0	-0.041582276717608
A_23_P39647	0.0355655116241329	-0.707342361781383	-0.757399605634319	-0.362394300472871	0.0858183369501708	-0.146016961642136	-0.378339917418493	0.00553202350591954	-0.0730146795887221	-0.239925534798265	0.306314451045362	0.056449492425227	-0.101603314156575	-0.217417007749142	-0.409408986397386	0.226105815999731	-1.06134704648049	-0.553671294889975	-0.694787757740467	0.401740054951176	-0.456225227645754	-0.7462375575049	-0.339317050696891	-0.304122413774974
A_23_P390576	0	0	0	0	1.51308515550200	0	0	0	0	0	0	0	1.19592625713570	0	0	-0.0409446742103341	0	0	0	0	0	0	0	0
A_23_P31041	-0.188778557780113	-0.228176095536577	0.211606819644325	-0.783822504397134	-0.23527248221156	0.135724786694035	0.239821704945924	-0.320153392911640	0.156944880478743	-0.455879469410696	0.555033344539199	-0.202244181300650	-0.331401028990337	-0.764064276693343	0.316645552712291	0.501695446883569	-0.459757236466518	0.208668749841516	-0.0323121603166001	-0.365461539994845	-0.741022234372276	-0.0267532329037057	0.921354378948975	0.135002642246201
A_24_P913198	-0.0386968154595559	0.418755199866227	0.644454050408148	0.196054154868599	0.154291479384150	0	0	0.572362823910494	0.552245232018555	0.155493987390708	0	0.82043320950541	0.305819658260106	-0.0884265443092687	-0.075842911799011	0.505168594460421	-0.275986850701539	0.185089904835243	0.382352842101748	0	-0.197469399648643	-0.331055939193651	0	0
A_24_P457226	0.121963741018626	-0.201997286668651	-0.345480521868286	0.455275946165117	0.292920482942261	0	0	0.101190924853888	0.333752651387429	-0.195725578974420	-0.298822327959669	-1.55797679983861	-0.363480941022689	-0.507568182243714	-0.0137369225943047	-0.0092150663321154	-0.499568213022414	0.267167433805411	0.0545885599664386	-1.63565903495415	-0.584802961617502	0.35321213975861	0	0
A_23_P309837	0.0728747080556294	0.59760528615496	0.571371632320626	0.0346653035920320	0.728153739352517	-0.491485985885435	1.70587950269649	0.376833908361156	0.577727809537384	0.603031968955778	0.536976331024614	0.760574447057985	0.724203143673914	0.462408173620604	0.0986966690295007	0.281732786504995	0.277008201943703	0.720074279713835	0.420273403389408	1.38267454836828	1.44478256939376	0.344492808004941	0.095281085317545	0.872490317520295
A_23_P157879	2.54356507533783	2.44559305419439	1.46829221794021	1.68139497588466	3.40040429108134	3.39941344297884	3.99248532475664	2.96358355230427	2.59919357595639	3.1013070874907	2.91562832921044	2.93686440665149	2.87149292080805	3.10872000823662	1.87950930787492	2.14693696877108	2.33455609847085	0.943747978248377	2.63221029469924	3.25767354292042	2.19474002995195	2.73476433796628	4.87317916197786	3.37922989951966
A_32_P227845	-0.587806001557113	-0.453543279628516	-0.49164535804333	-0.257676920530485	-0.512702297854323	-0.489452173611513	-0.299101932023093	-0.982357479186528	-0.541886890840221	-0.874333635820772	-0.138201500313073	-0.073173743172716	1.00297922216702	-0.586863832988913	-0.326304062534832	-0.449744935222744	-0.47222286000587	-0.3587467719348	-0.933869525792366	-0.581044230872068	-0.536385867939339	-0.502334652951973	-0.200995457035910	0.217066068934002
A_24_P307195	-0.293964762929398	-0.250266227602429	-0.162110091030503	-0.619598168244326	-0.317522460474980	0.098431617402921	-0.000426546519448273	0.108642868621325	0.0143192596322246	-0.125552360277705	-0.438487721826034	-0.14618022932545	-0.287660285842941	-0.254641904043225	-0.47054085918438	0.00223552671558744	-0.153234947594690	-0.0224562722265914	0.0956682300263072	0.37685331074658	0.109310100700829	-0.409750676267105	0.00386028150263513	-0.173274236193470
A_32_P115277	-0.212230961399985	0.43310600364733	0.358768234247835	0.0679740805060522	-0.7395440896478	-2.38798463759209	-0.0438111642027905	0.927329894432182	0.490048762996581	0.331767985943435	0.255938979071044	0.367330770995426	-0.775407864206833	0.182849331039558	0.558709153979914	-3.43177679925671	-0.423167569461059	-0.128903351954713	0.496027791750941	0.577153903938312	-0.081818204447282	0.555177777986451	0.810494410571435	-0.486813956784488
A_23_P69738	-0.910675308270622	-1.36072948144753	-2.23897953595408	-1.43618931975997	-2.60145140112262	-2.21016767094087	-3.51850108379991	-2.32837583794267	-1.35003956367736	-1.39119961144161	-2.78867982523924	-2.88421731789529	-1.48451691438359	-0.498005276083315	-1.75073226486134	-0.406759265401175	-2.05924747410204	-1.06836661439876	-1.44870593888189	-2.76809510714053	-2.47688160860979	-0.994622205138028	-3.50695092584196	-1.80010739761917
A_23_P100315	0.597790455742054	-0.416739299760786	0.362090162342723	0.718158605833137	0.0968743252169182	0.236918034273265	0.189458256424591	0.549686616561311	0.158377517146889	0.436068008805764	0.602666915301382	0.505237763647213	0.28968782488819	0.0415088434042558	0.577738701807414	0.598496079112016	0.321719305434611	0.334178609935902	0.621896532892253	0.677164182759847	0.558566710699783	0.301746249836818	0.919403327530645	0.624809849547179
A_23_P399251	-0.0160572497479472	-0.0768278413883233	-0.306946155967592	0.232093460971869	0.048453767930427	-0.964961567564998	-1.33659654916622	-0.333060775816888	-0.304234828618968	-0.123940018992812	0	-2.03008971565129	-0.427889136150335	-0.70705918235997	-0.468194184732747	-0.265303743681234	-0.134008940374930	-0.163043007032381	-0.00355322175001440	-2.73902300128378	-1.54296183965157	-0.371059559874169	-1.37202198036446	-1.23955807452662
A_23_P254801	-0.266275317259326	-0.456146697265590	-0.275720031875651	-0.304429802677518	-0.439864898207031	-0.235226779457023	0.123701319490985	-0.0770593208787518	-0.185016037445547	-0.282771948463955	0.211893078692397	0.103956709599569	-0.355422817795967	-0.174167315866169	0.327603561407485	-0.040017949850575	-0.0352906484503900	0.228765733122720	-0.108487033453150	0.0963760425468835	-0.427444676787723	0.0395926498079078	-0.151394614146264	-0.325606045682603
A_24_P343695	0	-0.356076619087649	-0.294655022016509	0.590033079289089	1.31584918182755	0	0	-0.0744009626369597	-0.0965019054859452	-0.558982538364146	0	0	-0.225285126056674	0	-0.153372792761610	1.82639126837613	0	-0.0031940679438911	-0.574787223174727	0	0	0	1.48004111489714	-0.167034120334396
A_32_P197333	0.372910123299822	-1.25661148705674	-0.634488266123486	-0.74745698249672	-0.647444491603267	-0.689147837717696	-0.970064543753839	-0.126152658661928	0.115602779926439	0.163316750882452	0.848491174896435	-1.5634940888926	-0.299340424668457	0.207494417366042	-0.507454950006093	-0.84951563758933	-0.961075879703827	-0.650156187486594	-0.508008005191284	0.282840829573143	-1.52596734749568	-0.650763151917487	-1.27645754653936	-0.582425969921303
A_23_P306507	-1.24960029604455	-1.10633554594921	-0.953393363232673	-0.901322129382951	-1.40699496263082	-1.92256287059851	-1.16484065791041	-1.00044933873025	-1.56938636283722	-0.835777812589936	-0.779288713679735	-1.21327729083744	-1.31859473181228	-0.821298910610795	-0.73050834523967	-0.9190713729034	-0.811111664674602	-0.986331197145635	-0.963827256018248	-0.811296325342312	-0.418133715619824	-0.825955761822276	-0.877575522390406	-1.08831804112204
A_24_P347310	1.12465638699309	1.59127349167788	1.83370430837782	0.840418682005352	0.514681839456765	0	3.60731293771842	1.35494053242218	1.22159927448054	1.48837739645096	4.4659367815978	2.75748034766132	1.72082385995258	2.04537317433072	1.32056732560212	1.63339942690911	1.51687056996704	1.01878059601187	0.931472236451122	3.93503277434932	3.14649530227307	0.728326018862025	1.52456768896972	2.8123904102401
A_23_P51419	0	0	0	0	0	0	0	0	1.36002872868854	0	0	0	0	1.05036655102285	0	0	0	0	1.64562220454921	0	0	0	0	0
A_32_P189093	-0.104128491318151	-0.0659900474575095	0.167092983172834	-0.564242902855423	0.515946628698649	-0.864146177281182	-0.00644279273805292	0.276214001420686	0.222024463417939	0.0444419298830716	0.534600663116761	0.76432544269385	0.523613259709653	0.0635379731106595	-0.509177921495549	-0.263962941216983	0.226523965891148	0.44892340845278	0.407802582693551	0.583756260276976	-0.350974651768371	0.175438743914911	0.523254089522106	0.234001016924004
A_24_P924118	0	0	0	0	0	0	0	0	0	0	1.92010683960276	0	0	0	0	0	0.758182626606963	0	0	0	0	0	0	0
A_32_P21375	-1.75793881979356	-1.13173894464751	-1.48822378650954	-1.7121770329337	-3.09385426706644	-1.94941978989709	-1.40394596381602	-1.24738007377558	-1.98002414704655	-1.61727964060909	-0.473060023755762	-2.09836909510204	-2.07475347937471	-1.45436655219135	-0.949727660093801	-1.42142682311841	-1.53239608990632	-2.70779309849863	-1.54327697502468	-1.60715837680188	-2.62769734110801	-2.63064248382724	-1.04107550448169	-2.32096047989811
A_23_P92569	0.360100891145083	0.487986437949435	0.571371632320626	0.406097086206839	0.13355295016805	0.628773706694929	0.489808061734103	0.668958054348785	0.570221191816396	0.100316140534075	0.662477566596403	1.01753656981715	0.528717556697104	0.102475684132268	0.556800654467323	0.519133224432686	0.294098715228441	-0.224623413925427	0.37445333662305	0.769339794491817	0.192487237267476	0.58324262674468	1.31640733550798	0.402379287595004
A_32_P162520	-0.181567603618512	0.252713832328246	-0.00375377874722272	-0.313686319536756	0.427907972147019	0.36100234715913	0.596937504861084	0.564588980992155	0.543511031979119	0.447318736470061	0.139815132432784	-0.516667448228681	0.401457909645979	0.524364911050912	0.124049374307811	0.0156938547189611	-0.0397962764593476	0.299612831841102	0.0213299608659838	0.355784013363074	-0.0869774015783664	0.0393634936739888	0.0234889897613152	0.0674812558635352
A_24_P128563	0.433851867857655	0.270475663963019	0.245822679021665	0.441730309322496	0.197734561563235	0.086612353205836	-0.120287526331492	0.0660901139971696	0.204471240463047	0.219699693594067	0.163990754845255	0.256860467108766	0.301870675776225	0.0694999206104141	0.453427344005812	0.55009122042722	0.201526663534609	0.540713301480062	0.0680897997715798	0.240059292731295	0.750942109610667	0.147978343692113	0.374771223549198	0.252962931092755
A_32_P234452	-1.12447120943337	-1.25986668592102	-1.99315685693242	-1.55046618251620	-1.55243225635776	-0.202506645211682	-0.357699370664024	-0.839055571000102	-0.787053426278705	-0.95632244011106	0	0	-0.40333060741072	-0.925115364287007	-1.12973753778216	-1.17630218583021	-1.46296715491298	-0.955349078638048	-1.60113537236340	-1.71644599655364	-1.16888831335190	-0.883040901667216	-0.405201066860311	-1.35429935811138
A_32_P122639	-0.940193436789345	-1.16667044832311	-1.86692358932670	-0.416110354796075	-1.77772336381172	-0.147233394141470	-0.701841059838541	-1.83906182763913	-1.30682380283165	-1.10590017870380	0	-0.257072346326514	-2.072036969021	-2.23683703285044	-1.84015739919263	-1.39128224838928	-1.47970686813951	-0.943357601868307	-1.29944679511818	-1.9196448039186	-0.266363582749087	-1.23357091834298	-0.710949602639906	-0.69223308640845
A_23_P84070	0.543934985743987	0.273894649894072	0.348802449963173	0.243733278732459	0.0639688639250912	0.41612045312529	0.235924194276224	0.19624448686483	0.273966850074496	0.188054568864924	0.288450638011917	0.263301023757360	-1.02287170991327	0.293833397814394	0.390192900680609	0.201786751403352	0.329725668204819	0.0205634096108804	0.343339999630365	0.285007185980788	0.64835547955779	0.181259599793858	0.565503791489337	0.587354450542404
A_32_P17219	-0.15461166093213	0.27577044356292	-0.179384117123918	0.0304805777768473	-0.226746303966968	0	0	1.11347138367615	0.0102191913075461	1.27354692330374	1.39591326596255	0	0	-0.170134468018823	-0.491590204735556	0.212445767236385	1.82160324884067	-0.233112606320900	-0.675333127024739	0	0	-0.260471959404084	0	0
A_32_P82845	0.258280144702879	0.242012003253392	0.156795006078683	-0.133775021326947	0.0165965642758629	-0.493954929880071	-0.812863117046772	0.211571998297114	0.699355449066267	0.131779257952355	0.807508225430591	0.0770487033653942	0.335596190596125	0.288013959800797	0.139736421339733	0.376764556800512	0.0333861256511406	0.204615543657499	-0.383070857924467	0.191740574067006	0.78761190451151	-0.189400420228030	-1.38307389727613	-0.507478014485049
A_23_P501276	0.704130316091826	-0.621571730044005	-0.147493607412999	0.941481202146896	-0.0475604896064285	-0.338200636037751	-0.254230610843932	-0.139546595837879	0.260983515967277	-0.261240476008184	0.637241108736968	1.16387308556149	0.282678856611304	-0.750009374321678	0.548547656308384	0.0246433185989898	-0.355870546268018	-0.320163805827447	0.282174949186180	-0.0727371665793765	-0.0327788184470969	0.258510732853561	0.404867619026388	0.417515315119271
A_23_P385246	-0.195347263120053	0.209417847716306	-0.0847091664196277	-0.382172795924354	-0.0547810194582983	0.132763831929264	0.0530131818418967	-0.328243737013823	0.159453285590780	-0.101639727537826	-0.268020233438995	0.00995642767222954	0.0340256275040221	0.0451775367102636	-0.226890287126866	0.190668074632895	0.291715172357846	-0.323998378118005	0.257007816544500	0.47159818604411	0.108170251931795	0.0677746888478634	-0.0460527681948167	0.347736662816971
A_23_P115785	-0.386695375798819	-0.234594200801265	-0.621200553743937	-0.389980281005089	0.194434912876037	-0.843141375796023	-2.47053001532161	0.0888061957780465	-0.063304672140618	0.011926071244433	0.106168855630170	-0.58944034068307	-0.174053583479054	0.0505510249449895	-0.398022421771361	0.077644843260371	-0.456975401725589	-0.5652457221902	-0.304942133183519	0.564940188850252	0.00413287446075216	-0.359026383937631	0.218627468152586	-0.432809415263162
A_24_P77904	2.89234896004146	2.59799711080279	2.48148028688086	2.83453954253934	2.62641832969538	3.18534019968673	3.04378931467936	2.66310375725764	2.87351975005692	2.28363075142632	3.35600870528425	2.92873795900429	2.46930270673004	2.06445579361366	2.75485795450658	2.82684716891095	2.43679538473239	2.27594915579364	2.51067504031603	2.88936037945826	2.95310557288218	2.59039235967176	3.59453565620029	3.26759365169035
A_23_P250347	-0.732002176440804	-0.638904879813652	-0.78065310229853	-0.129867747909208	-0.507636092751951	-1.78571859496698	-2.10517680174098	-1.09693319089899	-0.454079432511368	-1.08038102376691	-1.38977551382285	-2.64141137246523	-0.744049218437403	-0.677641465429579	-1.06023105569937	0.251411399395823	-0.830187128524423	-0.511560262824751	-0.0188953173601649	-1.88908920436876	-1.98341975185246	-0.75148525415558	-2.39642081749635	-2.94030558764648
A_23_P111657	0.610888178749037	0.650237779687882	0.754077677539431	0.834703974750995	0.310360288694575	-0.748187353898796	-0.780187793850809	0.311666573834475	0.604964884639867	0.795619698866631	0.0862206340027715	-0.266268895640125	0.920484333758221	0.821898967424407	0.433548830614477	0.416007293637895	0.537867738206174	0.232341556613751	0.456865982064842	0.0682503015179038	1.23570974440441	0.655862634766743	-0.513499517079838	0.0850231097852766
A_23_P105562	5.34627634183156	6.02157864368893	5.87981272795063	5.26984286898362	6.33024008387217	6.43038965180311	6.60724930953446	5.525041417655	5.64387459214014	5.93169513244508	7.45177157861682	6.69629152587864	6.39869750770645	5.90198304684287	5.85335913490441	6.02027580009975	5.8733993371663	5.51895443620334	5.18566345708114	5.21405198355057	5.83996609082883	5.5232295849212	5.73916283388738	5.40522997520905
A_23_P502170	-0.220245778510414	-0.278105550894831	-0.471713789474005	-0.375042481235064	-0.832911096274518	-0.650669277883647	-1.06443283299140	-0.343886140222226	-0.647431233123855	-0.516098064105939	0.301844889608362	-0.367106661435011	-1.12405016933164	-0.512430320306639	-0.433056974313999	-0.267652207721971	-0.235379144705207	-0.7412798930811	-0.286229569614646	-0.192384597296559	-0.131453632129640	-0.233442438501846	0.188774590800021	0.258017317705106
A_23_P44088	-2.52834924247739	-1.42395383740588	-3.18572904299698	-1.74947286744094	-2.57821733740557	-1.40819509851497	-1.66609698078008	-2.45471004034039	-2.80013835013604	-1.89883729705808	-0.374430818269073	-2.5936527115109	-1.78254170025956	-1.75990653400322	-2.51046120116070	-1.90037681307534	-2.29618579396175	-2.52764163990267	-1.63933758365677	-3.51054455443573	-1.82148699231971	-2.04676227477261	-2.17736246567148	-2.44342109954064
A_23_P147900	0.610822469018163	0.84894668531724	0.445138364714907	0.492187474451497	0.198620665519127	-0.86532248730045	-1.35694168017714	0.525906328872005	0.658615272749454	0.526465898025998	1.03635845229269	0.566586080313350	0.408615192411930	0.529154432097876	0.305503726620835	0.603699279200251	0.798286588916007	0.482413962368389	0.493207249239464	0.0616533727778965	0.0288057558811491	0.378923992768234	0.670448036431835	-0.290236873794879
A_24_P391625	0.0130124540524939	-0.105418098950586	-0.651097906597923	-0.181341689022028	-0.125080883242046	-0.292178345370531	-0.198501387804225	-0.475188972064008	-0.0671624402591689	-0.54516011149661	0	0.432969651122362	0.390046522908843	-0.763212584158735	0.110835771851928	-0.118679886870406	-0.306945283097766	-0.400095944373729	-0.489415871913485	-0.144089389976993	0.443096456237832	0.139311405720549	-0.564666922062274	0
A_23_P28246	-1.06525686316637	0.351085844674334	0.265089861972012	0.305137066482012	0.280646297136125	-0.508081432093315	-0.436098728668014	0.475044539945527	0.61773504029004	0.331508958567017	0	-0.667165884107377	-0.0571019213619739	-0.0661882066139365	-0.118862143757727	0.213788961057014	0.0335808679387678	0.745058407569303	0.411756691311114	0.447866024788079	-1.03159426991666	0.50130432340187	-1.32459039146746	-0.807642284496403
A_23_P6589	-0.972401524154906	-1.24591469953928	-1.01318806894065	-0.865939909160986	-1.17337485695039	-1.36726749536092	-1.46547640552215	-1.57585127207561	-0.962696620517127	-1.30095843550802	-1.14089206938488	-1.20142719366645	-0.97344945261567	-0.999201194673472	-0.724623042028964	-0.963614193861905	-1.07388555544759	-1.18725001842985	-1.02984998227901	-0.840051487700492	-0.937527765555387	-0.825554420089757	-0.882342286568956	-0.872114472582483
A_23_P123096	-0.6168879090949	-1.22819007781768	-1.57127198888172	-1.29431477265446	-1.20547619814293	0	-0.0595742614965788	-0.966058034378121	-0.277890527339264	-0.0190502294077074	0.826316667052867	-0.478331798073467	-0.81571708014804	-1.88158569497589	-1.06056706806178	0.283330867416962	-0.802941074582492	0.965416173424784	-0.99732717611012	-1.83903308299532	-0.0462680328891441	-1.41167697013938	-0.127874975631892	0
A_23_P146908	0.711891707094894	0.79266029045939	0.946749507042898	1.06840436412524	0.614456069043926	1.03510350260183	0.862048861368834	0.721885476962791	0.84518429779336	0.759091802781903	0.693790432210372	0.715564277987909	0.982510584527072	0.784049536257694	1.00832669857530	0.671726317684676	0.920996662437162	0.551292302396485	0.869735986350834	1.05774823933301	1.11156779231232	0.963762562132985	1.33131613849986	1.30139883547450
A_24_P56363	2.58051536122368	2.92137241460029	2.28548652928251	1.65723856554436	1.57997893881280	3.17424952285023	3.06921538287937	1.77343803371644	2.16973178689166	2.01254975958029	2.93477988846713	2.54060974459732	3.31133974340774	2.60228819015902	1.90653137118146	1.85055694623144	2.42928116976185	1.47276530175045	1.80857601150058	3.42193272709552	3.45422724970134	2.46749745639676	1.88031835316445	2.64118725260684
A_32_P229746	-0.473340146671135	-0.255959120751565	-0.103311963750997	-0.366788813043229	-0.261597261516429	-0.365690282316181	-0.500313062715898	-0.247719938325477	-0.301410841035522	-0.114409774062661	-0.507998646323262	-0.531385145347959	-0.128323388288252	-0.195092486482825	-0.150361262970366	-0.260540610635847	-0.203225379069159	-0.465260424600133	-0.527637624448881	-0.354102291583544	-0.16081180167187	-0.375188516516043	-0.692437002632362	-0.358987046993903
A_23_P73198	0	0	0	0	0	0	0	0	0	0	0.659933185933238	0	0	0	0	0	0	-0.0928931561066554	0	0	0	0	0	0
A_24_P606239	-1.17352560239321	-0.992098080263615	-1.00322228465598	-1.07700516583036	-0.91329323077453	-1.43927585935198	-0.745530511685328	-1.23978152999939	-0.930562876573558	-0.853707936756116	-0.98248161930724	-1.075505376419	-1.25916794159976	-0.440728547689623	-0.962608761166295	-0.682215170441809	-0.795447008102426	-1.34939867139826	-1.24941721163172	-0.571703356073868	-1.18952327727401	-1.21935352684829	-0.507333581702182	-1.25150426710476
A_23_P99920	-0.948314797900245	-1.09187786776867	-0.94342757894801	-0.830868506802184	-0.543872636807767	-1.39623559297779	-1.52809540619158	-1.00845099383006	-0.793760353591867	-1.40432836623989	-1.24803224134303	-0.690387347086777	-1.01317563795352	-1.63678182505769	-1.19025809075833	-1.27479065085711	-1.04896252715119	-0.425410853551438	-0.452568741860767	-1.10142502300701	-1.65222286869770	-1.19940546590255	-1.61803193540782	-0.626813955811305
A_24_P145107	-0.325364047572616	0.213463100839053	0.338836665678511	-0.161269532668730	0.195594432342627	-0.40316151529122	0.210260979409679	0.169131012800569	0.467108430805537	-0.00795223800113296	0.243368939392261	0.701525205600194	0.214036488449876	-0.00199352554643711	0.0339090202538955	0.299588021057766	0.0230981974525935	0.228157316178768	-0.0642537063701468	0.114721725068716	0.262358784299215	-0.114428398286429	-0.593029806568742	-0.671069525993323
A_24_P632230	-0.852305294806537	-1.56886666313203	-1.38524401556803	-1.05048766519926	-1.04566179661166	-2.28002940732236	-1.59936857069027	-1.35305103201294	-0.877235270915552	-1.08588622598553	-2.12685346683745	-1.91802333527085	-1.17506448591536	-1.41214117770013	-1.26282155989642	-1.37409125222764	-1.34582260151982	-1.30512906474127	-0.882675198575877	-1.38272558979346	-1.44242843189847	-0.99639786738996	-1.93098017431075	-1.39399345827453
A_23_P151133	1.15653908817983	0.921606347527165	0.754077677539431	1.26992405343791	0.837887133618225	1.17013218175502	1.40441226053735	1.19206978231019	1.24284712118064	0.933682388627261	1.83559602218775	1.88818310961432	1.08272448425311	1.06008195128903	1.05947474967247	1.24428570539563	0.852708093204526	1.21514749848488	1.30603814291933	1.30960037530629	0.929682494206959	1.08588785771661	1.15109533133299	1.14321067885919
A_24_P542489	2.08147785378642	1.52404777068166	2.55456270496838	1.54585212039612	0.242220823241119	0	0.814461686979773	0.971561860654123	1.55003155838609	1.78843171761842	1.64747088577040	1.60731812666300	2.14803288879484	1.09417553813363	0.118612042667854	0.514253461215868	1.89779837268342	0.953348830461211	1.08575510682608	1.64473147935949	2.97841694055234	1.28408788349277	1.19500908175790	2.04670020986125
A_23_P213199	0.258966082692362	-0.045002779108836	0.133541509414472	-0.593185599681307	0.151332002013681	0.529248963209094	0.170712924194314	0.297035781676088	0.358128574404054	0.376240589082106	0.262425939301345	0.191513210910557	-0.52679851338474	-0.356778865385509	0.00105808037400876	0.0566569473994804	-0.224249817600742	-0.322200322981320	0.354048399611868	0.425921423933838	0.273670385963658	0.184682241706095	0.428964095140007	0.238588165546699
A_23_P423348	0.865561740866664	0.631796250670964	0.617878625649049	1.14587087754881	0.547292865405681	0.198033963255087	-0.053495289047459	1.01146823434789	0.575222087812423	0.55700533872101	0	0	1.13745329313364	0.532496273158535	0.75393922821345	0.623374227163281	0.888783334065645	0.624651571300206	0.457021148661769	0.823669572705201	0.347613922224564	0.47493508474015	-0.378870730966318	0.245708617365037
A_23_P24870	-1.37337154654010	-1.14272760374344	-1.77058767457496	-1.49091837180563	-0.676201891944405	-1.57660115415797	-0.792717522961958	-1.29444896360082	-0.44546187333997	-1.00472828673727	-0.877513553150567	-1.59423578086116	-0.624026808975159	-0.275815993375887	-1.55070386647139	-1.31300152308142	-1.57129867260134	-1.54587042089799	-1.3881907272339	-0.586350799064638	-0.77863829610401	-0.843281470805183	-1.91541988474669	-1.39691981250065
A_23_P59960	-1.24396049793654	-0.375839788491673	-0.00538152351371753	-0.350362738661195	-0.308289035965675	-1.72012064099417	-1.62538058548211	-0.808018120797202	-0.594961583495879	-0.828943568396223	-1.67454931289532	-1.25349850890341	-0.680328262133064	-0.416796489410482	0.0843353402839571	0.394222535658759	-0.0265439150353616	-0.0973814440828083	-0.0853355848254882	-0.105697478285574	-0.926670794332997	-0.149280857845679	-1.8148143974656	-1.21626616972977
A_23_P26674	0.948896576468901	1.31738558652695	1.00322228465598	0.766672708116491	0.997215793854255	1.27183038339926	1.00567791037650	0.999928697258445	1.14925493732582	1.22970373993296	0.910175134194388	0.906973745582351	1.03843288742871	1.26083572390462	0.905121020578088	1.11440927825167	1.34454987552733	0.930125992867966	0.973494095010759	1.04793310947034	1.39510263146262	0.99104018170006	0.89698295847369	1.03522838749882
A_32_P53822	0.438632307749786	0.154615573200067	0.49164535804333	0.8703948748432	0.299053474360368	-1.30103182487227	-1.81778086164811	0.194379584270118	0.381765971681708	0.828601200853172	-1.47307542931695	-0.792223302777448	0.113497725217182	0.0982846412522475	0.47165587630837	0.36900580673028	0.50157147983531	0.446089566269982	0.197533605310133	-0.492677749846394	-0.395092785480284	0.174980783040627	-0.244331558281322	-0.537758466039035
A_24_P150791	-0.357937346948886	-0.0349088970247671	-0.0764043461824093	-0.129458784610623	0.0742175721748955	-1.47863515002289	-1.43385616289814	-0.0865280228720963	-0.511744786629024	-0.0764683669453818	-0.162639511394904	-3.03256197039912	-0.020309638468136	-0.0394080118954054	-0.53164825700175	0.25220711335606	-0.0999007675087918	0.0694589756541721	-0.284358406514246	-0.810823143925005	-0.957188317278632	-0.00152106831875687	-1.72703323751270	-1.66996942477832
A_23_P162874	-0.0897450259413883	-0.261547123456377	0.220243832691032	-0.777688504707411	-0.0820528595348727	0.0229755568469005	0.102034411594934	0.0774128029952608	-0.250081226968597	-0.0563609352037407	-0.098034529465766	-0.0461971397545483	-0.263966824717022	-0.432801401776019	-0.0798241615324687	-0.0283141720784333	-0.305175858164463	-0.0319936068621894	-0.151689313682117	0.112962293890332	-0.0635535352475478	0.240349575298675	0.314173893905139	0.180310690634922
A_24_P943352	-1.48648053398468	-0.225704379226849	-0.684317187546797	-0.899847266391239	-0.754779740134668	0	0	-0.275196036684899	-0.605028377648123	-0.450035114278845	0	0	0.158546375037239	-0.342509835515162	-1.07463054067574	-0.648313589047935	-0.654246702444361	-0.330121981003273	-0.0839720689436417	0	0	0.0126545619668153	0	0
A_24_P343377	-0.456015069518951	-0.798270045714095	-0.398631371386483	-0.255533340225218	-0.853095529678232	-0.707893298240835	-0.807977216899991	-0.503024297515606	-0.629846233701043	-0.628365168005193	-0.805604730734868	-0.516021582358832	-0.589468159837707	-0.730249536147147	-0.48852539121767	-0.618725063889989	-0.560020642222569	-0.824297669249477	-0.649295155351148	-0.706306000274245	-0.311289220475554	-0.758463514562376	-0.601085859569875	-0.574824417142642
A_23_P57036	0.673430794339463	0.695165750969178	0.574693560415514	0.313961143212774	0.94443377302954	0.79665965968286	1.22572499124594	0.97094945623378	1.04602082794262	0.69979760168201	1.29601870949594	1.13058009866863	0.742842819722222	0.597291956581966	0.784047774639225	0.701689870918315	0.576270913193773	0.35992320154348	0.395804446454558	0.895237530750313	0.644662310385237	0.75177572155504	1.14895282723277	1.07781423669874
A_23_P7313	-0.338043637729673	-1.83617506548081	-2.82031695255937	-2.37704804141423	-0.763990554471905	-5.44759363392641	-2.88930394521502	-2.66658407521629	-1.32036255796803	-0.912913687866362	-1.62333677686217	-2.94667777722104	-1.63281233624524	0.996504784974466	-2.38662061538196	-2.05001026837486	-2.32975755772472	-3.08704279801174	-3.05383667754541	-1.94947933911231	-1.73924170627972	-0.634594200417275	-2.31483230554150	-1.34897247034903
A_24_P239234	0	0	0	0	0	0	0	0	1.18918641383362	0	0	0	0	0	0	0	0	0.92959152088073	0	0	0	0	0	0
A_23_P133284	-0.534295782867875	-0.507721307515826	-0.458426077094456	-0.605004534177029	-0.784245234031499	-0.154137681421599	-0.411415295099839	-0.327628456833549	-0.349967507283213	-0.325844998049597	-0.631780308738037	-0.471800757219337	-1.02632227734828	-0.527481749616885	-0.845552186381192	-0.711408325365179	-0.285084167545196	-0.748934235615696	-0.507372821313418	-0.332125561240085	-0.296926374638668	-0.310300205844825	-0.336644292461535	-0.191657584662761
A_32_P27535	0.482836154846981	0.860888428172702	0.8935986575247	0.735836099360858	0.696053503365449	0.337971612349106	0.253195596577952	0.810678023503024	0.639026385977578	0.772306500178506	0.760561820741489	0.950528244432476	0.925375481887006	0.830290411919592	0.493982136471168	0.932975864682593	0.74295493080911	0.742799063949742	0.539726863237105	0.869482700960347	0.468662473614355	0.45140051143501	0.139436248130081	0.287124308656866
A_23_P323166	-0.028587171972742	0.394772853907393	-0.251469956782973	-0.056273058379567	0.218323577439641	0.0769724314312657	0.347817197316354	0.512945969917096	0.322771184299046	0.221028159314295	0.116210684396544	0.157742675427616	-0.236734491301482	0.197048859430647	0.188615231796961	0.266398633541871	0.160059873713659	0.35464791129708	-0.348341591570328	-0.112939537520207	-0.162453295765872	-0.0123060881253012	0.241955000428932	-0.0824114461925309
A_23_P4387	0.354279364303099	-0.196728390469448	-0.0568049704225739	0.275229993832516	0.0057034351583902	0	1.12785564193072	0.00916008787070496	0.182554412322889	-0.0813712180275293	0	0	0.073286698627288	0.303010644898714	-0.212672342099297	0.199955326037305	0.190591621188615	0.098024555243784	0.0222203414654613	0.172270099780641	-0.155062034821619	-0.148865883883617	0	0
A_24_P374154	-0.160612522726701	-0.222191969648967	-0.0198651300074264	-0.418045352000307	-0.365164492188021	0.105962780385532	-0.0918349396678006	-0.783392317698581	-0.102427435485258	-0.604219564229171	-0.202660414871406	0.150462793450518	-0.0649948851669901	-0.407902202334225	-0.547620766616264	0.139331271215969	-0.0107537290290947	-0.340016720507321	0.0273364331413191	-0.104253894435926	-0.412206967702014	-0.0597226817558339	-0.481303781971705	-0.120093569081912
A_23_P50376	0.626751805194192	0.878131192929586	0.923496010378687	0.254513528231656	0.986435373475077	1.32248804648817	0.848418704709695	1.45990261744731	1.06941183814567	1.26950151713976	2.17028576025778	1.60660749847617	0.964437014522862	0.818420790780613	0.627439606087732	1.21257659355465	0.740306920605869	0.988453636800165	0.937088973069911	1.22116581933694	1.46339466579845	0.868485588033651	0.211328295041436	2.60246084870053
A_23_P82402	0.449691575423948	0.284613665661529	0.254459692068372	0.643559569778714	0.0670086509004112	0.332687425979268	0.334692761688982	0.150067212871456	0.379277456215507	-0.222197750601115	0.519523621740904	0.189182672923960	0.263419599216664	0.0657350362257195	0.0098201095690801	0.127801055788951	0.364366597614525	0.0273488591621605	0.442960426604274	0.490907409987655	0.492758331517156	0.483500546113236	0.190010591548648	0.187341424849071
A_23_P418597	1.52141778526026	1.11269996952027	0.989934572276434	1.49450842401162	1.11221105844125	1.57516272109071	1.18961414230538	1.16351079874100	1.65587332020031	1.26936607150116	1.34551762991791	1.88866023847878	1.53394127977676	0.897379107368211	1.57618532217510	1.20167500717698	1.36373778365343	1.11238219421091	1.14233297629199	0.937976314211484	0.976150275828343	1.39482316097392	1.61441026741558	1.57091871810628
A_23_P501754	1.18534438275147	1.49094271788445	1.44836064937089	1.44617814726325	1.50663091430349	0	0	1.69051036517983	1.47796402886250	2.39943502077532	5.37583707374591	2.33334439862281	1.73386092388816	1.98697736011551	0.943212637909138	1.38809888090497	1.20542194540987	1.23836145257801	1.57986765388943	2.27329726989689	-0.176285477641355	1.77541718931084	0	1.41002592603361
A_23_P218892	0.0513908538777919	-0.637565413628195	-0.158123777316638	0.0709801350954098	-0.527577593221893	-0.223816863769306	-0.436479339243871	-0.209833215725478	-0.0514551942766857	-0.425571577069682	0.199467469969421	0.0531706463493636	-0.219604791589577	-0.866319247438383	0.0544639353092936	-0.326785527146624	-0.264570588304099	-0.202698447559726	0.0275191151158469	-0.402501383733361	-0.560818196298436	-0.0664436321898177	0.0521797496138338	0.19497085548084
A_23_P59700	-0.524531722998968	-1.09813837777480	-0.697604899926346	-0.740066788721867	-1.54324875889963	-1.31127725404685	-1.20658959350163	-1.13887969816365	-1.03798404943268	-1.56578252296868	-0.85148061884874	-0.791924956761125	-1.46381690843815	-1.68938258255056	-0.800227826694359	-1.28345394400917	-0.674194687317945	-1.10533997672250	-0.888950768543026	-0.827207035799705	-0.586387801025109	-1.24882828892450	-0.326479183688071	-0.318542174504883
A_23_P56339	0.42522248627636	0.0046294182143748	0.538152351371753	0.443507123951285	0.0604687386379882	0.387367586883809	0.186849298575498	0.203026285819771	0.191005026503011	0.0563323614399169	0.093068173250325	0.69699755679565	0.161430474005799	-0.299945485169482	0.382293610130659	0.237985706281469	0.097949632244997	0.644342155910971	0.405160170935728	0.211221698919912	0.194840786781495	0.231409541319457	0.479400665643591	0.605569256305882
A_24_P397107	-2.57534029952737	-2.57254258995646	-2.50805571163996	-2.62779871040821	-2.15223740069808	-3.31077032374037	-3.77765450413574	-2.55610177318973	-2.37987253768452	-2.64071584742449	-3.74974789641889	-4.59399674092169	-2.37375323520127	-2.44453652659056	-2.64892164696467	-2.52337414424276	-2.47571266961677	-2.03089632696411	-2.17897486113702	-3.61341196115943	-3.7115749895142	-2.61503130930082	-4.34104004857599	-3.57230563561633
A_24_P554408	-0.240873199928348	-0.301176228069979	-0.27339468220923	-0.6135324504544	-0.55073403709927	-0.505284773912647	-0.456631332026582	-0.356774207045742	-0.589493441371473	-0.285036785024499	-0.00928706863192673	-0.638170838345417	-0.315477262358952	-0.42407139068791	-0.360931483124624	-0.117356568677076	-0.364783573005044	-0.181958684479873	-0.417707558752243	-0.593090746343064	-0.598028154978113	-0.380684152578327	-0.381135568722755	-0.195072582918109
A_23_P326739	0.367856540195439	0.745103089827529	0.594625128984838	0.322647467657727	-0.0285545843431326	0.821087453277915	0.407052745789418	0.42161377480027	0.630913312745082	0.598668733667206	0.345279690386803	0.0422512509490822	-0.491139339034612	0.189345327279689	0.598216741168253	0.460295986100562	0.862190705040943	0.381768431901655	0.341297374945593	0.624764516191046	0.505270305587023	0.544882073755502	0.745182981866018	0.585184957437375
A_23_P253524	-2.03515382395265	-2.47672659382498	-2.52798728020928	-2.33561491023244	-2.19915838831875	-2.82295859362988	-2.98338749671469	-2.27516773532595	-2.20005257462535	-2.43807757821995	-3.09019076437274	-3.28003195469648	-2.6766188782044	-2.11915838484108	-2.55574479015964	-2.38885345001533	-2.48723016205919	-2.37552558582309	-2.05768457137880	-2.75888888271134	-2.62466673381591	-2.55769027934157	-4.41989992746493	-2.7362376529395
A_24_P936637	0	-0.539109721415108	0.0375377874722272	-1.09702145220312	-0.265764921510686	1.24399718464603	0	0.453604096159306	0	-0.811012381545244	0	0	-0.173896554243825	0.602636281809262	-1.01872444280373	-0.405021269827525	0	-0.219135362622247	-0.164686518566534	0	0	0	0	0
A_23_P71530	-1.51587290560028	-2.75694758713144	-2.72730296590252	-1.91055783870118	-2.53680443942342	-2.03070515963584	-2.76464097328351	-1.66064975750127	-2.19513449662208	-2.04104579759497	-2.04867954849388	-1.17984524637355	-1.65021227337924	-2.09222369854141	-2.10591995093947	-2.50668458150029	-2.52757969125879	-2.34814557546292	-0.603552404800234	-2.60830923000923	-2.87445463264023	-2.32890566155592	-2.24328213210283	-3.14498044625683
A_24_P276385	-0.647286109047752	0.278344054967628	-0.000999900356561096	0.156037018491776	0.322278617969658	0	-0.233956077980394	0.422300472481489	0.0413728174580385	0.442046483130325	0	0.961782195695797	0.076663348677586	0.133682614522308	0.310129024132895	-0.0269465814033182	0.22036666516797	0.0944115578825044	-0.0297987806670700	1.41426948022556	0.623163948118296	-0.0588276406839111	0	-0.58494340875104
A_32_P211048	-1.02266394590004	-0.971220280075838	-1.01650999703553	-1.41973438612761	-0.230226961127690	-0.969005103815648	-0.657366734712004	-0.374444740137526	-0.974225364329999	-0.745551380702006	-0.0739746406363334	-0.134073796204187	-1.22507206262477	-0.628875494558071	-1.52215407600601	-1.15436512442397	-0.125173897428018	-0.0845977221765848	-0.79931085395418	0.129835654562568	-2.89789140240279	-1.23177630880977	-0.519780927328771	-1.15848749932971
A_24_P291973	0.264299246606672	0.406093404181738	0.744111893254769	-0.779799404980317	0.572782857468017	0.771687020715707	1.24417441980787	0.402022909155828	0.439699350584808	0.345415700753177	0.514829496835234	0.771937005106247	0.893611213748514	0.607106725683241	0.607393579157127	0.600509514014618	0.193206111908266	0.691612961495023	1.07024901850520	1.37728358360272	0.406043789524677	0.555966078167224	0.577561106216377	0.556326892709178
A_32_P214471	0.753421948200683	1.08139916549502	0.458426077094456	1.01371754209048	0.394337636148741	-0.874559864106926	1.14586597903364	0.598948289529452	0.482917350410055	0.340654804096222	0.86244103325104	1.15596265359690	0.700865150778874	0.321821651580988	1.00906561829495	0.662174166930870	0.827106320587146	0.775797174580178	-0.231313606029233	0.932034710963426	1.58861002852953	0.309018234494598	1.35060609791799	0.75813176423371
A_32_P96000	-0.630418923806625	-0.0215104247625473	-0.0976646859896884	0.32149222603726	0.0324636864590345	0	0	0.456951617384815	-1.20349466969530	0.810369004796117	0	0	-0.803028641271459	1.07343651846806	-1.36189442382885	0.229647519568667	0.407175728218190	1.12821781248372	0.191107809848344	0	0	-0.833621318189542	0	1.26179870069821
A_24_P367410	0.603032317758228	0.819736844681242	0.534830423276865	0.633223633676609	0.245951128447160	0	0	0.813304929497078	0.654260896378725	0.622686634554632	0	0	0.883293243630124	0.496727645263995	0.507949583438458	0.320818707374933	0.565614879422372	0.511642999098076	0.397633856506487	-0.249924738244289	0	0.357272768658079	0	-0.424472628111887
A_24_P927786	0	0	0	0	0	0	0	0	0	0	0	0	0	0	0	0	0	0	0	0	0	0	1.36493528358763	0
A_24_P589266	0.870531791099366	0.265915741630454	0.820516239437178	1.01086242395482	0.899302517022863	-0.610580216747458	0.264539904949839	0.787643464157183	1.01615658840007	0.642288502092732	0.174746604815814	1.61578934991892	-0.0487863279458474	0.153303232783197	-0.0922684789558445	1.00516694534904	1.0994332417605	0.630360499064063	1.12607434402777	0.385953622142319	-0.997782868904778	0.831038551982855	-0.457980731441428	0.80031721247115
A_24_P349117	-2.92116211130523	-1.71953655999715	-0.760721533729206	-0.417339562866134	-1.81747438986348	-1.88840573061875	-1.63222271327558	-1.98452444508831	-2.26881740304167	-2.0155727619824	-2.19881404522506	-2.33278477166727	-1.70444292592265	-2.19905846372507	-1.21454907838524	-1.17782049332974	-0.854212676490324	-0.768520465841674	-1.22556865400156	-2.42904303369224	-2.85410182498568	-1.40120341685428	-2.61088568820666	-0.948868535077274
A_32_P170481	-0.556543170491917	-0.119887481712236	-0.720858396590558	-0.0498684265562583	-0.468904898625321	-0.284189162715509	-0.56193304599725	-0.258113873797251	-0.954461517917028	-0.0216215744469041	-1.61125307506369	-0.902479201452237	-0.220849985475234	0.14403299805511	-0.139915544918036	0.0368704894524504	-0.271678783137908	-0.275634671013378	-0.026500819183829	-0.312982086294045	-0.278632241797012	-0.637352828500727	-0.553586169153772	-1.18355724058043
A_23_P4179	0.371240035909058	0.692080732820234	0.940105650853123	0.74472702531027	0.659003800808733	0	0	0.453728984710419	0.474983014183089	0.691563258474675	1.01623548020601	0	1.4381876648042	0.528586095711255	1.07330805153601	0.835217823544232	0.60701884274672	0.977852655682116	0.928119993769212	0	0	0.471368653103888	-0.20289850283949	0
A_23_P379159	-0.512968011242198	0.056984529439212	-0.644454050408148	-0.744153725630882	-0.260233980295583	-0.310314846013789	0.392959114054673	-0.0628579056325053	-0.191958536333043	-0.172024827511885	0.231250240715893	-0.349509367888513	-0.388142016686015	0.303922574952045	-0.273475791634708	0.0759201353991002	-0.202329421277960	0.0235933713394057	-0.0106471657215770	-0.0400885536452338	-0.695645172296218	-0.226837875705323	-0.727199131824566	-0.109326040972793
A_23_P116259	0.513141557070695	0.87721516162383	0.800584670867854	0.0713164330439803	0.449724642228397	1.42474804098507	0.87187390187178	0.9301931781993	0.617573161405205	0.56963344806146	2.39654128555775	2.59056317985826	0.891827224087232	0.860165348070601	0.623829276168274	0.478342482722991	0.51022582836378	0.618363652065364	0.441839724332543	3.08270050880858	2.88791164010909	0.63149827106331	1.54137260765844	1.78920994837075
A_24_P115762	0.105575623618171	-0.0472898036576071	-0.441816436620019	-0.794894795690392	0.806780786626637	0.151180844585334	0.805680458072104	0.267807639740953	0.133066814559945	0.695886084833323	-0.165994204530293	0.196039217686044	0.538742181629725	0.333850375868124	-0.519694027350773	-0.261357735319576	-0.0744700640564183	-0.156798137328106	0.193424805928624	0.400443777817267	0.0322955521643495	-0.0903134941753347	-0.50444573892066	-0.113977038116489
A_24_P852983	0.146503966731701	0.417529991729787	0.448460292809794	0.549814378580226	0.361344134361343	1.14125519665317	0.825760181312533	0.333714429282769	0.611253203834852	0.625754078707376	1.12298337298368	1.84201302324354	0.508506340248125	0.284240116541443	0.454933392594093	0.384613345074214	0.361344250296633	0.598975932289708	0.657028305979095	-0.0294230931820054	-0.280146401105272	0.39418250808618	0.112251331617194	1.18012400929157
A_23_P167212	1.90967318666040	1.12517405567145	1.73736839362609	1.93949052655771	1.02755166613123	1.35445796987993	1.44904228210834	1.54117483235081	0.896166071440697	0.519413877527782	1.48644630649855	2.00264174063546	0.827389582724568	0.602053846495422	1.61263505395614	1.57696079904904	1.40595929208473	1.21002757514767	1.79225888141138	1.22724239484884	1.5823214987243	1.29575078104641	1.79192854389873	1.94903657659057
A_24_P340776	0.141503275565760	0.176923638398645	0.0770687318013868	0.103726362853402	0.278322302949243	-0.0285639969200878	0.606322890173828	0.0221496579312405	0.58558590020633	-0.0234883204459549	0.0837144893963645	0.370498819408331	0.457864140070118	0.359574566518693	0.196063956715733	0.240781645198265	0.331874627077084	0.183546474291137	0.0552824753004878	0.490733886083883	0.117914665751853	0.755625090444157	0.184445415007670	-0.0810459479168746
A_23_P86315	0.237664313658163	0.357111645844078	-0.0111616783988215	0.48576688504898	0.184841736409917	0	-0.309334015617308	0.284894766585752	-0.0203613881483153	0.62613984292248	0	0	-0.362267912403417	0.224661624270461	0.167617363242175	0.648670841486393	0.436784450698952	-0.280372201560307	0.205456680267296	-0.0408894148001770	-0.348660916891341	0.751024766822103	-0.526563274368628	-0.982009812835973
A_23_P167081	0.410042506985855	0.137120649518512	0.441816436620019	-0.0888508146871036	0.240355980142139	0.633692297936092	0.888686757311107	0.85830438435247	0.856043102387865	0.394727569383603	-0.251700361961856	0.416583206678114	0.979414532926153	0.369747942740704	0.820421466821788	-0.611061896321217	0.335724439609698	0.452087775837163	0.430738624614460	1.26982905958211	-0.068932443606592	0.519396501186304	-0.0699993308092828	0.067252687943424
A_24_P407717	0.424298065773393	-0.00189152090489875	-0.206956120311483	0.217227579915300	0.0819486435083907	0.135686552132144	-0.0142602160177808	-0.216953404081700	0.202617158185403	-0.0115834600944295	0.386872723574021	0.212867028678190	-0.0305573125419297	-0.0830537886593455	0.226335500785287	-0.0432571093165586	0.0068231010516729	-0.0797941545559876	0.127978891555389	-0.187308260047743	-0.464422209127806	0.422087482410987	0.248243916906588	0.358100597125638
A_23_P156390	-3.50267127591153	-3.7533298484354	-4.05275227576258	-2.32398009293699	-3.24025896505273	-2.47836440303702	-2.74761954925997	-4.16549008757148	-3.48581172678652	-3.29511414771842	-2.60902306751079	-2.52831565446243	-3.92717100630597	-1.8194358040365	-4.04200460261837	-3.56967698062714	-3.59814679799898	-3.26874854092069	-3.59058067159029	-3.12304625732182	-3.21680460667749	-1.76651091837898	-2.13139606365403	-3.53664679046928
A_23_P117767	-0.622456546852418	-0.927404560413393	-0.737468037064994	-0.0808293808938568	-1.0596101013005	-0.817409302210086	-0.842083526729196	-0.7288241167332	-0.725041562780433	-0.901153622254988	-0.539457592728626	-0.801036633137262	-0.799916066732389	-0.982886571311214	-0.630796643308461	-0.72226779268434	-0.808852568870877	-0.978494838198093	-0.57483343983154	-0.655685799565047	-0.386316410573947	-0.79930231460582	-0.640853798221952	-0.474520066297472
A_32_P198445	-2.23338727629807	-2.48519023577661	-2.95651600444975	-3.03252107115260	-3.39273967947043	-3.3073304539104	-3.12489242782976	-3.84882074440607	-2.96455409080278	-2.90548062484875	-4.62675435691358	-5.63925935438971	-2.64806506588068	-2.33523199390629	-2.66066527501144	-2.60587088994155	-2.91086118732867	-2.64237200729952	-2.34406997330476	-3.67470235834827	-2.83770047704323	-3.2982752536338	-3.69175644290445	-2.82389795085033
A_23_P213255	-0.45062980916832	-0.428479866983014	-0.511576926612654	-0.70222742764798	-0.582594363107133	-0.682379684612202	-0.461523361795083	-0.614934701745236	-0.691122986070233	0.290323876121482	-0.435156210965171	-0.551559320637716	-0.888453398506297	-0.41698963594351	-0.4369389695199	1.31886167564232	-0.375517618603632	-0.510448165343364	-0.531935408452586	-0.4293318608165	-0.280438205315036	-0.613030365605126	-0.866391262520974	-0.418703474788247
A_23_P63999	-0.0904789060635759	0.178818638625257	-0.138192208747314	-0.103444919006541	0.270501145908707	0.315645980263253	0.164174464245635	-0.0729372034556592	0.240053806268072	-0.0106911996224869	-0.0305703471997927	-0.0101583071057589	0.144196118311255	0.207599065243177	-0.0338095261821039	-0.124732218618879	0.0719294899906575	0.247270661137329	-0.180934442064031	0.206894941491215	-0.0093854547543285	0.103176202961080	-0.147088116359754	-0.049358054061115
A_32_P201564	0.206224675993071	0.567412831811822	0.36541209043761	0.33231204744016	0.536518213554639	0	0	0.56506040278415	0.510469989414369	0.202285824692274	1.27803434189809	0	0.623353345191083	0.229142238924908	0.423704234585222	0.35602780634403	0.384437367926544	0.357706011530479	0.438033701289979	0.392298708769938	-0.70837424665822	0.0770029540042064	-0.190282064927305	0.393104038482897
A_24_P605612	-2.22792454825208	-2.44839742622429	-3.07942734396058	-2.75594769109338	-1.89884859128141	-2.43170188201809	-2.79927669746443	-2.84876465751685	-2.01524089239651	-3.21246871982635	-1.91017445630852	-3.39341482149258	-2.53370344745104	-1.57361711199294	-2.93088036776518	-2.69667461911714	-2.61230325823671	-3.25153157326081	-2.60324623422159	-2.79225119990451	-2.28852281673945	-2.98333645396074	-3.28301966294135	-2.98488467342961
A_24_P144527	-0.434950328159827	-0.781346726199828	-0.770687318013868	-0.19955840396402	-1.18332652337284	-0.519604376816312	-0.53869215737893	-0.964958362568773	-1.51226105025144	-1.02502020112450	-0.409680837711802	-0.883861696948613	-1.28591418787413	-1.17945257819529	-0.550536136554945	-0.395607067120751	-0.603644338163682	-1.14434057257377	-0.660584683799979	-0.798968256201513	-0.907722019187123	-0.620403443809856	0.00886067935561264	-0.569311910668528
A_23_P112512	0.826158016085562	0.533913652842108	0.817194311342291	1.04025199452065	0.115612001100541	0.122458320370002	0.147969228354640	0.868954396464813	0.636946500221945	0.365660158407831	0.437682662518022	0.784365668541422	-0.0269342549572715	0.0386937133766624	0.634247731621799	0.301812718329288	0.619761605777823	0.564746125132877	0.460316053868183	0.456567536058484	1.051288773406	0.438744624131831	1.03340974879874	1.03525818386506
A_24_P459963	1.24152444501635	0	1.27562038843675	-0.252958032677244	0.43418322785977	0	0	1.83994975642978	-0.0886693787478726	1.11098536530330	0	0	-0.166593987816346	1.79536492437543	-0.434002906958924	0	0	1.71651329350176	-0.353811226901412	0	0	0	0	0
A_24_P762669	1.13878307888843	1.15655179887330	1.10952398369238	0.976811723534113	1.69422359447957	1.58292765526228	1.67164121698259	1.20966763825912	1.65270902888808	1.11299923537849	1.13310415843325	1.41723260686691	1.73459515304533	1.47147769152694	1.11824990714797	1.21000413595522	1.37704471039728	1.34364774017899	1.88077012110107	1.23293444323166	1.01986966455893	1.33713901703438	0.886304568790596	1.39748918997953
A_24_P320033	0.457772382436666	0.230845226658304	0.411919083766033	0.597410782282113	0.366805221042668	-0.185261135678490	-0.541320640624444	0.380545410590480	0.0603291543420534	0.385659953732946	-0.606540185130949	-0.340821696102745	0.69361939244443	0.338753588575364	0.268230720901749	0.386327986164586	0.658606308858683	0.377448870998324	0.110730737435241	1.11912530961216	-0.0376837348882084	-0.219262262401506	-0.212986386750533	-0.535421027876277
A_23_P10385	-4.66628202582163	-4.94154004393785	-5.14898854707541	-4.73078296353441	-4.33553475334339	-4.90597809943332	-4.95238866715494	-4.8008362449474	-3.87532836861275	-4.10267302856615	-4.75346448729732	-6.86140521460048	-4.90068256402834	-4.38606515635671	-5.30368897783243	-4.33599288044695	-4.70087509677801	-3.89186227244855	-4.35355662517724	-4.95230811704249	-5.11186872791801	-4.91249561605379	-6.30966074929013	-6.88254469934174
A_23_P90172	0.299739244293509	0.0723112665632761	-0.297976950111396	0.402649694535085	0.576857220547001	0.97683862517221	0.184234518715226	0.0766688308223017	0.124080110115316	0.909455333831895	0.775569477005228	0.325961594104825	0.707159393303845	0.245741146814398	0.0449925352127312	-0.304519755009147	-0.20575265668587	-0.149707680195114	0.319204132957098	0.406351889054079	-0.0794568388683066	0.517040847895223	-0.302084459056718	0.100581098116871
A_24_P193624	-0.65583492855766	-0.840803464590704	-0.774009246108755	-0.50171170008116	-0.890353851312464	-1.15300622861328	-0.481648364908602	-0.764262547964843	-0.368060352443001	-0.769446415095951	-0.529269384097671	-1.15234194697066	-0.309505407906259	-0.321660737417291	-0.655806805778795	-0.62825988115519	-0.942390991881955	-0.642063683300668	-0.776273422801502	-0.209635302690704	-0.468868175374618	-0.740159974784399	-0.966992770796595	-1.00757708224720
A_23_P18078	2.42393503076181	1.83512795720410	0.913530226094025	1.29204537189760	1.43209878520283	1.61278759955180	1.55624642443582	1.11174616290919	1.25575463623219	2.25029427252207	0.853733815904747	1.06436804941408	1.53861788250831	2.54148751459967	0.830269397402464	1.17790982495910	1.70981394749289	0.530761959277792	1.05884372252322	1.58699090881714	1.54648807097499	1.53524127813452	2.26765755649804	1.72956664983368
A_24_P930842	-0.58582867800606	-2.01116622203918	-1.61777898221015	-0.191735710564959	-0.666764712125384	0	0	-0.301347612153768	-1.40185606244718	-1.76028045554466	0	0	-1.94048968280238	-0.459617707846098	-1.2700079278038	-1.6793182376559	-1.73942556470180	-0.771116145711637	-1.09164924437236	0	0	-1.28798599802256	0	0
A_23_P11070	-1.49779456331417	-1.04820858633708	-1.43839486508623	-0.0372441232484843	0.066066293613476	-0.133322749387403	-0.192005809230113	-0.849624888496128	-1.26785321063494	-1.21764555021006	-0.702058594971064	-1.69714062172818	-1.22217358402607	-2.95087234161060	-0.373635630402588	-0.84892298900756	-0.889615474395872	-0.175735524273303	-0.22474636722089	-1.77899273797876	-1.23236108608292	-0.193668801746509	-1.33862695646385	-1.67080933177644
A_23_P131375	1.95082615738903	1.85899951187807	1.68089561601301	1.90330804090217	1.86003870466453	2.06047383959822	1.84044936943236	1.90544410843451	2.16817246919322	1.7009109998179	1.56392554157795	1.77647472046915	1.80923845046969	2.01253719272630	1.64710434223126	1.60608187444441	1.90591096523292	1.39381453225129	1.67329797845880	1.88923855460178	2.24631453091075	1.93056885716036	1.83422533618987	2.02387444532292
A_24_P611139	1.03453979100350	1.10928326947438	1.00986614084576	1.32056960975987	1.26708526457199	0	0	1.28632246180619	1.13419914565960	1.01718986283943	0	1.16169698647025	1.07436650021085	0.877536037620878	0.65139118899925	1.40139003679518	1.44492899367252	1.06030639237786	0.995422099512238	0.235021392848079	1.36849641375885	1.03169937140308	-0.529318221091366	1.60080454088004
A_24_P921062	0.479174192531337	0.68752054207588	0.867023232765602	0.663445376795375	1.22736098635306	0	0	0.756583810851283	0.696369161942231	0.68660630295033	1.53751286638104	0.929310277146819	1.17891678740260	0.732740369986965	0.45066900559449	0.922505778161653	0.78091735470243	1.23232555739756	1.03681687205813	2.13351547038821	-0.242704449730495	0.638640465299661	-0.716572572856766	-0.747432731092856
A_23_P167276	-1.19444825757948	-0.658187188167	-0.97000300370711	-0.945423007007182	-1.37677058522308	-0.839980700402525	-1.18215616126583	-1.43810106845043	-1.18890624673660	-1.09950272320853	-1.14355113263947	-1.05913654882382	-0.923099019375394	-0.911756215504741	-1.24747030730842	-0.99877426446103	-1.14766198610200	-1.04728583443860	-1.10423570404274	-0.86789926506736	-0.587633387529447	-1.13182221475468	-1.56701505994289	-1.17156225519023
A_24_P408321	1.04048649507215	1.19073615574213	1.00322228465598	0.849582513649157	0.800516653393533	1.17244520806479	0.963902156527581	1.07436250692109	0.853809497731568	1.16729645936093	1.10856306649420	0.975865963961642	0.859667612289589	0.80986278348198	0.90875299584882	1.04552301542507	1.08261892301185	0.865511519957726	1.03472710655614	1.10648291498432	1.07761645375067	0.672655333410777	1.46204709909133	1.29436666781516
A_23_P173	0.828280189653651	0.956038243515264	0.999900356561096	0.776843055736658	0.813326952551576	-0.77309479703735	-0.25519017608381	0.821168619608021	0.65108228556325	0.694810128268644	-0.182837837301227	0.302856694825075	0.823767083253727	0.745469356650065	0.596807306872297	1.10299456825767	0.810465657290617	0.942844318135039	0.766800093760953	0.0915115219639095	0.251683452882783	0.630180311372533	-0.150905928028206	0.663783300927406
A_23_P104798	0.245425613573963	-0.850195932918532	-1.25901074796231	-0.165405620460425	-0.0636126612823496	-2.20292896937827	-0.580255537375009	0.52608921064722	-0.133074638497871	-0.268387180692063	0.216093549536544	-1.15043097561137	-0.501074124082872	0.141136740198557	-0.912753259335333	-0.697627227933843	-0.851575345289329	-1.80925979585086	-1.13658060069838	0.051040734382997	-0.0403826061359324	0.163170872562575	-0.92652328843445	0.0604966982769652
A_23_P44919	3.46061479920703	4.71380369544278	3.98631371386483	2.84517143818462	3.40819436527255	6.52865701195356	5.43940852269002	3.79386348021879	3.77105457047923	3.59474987073349	4.36658480860244	5.91067552944491	3.71023780051045	4.05979448095986	3.11184904957325	2.54405215437351	4.33634943295516	2.70250937487337	3.17935271297124	5.46062055501895	5.66545493660273	4.14343702277521	5.70854810733938	4.98196239777392
A_24_P943613	0.433316470049059	1.17247157719782	1.06301699036396	0.311883571744786	0.369551329443516	0.655988545807324	1.11961237270259	0.661059488975738	0.745049523736999	0.846436848719948	0.635011607326254	0.64547493604887	0.940561977803855	0.923524397915222	1.10176301689953	1.59858789466667	1.06867467605818	1.09204351538093	0.639519547131411	1.17053158547469	0.76529880051274	0.40821020652429	0.522087898428007	0.515811327563923
A_23_P434548	1.01954168495084	0.824748856845253	0.321894832394585	0.536729700120486	0.332158032489265	0	-0.0682559183668038	0.337692487673125	0.78781366613286	0.343020597905005	0	0.519489065383896	1.11394616659500	0.67225289577418	0.525712642193469	0.470706146035248	0.49514943343513	0.329313970029271	0.253424548114320	2.36008321839473	1.12056409413941	0.735300054772863	-0.298447931249629	1.82549758235190
A_23_P6381	0.908280530307017	-0.0436102044284446	0.277048803113606	0.541503160309497	0.349798042775574	-0.219241377539231	-0.785488157678276	-0.038447626704015	0.70105476278041	-0.326748242556511	0.781955149289347	0.934492893571999	-0.0783066242219679	-0.229928640059047	0.579062146665862	0.771437955834865	-0.16890233944246	0.385783399570688	-0.251808380466551	-0.107674877709465	-0.176683649756183	0.464633122661057	0.103225446857747	0.535031410888969
A_24_P356218	-0.739437068086945	-0.298145866467681	-0.84376973610139	-0.706392982303868	-0.736942660516883	-0.119146113997342	-0.462267952710369	-0.602356908985254	-0.477423117862391	-0.378715318546712	-0.869449327541935	-0.96563125664218	-0.859295193920606	-0.599843691329547	-0.479742940837041	-0.270748085652489	-0.276132291789240	-0.637857700447673	-0.820811762479006	-0.825452294386528	-1.01202631494590	-0.799745493365151	-0.65057502714316	-0.965082454189336
A_32_P39882	0	0	0	0	0	0	0	-0.548763897217721	0.755121962177268	0	0	0	0	0	0	-0.636078657801711	0	0.415794626458803	-0.223798136931179	0	0	0	0	0
A_23_P148568	-0.894356726166653	0.327823607286481	0.295319407635487	0.410289282726047	0.356167985397971	-1.07809706466016	-1.29803646257287	-0.149552052614226	0.351217616924845	0.474751596713058	-1.17561605420554	-2.10191813976666	0.215563400341119	0.380898311967519	0.08797489994838	0.204427030915189	0.505125305418838	0.638550996142475	0.126812770221780	-2.30548641230652	-1.55536663470119	-0.0405171502364652	-1.590237302911	-2.20352381076478
A_23_P218584	-1.89620059569465	-2.11634700719702	-2.18250675834100	-0.525347152369914	-1.28449427090187	-0.820680597809144	-0.703739861314252	-1.02212351603477	0.108947123517247	-1.35390759382975	0	-1.39917313711870	-0.881535360337355	-1.36542189722119	-2.22754848772113	-1.57807630682181	-1.82906654928368	-0.243583964309818	-2.07901761324340	-2.284114107245	-0.98269667927114	-1.24593206657936	-0.895405263204644	-1.36290382456757
A_23_P124108	3.12889619727918	2.77114819923513	1.96990336026821	1.88050892885733	2.54485288985991	3.68220754398605	4.52416078668852	2.26291340568061	3.01111979190204	2.49241305619755	2.83377972656321	3.66787209216345	3.11527259976707	3.4833122815125	2.03900330545513	1.68356436667431	2.34329855881668	1.31839903005216	1.88710565187033	3.54071008654481	3.93478506149321	2.99499095334796	4.02707279494224	4.19934933132398
A_24_P914000	0.103353858778674	0.188091596902530	-0.807228527057629	0.513286733633262	-0.494564462825768	-0.450711932213718	-0.425482415855230	-0.167315066091357	-0.139058551848522	-0.250412798278559	0.529020947061239	-0.290887015384817	-0.335353051702811	-0.00669210815539018	-0.236141715423429	-0.222371568827716	-0.0705660986478953	-0.468184104674136	-0.218478674276078	-0.489023761154756	0.0609881734194129	-0.426656214496859	-0.810941967631996	-0.177007587740452
A_23_P25974	0.728849930772039	1.32953899732554	1.00986614084576	1.47745667776062	1.00229680777988	1.12035904945653	0.392630805907898	1.17183391117528	1.21595801306321	0.856093413653248	1.23626813261297	1.18508560388849	1.01580010698113	0.585226787820331	1.29976071101148	1.14898725137704	1.22219255788277	1.17898547424543	0.918007659636908	0.583594990965946	0.887770718032723	0.724220635950684	1.18021780227036	1.38281326976017
A_32_P33213	0.500995631904881	0.977926453975708	1.20253797034923	0.0991356381086735	0.649031687254472	1.05617640593828	1.61017079620546	1.38086916914419	0.672091423825536	0.185186185340234	0.481034609460104	0.814129051689462	0.634990277890342	1.53621865050351	1.26087263119014	0.903952786830403	0.812029822678725	1.26410404936777	0.943055830611925	1.43713418706255	1.32846007760100	1.03993324887609	0.945084220170425	0.907773610723594
A_23_P10885	-0.828624529757604	-0.189546862677736	-0.458426077094456	-0.180690678083507	0.088638954337907	-1.22375628045786	-1.52964303236409	-0.524969501631989	-1.22903400302001	1.21324862791306	0	-0.0873683950730193	-0.783585460577488	0.235091517222075	0.54147322010377	0.478008534606697	-0.177769809423689	-0.507367482310583	-0.453236106917052	0.422733450264027	0.0663441765527343	0.386164876505392	-0.51450719772419	-1.05387440211813
A_23_P35045	1.85246450131987	1.21421166815548	-0.291997479540599	0.687348358570094	1.9150964698	1.44011918394972	2.18539389886692	1.45231793740583	1.96694304431021	1.60002245170823	1.58940045574086	1.14489240528942	2.04110770039624	2.18616830940194	0.853064110550118	0.544928509991762	1.15293408165015	0.0517732797212567	1.13085742252739	1.35969237250657	0.920450601239382	1.76841066726858	0.473166064351251	1.71387151789316
A_23_P86470	2.60334791910496	0.139646758447699	0.963359147517335	0.795872806533965	1.87929735291721	3.16858471029148	1.86904904396317	4.47220372518207	2.75949746226367	3.22628234790294	4.02079472954271	4.06556121525546	0.885471540176797	2.31367143850155	3.23529251745105	0.271543081212557	-0.0969462123388387	1.15384364051120	1.73140176396834	1.82101386737518	3.05668735160567	3.01750466293711	1.78427399075390	3.90329965759154
A_23_P54953	-0.300495622672008	-0.354950962160164	-0.514898854707541	0.0934756981208264	-0.603901954019633	0.0364845272172129	-0.213264479834963	-0.319255958224429	-0.113785186205278	-0.114720527746173	-0.210270899749987	-0.0569584604091717	-0.670104272350213	-0.463715365945848	-0.150474704987746	-0.619442254877963	-0.151705227079682	-0.54237835714634	-0.0708145191079065	0.0439145136378904	0.0176212167139685	-0.187781607196042	-0.117378525126916	0.0130120254274338
A_24_P923723	0.0899566531244518	-0.548171097488224	0.0710892612305895	-0.0657421360165403	0.148456242114437	-1.16678559830982	0.32505616675896	0.389423317571494	1.15562795904337	-0.171632485048672	0.190966080683096	0.959657943265106	0.119470804199009	-0.125812903350254	-0.684835967410097	-0.064835899714745	0.68315819042018	-0.279262769959435	-0.205652684223213	-0.192022041831748	-0.309352924164901	0.520932127225763	-1.24082088423155	-0.39258257151196
A_23_P253464	-0.610295802897565	-0.120040626085435	-0.714214540400783	-1.15806389071317	-0.455139818866873	-0.174578813596575	-0.384641691751033	-1.08216276049656	-0.498018797991625	-0.770427570144465	-0.869281392782183	-0.852998826358233	-1.14391186247226	-0.578794007273899	-0.728281701683696	-0.668023918202718	-0.5052824661692	-0.98728268936942	-0.0619634392541429	-0.184692688372690	-0.4486534449901	-0.7501455487913	-0.992150577689877	-0.928371519534386
A_32_P233769	0.446648345469474	-0.345278916045364	0.986612644181547	-0.192391184547094	1.10446427761013	0.504421780178661	1.05191447982301	1.67129974469916	1.32502761567068	0	0.732341109442397	1.78509287326910	0.999693130700223	1.07648737656602	1.35954652458233	1.06768572676978	0.362561516699577	-0.370202320051836	0.202662877383484	1.99928851266968	1.34229783981739	1.89959799899243	1.23483055029149	0.507835341999082
A_32_P3131	2.17354873708450	0.965591667896301	1.21582568272877	0.857352010156777	0.562328720188247	1.30146547036235	1.53664244249048	0.629479516425057	1.48278753888116	0.780549815581433	0.93651608431303	1.28143373968150	1.22242410457580	1.69842815654392	1.51332095858150	1.34036505335630	1.22144341592599	0.178163555600839	0.906749894800135	1.55308920218657	1.79649441248259	0.898590111604503	-0.00132998312017683	1.16955811138832
A_24_P78862	0.64111235850206	0.298648719180635	0.564727776130852	0.518959479952889	0.663500555681995	0.00138742097271330	-0.85117054509747	0.601821155065966	0.526552477437935	0.328918685600098	0.878129714007199	1.57747105617362	0.76877185573999	0.540516831690168	0.238445276762792	0.242061139785342	0.362375650836354	0.412085294777297	0.379845518875253	2.08490461030524	1.17022873658484	0.331003476315441	0.799730547014074	0.997096923308079
A_32_P195291	-0.864089901826097	-0.773859373668634	-0.916852154188912	-0.819789318521815	-1.37707688659280	-0.813176860199814	-0.927497866729722	-0.862279426432116	-0.596332725594492	-0.79167182417933	-0.836559009824056	-0.95558027519986	-1.08580736308036	-0.888763913409617	-1.01112081747414	-1.10213345672814	-0.83086054414054	-0.92569279245863	-0.776670668264487	-0.76865199160512	-0.308943156760400	-0.80895440556636	-0.681506540062536	-0.453945916912992
A_23_P29994	-0.190179985664631	-0.143557131722640	-0.850413592291165	-0.266992053076712	0.0387911063953724	0.0602849822655444	-0.259962395200484	-0.1808709404852	0.138172313952489	-0.0610453260628299	-0.470443234361528	-0.705568906286284	-0.644749230626997	-0.153829737723844	-0.878666402717052	-0.240748204643686	-0.343097695537581	-0.955481500989887	-0.324462702012678	-0.56248648420075	-0.112972961797339	-0.592672511277411	-0.319093392099110	-0.438642490455975
[truncated: 42,427 more rows]
