# Supplementary material for: Using Pre-existing Microarray Datasets to Increase Experimental Power: Application to Insulin Resistance
Source: PLoS Comput Biol. 2010 Mar 26;6(3):e1000718. doi: 10.1371/journal.pcbi.1000718 (PMC2845644; doi:10.1371/journal.pcbi.1000718)
Supplement: Dataset S3 — Illumina Insulin Resistance data table. (3.04 MB TXT) [file pcbi.1000718.s007.txt]

TargetID	IR_8	IR_2	IR_7	IS_9	IS_10	IS_1	IS_12	IR_11	IR_6	IR_10	IR_3	IS_4	IS_2	IS_5	IS_11	IR_4	IS_7	IR_9	IR_1	IR_12	IS_6	IS_8	IS_3	IR_5
ILMN_10000	602.8	1009.9	754	704.2	814.4	969.4	649.4	909.9	842.2	896	1049.3	890.6	738	793.6	505.9	466.6	957.8	1130	1283.8	1229	603.8	964.9	679.3	792.7
ILMN_10001	3811.7	4301.5	4294	4201.3	4490.5	4373.3	2627.8	4936.9	3329.3	4419.8	3903.3	3561.4	4031.9	3474.9	3638.1	3495	3352.3	4565.7	4572.9	3660.6	3515.8	3972	4034.4	3351.1
ILMN_10002	242.5	309.4	434.5	287.7	456.7	402.2	315.7	456.7	411.4	272.7	272	401.7	335	302.6	269.9	304	328.9	585.9	491.4	535.7	301	403.4	303.4	455.8
ILMN_10004	238.9	193.9	214.1	221.3	240.5	212.3	228.7	223.2	241.1	204.9	205.7	312.9	277.9	195.1	263.3	235.2	239.9	245.3	210.2	238.7	202.4	243.5	357.5	452.7
ILMN_10005	155.9	121.4	124.7	121.2	148.3	154.7	140.1	149.8	124.7	145.8	127.2	113.4	125.5	126	117.4	117.4	165.4	167.5	129.5	124.4	148.6	148	116.4	104.9
ILMN_10006	136.2	132.9	185.2	148.9	171.3	156.3	161.6	136.7	131.8	145.8	144.8	158.7	130.6	154.4	145.4	119.9	127.4	147.2	155	157.3	146.4	149.4	142.4	152.9
ILMN_10009	150.9	149.7	153.1	155.5	154.8	166.3	150.6	143	143.4	145.8	179.3	166.7	129.2	139.9	182.4	129	198.3	198	172.2	188.9	171.7	169	201.5	156.6
ILMN_1001	480.9	140.1	487.3	487	357.8	378.1	221.1	685.8	302.9	509.1	397.8	295.7	124.1	144	600.8	512.6	450.1	359.2	274.7	368.1	279.4	536.5	363.9	481.6
ILMN_10010	81.9	94.4	83.4	88.4	103.5	92.3	88.2	87.6	95.3	86.6	86.3	90.5	76.4	77.6	86.5	83.3	87.3	91.3	81.7	87.4	86.8	92.3	83	93.5
ILMN_10011	492.4	532.7	733.4	735.3	607.8	387.4	397	579.3	461.9	454.1	464.4	928.9	627.8	618.2	964.7	351.2	675.4	459.7	810.2	778	662	798.2	623	866.6
ILMN_10012	95.8	88	87.7	89.8	78.3	80.6	98	86.9	90.9	99.8	83.8	92.7	74.1	84.3	88.8	78.1	94.9	85.6	89.1	80.6	82.8	91.3	86.4	78.2
ILMN_10013	96.6	96.1	92.4	96.4	90.2	92.9	89.5	90.1	92.1	93.6	90.5	88.6	85.9	87.1	89.2	83.8	101.1	107.4	80.3	89.7	90.3	92.5	85.6	92.6
ILMN_10014	104.1	99.5	100.9	100.7	101.7	99.6	98.1	90	97	101.6	91.5	107.4	92.9	87.4	102.8	95.2	108.6	101.4	106.9	109	101.5	105.9	102	100.4
ILMN_10016	112.5	125.4	118.3	117.9	110.8	120.4	137.4	130.1	131.9	128.1	130.7	124.3	137.5	99	111.4	137.5	124.9	121.8	138.3	125.6	118.1	137.3	129.5	144.8
ILMN_1002	83.4	78.4	78.3	66.7	76.5	83.7	81.8	85.1	83	89	74.9	75	80.6	69.2	76.5	72	75.6	74.6	77.8	75.1	76.5	69.2	86.6	73.7
ILMN_10020	325.7	370.9	293	373.5	363.7	389.1	290.4	380.2	455.9	353.6	388.7	430.2	420.3	322	267.2	335.3	393	496.7	445.1	395.4	262.7	345.2	366.5	384.9
ILMN_10021	251.5	237.7	257.7	232.8	242.1	273.5	211.1	220.6	220.7	249.2	240.5	207.9	216.2	220.8	207.6	177.7	217.9	264.8	269.6	257.8	244.7	265.6	234.1	254.3
ILMN_10022	99.7	94.6	123.2	103.4	95.5	93.7	112.4	85	102.9	110.4	97.7	107.1	92.1	99.3	105.1	90.8	96.5	104.5	104	88.2	113.7	87.6	93.9	92.6
ILMN_10023	310.4	327.5	477.3	293.8	321.4	255	229.3	394	221.5	503.5	468	274.9	331	175	296.7	371.3	291.4	506.7	450	294.4	440.6	865.8	459.4	265.4
ILMN_10024	91.6	90.4	94.1	85.2	91.6	91.6	96.9	83.5	92.5	85.6	98.9	84.2	84	84.4	80.8	79.3	95.6	96.4	101.9	88.6	94.1	83.5	93.9	88.2
ILMN_10025	99.1	90.8	118.5	98.5	123.7	154.5	119.2	103	106.3	141	152.2	102.1	101.2	96.9	102.4	103.1	98.2	142.4	109.6	129.2	101.5	109.7	94.9	110.1
ILMN_10026	539.7	598.7	611.4	635.5	575.8	451.6	761.1	511.5	465.5	335.8	481.8	589	569.7	634.2	774.5	544.1	740.1	652.7	556.1	619	667	660.2	739.7	758.7
ILMN_10028	92.1	126.7	105.9	178.3	120.2	149.8	115.2	172.7	107.3	128.3	132.7	140.9	110.8	113.8	97.7	100.3	135.9	152.9	129.2	135.7	129.9	99.1	133.2	127.6
ILMN_10029	98.3	99.2	92.3	106.6	91.9	95.4	108.3	95.5	108.9	101.3	94.6	94	90.2	96.4	87.6	88.8	100.5	103.9	102.3	112	96.8	100.1	99.3	93.1
ILMN_1003	877.9	826.5	755.1	839.2	763.3	990.5	529.7	1006	822.3	917.9	1029.4	865.8	834.4	641	570.4	777.2	890.6	1038.7	502.9	952.9	702.2	678.2	894.7	849.9
ILMN_10031	93.7	84.1	96.6	88.8	92.5	95.9	96.1	79.4	85.5	92.1	86.2	80.5	90.6	77.7	82.9	97.8	89.8	93.7	95.2	93.5	84.3	104.8	79.8	82.8
ILMN_10032	93	103.4	91.3	106.8	98.1	88.4	92	90.9	101.6	112.5	96.3	86.7	82.1	83.6	109.1	86.4	107	104.5	83.4	97	99.5	91.3	84.6	84.8
ILMN_10033	923.4	764.7	902.1	1008.4	905.7	953.9	899.9	847.7	727.8	1048.9	899.4	730.5	797.5	726.1	898.2	870.5	913.8	971.2	901.8	828.3	1176.2	885.2	843.6	951.5
ILMN_10035	157.6	125.3	124.7	139.9	135.6	148.3	117.3	134	116	152.5	151	123.8	130.6	130.4	136.1	127.5	135.1	132.1	118.3	163.9	145.9	125.1	123.4	144.5
ILMN_10036	111.1	130.7	122.9	115.6	120.1	111.9	112.1	118.7	112.9	112.6	119.6	117	103.5	106.8	110.7	98.8	121	128.6	135.6	105.3	106.9	105.7	116.7	113.2
ILMN_10038	88.3	76.7	77.4	74.6	79.6	82.2	82.1	79.6	78.1	85.3	80.3	76	81.3	75.4	81.4	70.5	90.6	87.5	73.8	74.7	78.4	76.5	80.4	80.1
ILMN_10039	332.5	263.9	375.8	340.1	333.5	293.5	359.1	316.4	256.3	334	280.3	313.7	307.6	335.2	359.2	369.9	401.4	377.6	340.5	283.5	347.1	305.9	317.7	365.8
ILMN_1004	105.1	98.4	104.4	97.8	91.2	105.8	103.4	94.6	110.4	103.1	89.9	95.5	91	85.1	80.5	86.2	97.3	107.7	106.9	109.2	92.8	84.9	102.3	89.4
ILMN_10040	3288.2	2884.7	3427.2	3388.8	3684	2493.8	3456	2910.4	3074.9	3235.6	2602.7	3926.9	2750.6	2530.7	3713.3	3808.2	3602.7	3753.1	3276.3	3507.2	3187.3	4106.3	4157.9	4616.6
ILMN_10044	1067.1	677.1	781.8	772	582	765.4	510.2	820.4	770.8	757	880.2	773.8	823.9	613.7	659.4	677.1	702.5	996.4	700.2	856.6	638.5	644.8	718.9	800.8
ILMN_10045	149.9	218.6	140.3	173.8	161	193.7	134.5	166.6	162.1	175.4	162.1	162.6	174.9	158.2	125.6	128.3	167.7	179.9	178.3	161.8	104.5	158.8	139	166.3
ILMN_1005	2088.8	1681.7	1718	2197	2167.9	3080.6	2019	2371.3	1897	2508.9	2429.3	2039.4	2446.7	1448.5	1987.2	1633.8	2075.5	2363	2391.7	2482	1932.1	1830.6	2081.6	2193.2
ILMN_10052	81.9	81.4	92.1	83.1	72.8	89.5	85.3	81	83.6	88.4	83.3	82.9	79.6	75.7	81.4	70.7	85.1	80.5	73.4	70.8	80.3	81.2	73.1	82.4
ILMN_10054	1262.4	1604	1523.9	1613.7	1244.4	1611.7	1181.2	1322	1382.2	1431.6	1500.6	1501.3	1472.3	1486.5	1317.4	1068	1459.4	1566.1	1607.9	1612.3	1197.6	1403.3	1421.2	1232.5
ILMN_10057	2448.1	1808.9	2984.4	2529.6	2204.7	2415.5	2110.1	2746.8	1913.3	2353.1	2407.8	2346.6	2468.8	2252.6	2311.1	2467.1	2802.8	3266.9	2617.6	2694.6	2904.6	2921.4	3068.1	2565.2
ILMN_10059	355.3	306.5	417.4	370.6	325.2	277.3	349	418.9	289.7	286.4	282.1	306.5	337.9	316.9	383	390.5	333.6	373.6	328.9	343.2	445.2	367.6	338.1	339
ILMN_1006	108.3	108.9	116.4	112.8	106.3	121.5	109.9	110.6	133.5	121.7	107.9	109.7	112.1	105.6	102.7	101.8	109.2	119.8	120.9	116.5	110.6	110.7	108.4	112.9
ILMN_10062	386.7	374.1	357	385.9	318.1	348.4	354.1	377.5	319.5	359	358.6	363	351.9	356.2	355.4	372.3	352.5	473.6	458	404.5	416.4	376.6	370.8	417.4
ILMN_10063	833.2	881.1	863.1	939	970.2	951.2	811	1089.9	743.3	960.2	880.3	974.8	1101	878.2	835.6	986.6	963.3	1140.3	1161.7	1170.8	1004	1231.4	1068.3	1079.1
ILMN_10066	190.8	218.2	168	181.1	189.3	166.8	185.1	203.2	180.8	179	172.1	200.5	185.8	177.7	194.6	143.3	184	244.8	174.5	157.1	197.5	160.2	220.2	237.8
ILMN_10067	1135.4	967.8	1649.8	1038.5	1187.1	1410.3	1477.5	1086.7	1362.9	1994.8	1057	2009	1437	1252.6	1231.1	1603.1	1453.1	1717.6	1074.6	1668.9	1202.6	1743.5	1815.4	2128
ILMN_1007	146.7	198.5	133.7	148.1	169.2	267.2	118.6	170.5	194.5	179	176	221.9	375.9	169.2	114.5	129.8	195.2	146	313.9	233.8	111.9	142.9	166.4	403.3
ILMN_10070	305.4	276.8	353.6	336.5	301.4	338.2	262.5	296.3	319.7	314.9	303.7	371.8	318.4	279	270	266.2	331.8	304.2	342.8	379.6	313.1	281.8	361.2	252.9
ILMN_10072	88.2	98	94.1	96.8	92.6	94.2	116.5	100	93.8	104.2	86.7	97	80.5	86.4	103	86.3	103.5	92.4	92.5	101.3	120.7	101.2	94.1	86.1
ILMN_10073	636.7	633.1	721.5	716.9	704.1	635.2	660.3	808.6	567.6	688.2	561.9	778.2	711.3	647.4	670	681.7	653.8	769.3	790.6	728.3	675	735.4	684.1	736.8
ILMN_10074	110.6	114.9	106.3	106.5	104.8	104	141.9	109.5	106.1	112	136.7	107.4	120.6	97.7	100.7	98.8	106	107.7	103.2	104.2	122.6	115.7	112.4	114.8
ILMN_10075	91.8	76.6	73.4	75.2	84.9	79.5	92.4	81.4	82.2	92.5	73.3	74.6	83.7	78.7	78	72.5	83.4	80.2	77.6	79.3	83.7	85.3	87.2	76.7
ILMN_10076	432.1	689.9	432	459.3	412	476.3	352.2	496.6	470.2	398.6	488.1	509.1	552.1	463.5	328.9	369	452.1	432.3	589.2	478.9	339.6	443.8	423.6	447.1
ILMN_10077	3582.4	4670.7	3876.4	3773.9	3636.1	5166.6	3227.6	3797	4425.8	4498.3	4518.8	4089.6	3251	3415.6	2562.1	1868	4090.5	4479.9	6418.8	5022.7	3421.3	3662.5	3506.5	3198.6
ILMN_10078	528.6	507.1	621	514.9	555	596.4	605.2	675.9	539.6	603.3	607.2	460.6	608.3	466.7	574.5	509.6	522.7	605.9	591.9	672.3	584.8	584.8	481.9	491.6
ILMN_10080	108.3	117.9	117.4	106.4	113.7	97.9	123.3	107.7	105.2	126.7	124.8	105.7	106.8	105.3	107.4	107	110.1	114.6	110.6	102.7	101.7	109.3	115.9	105.4
ILMN_10081	95.6	90.9	89.8	89.9	88.1	82.9	94.2	89.2	93.7	102.8	84.3	83.8	83.1	87.1	83.7	80.4	99.1	89.9	90.1	91.6	82.7	85.5	95.8	95.7
ILMN_10082	89.4	91.5	79.1	101.1	85	92.2	83.3	86.3	95.7	94.4	88.8	78.2	86.1	84.3	101.8	77.5	75	92.2	86.7	82.6	92.5	105.1	86.3	89.4
ILMN_10084	93.4	94.6	87.2	95.9	95.5	104	119.2	103.2	89.5	99.8	90.9	100.7	81.9	92.2	100	91.7	93.1	96.6	114.4	101.3	99.6	90.1	99	94.9
ILMN_10085	348.1	395.5	296.4	492.5	362.1	408.5	333.2	414.5	361.3	362.6	337.4	416.9	444.8	408.6	350.8	340.3	392.1	476.7	390.2	348	367.3	410.7	450	464.6
ILMN_10087	980.3	558.3	985.5	822.8	552.6	494.2	1016.2	1009.5	551	562.9	594.4	477.8	981.9	757.8	957.6	797.7	837.3	586	557	702.1	1159.7	771.6	620.7	471.9
ILMN_10088	456	453.7	480.4	526.3	448.8	651.9	333.5	581.1	424.1	557.1	537.7	562.9	547.5	400.8	447.6	491.6	459.2	552.6	462.4	570.6	418	494.1	476.8	472.7
ILMN_1009	817.6	870.5	1071.6	961.4	936.9	876.8	868.7	934.2	817.4	934.2	857.2	1032.7	933.3	833.4	852.6	923.2	939.6	1056.1	834.1	1004.8	1001.8	973.9	989	1046.7
ILMN_10090	112.9	100.3	124.5	107.6	109.7	120.3	105.8	111.9	98	104.2	107.6	104.6	109.3	101.8	96.8	94.6	116.3	127.4	114.5	108.4	112.8	109.5	105.7	98.3
ILMN_10091	810.2	638.8	875.1	836.8	745.1	644.3	701.6	845.2	619.2	727.2	680	547.7	871.3	715.2	821.8	715.3	777.1	822	861.1	683.9	918.2	844.6	646.3	618.1
ILMN_10092	421.7	253.5	317.1	320.2	213.8	305.4	293.2	282.2	234.6	297.3	201.4	216.4	217.5	334	275.5	212	388.8	266.2	260.3	185.1	306.9	281.4	213.9	199.5
ILMN_10093	89.6	86.1	84.4	99.2	88.5	82.8	93.7	78.7	83.6	89.9	87.7	88.6	85.9	84.3	79.7	74.8	98.7	101.3	86.4	85.1	81.2	97.5	88.7	81.4
ILMN_10094	212.3	215.7	243.2	224.7	218.5	206.5	218.9	213.5	191.8	221.3	239.5	208.1	262.4	190	213	201.1	237.6	282.4	232.5	268.4	237.5	225.5	273.9	248.6
ILMN_10095	1574.1	902.8	1544.4	1238.4	1169.8	2122.5	1338.4	1653.4	1076.7	1719.6	1391.6	1144.9	1359.9	842	1025.5	1029.3	1227.1	1985.3	1589.9	1489.3	1145.9	1217.1	943	1031.1
ILMN_10096	153.5	169	159.2	160.2	147	168.9	154.3	180.5	159.9	190.2	154.7	182.8	169	144.6	153.8	139.6	165.2	165.9	146.2	193.7	162.7	163.5	180.2	159.1
ILMN_10097	88.2	90.9	97.3	92.2	82.5	80.4	85.5	84.8	90.6	97.2	93.7	86.3	82.3	72.3	84.7	79	105	96.7	88.2	97.2	97.3	93.6	96	90.3
ILMN_10099	98.8	95.4	95.4	90.3	90.2	94.6	93	92.6	91.2	101.3	87.9	87.7	86.1	88	84.4	83.1	104	100	94.8	86.8	95.3	100.2	90	99
ILMN_10100	182.3	183.3	196.9	201.1	211.6	186.1	176.4	195.7	195.6	184.7	186.1	183.7	192.3	172.1	160.4	193.3	200.2	238.1	183.3	183.9	196.4	190.6	203.9	204.1
ILMN_10101	97.9	94	96	99	90.3	96.7	94.9	90	93.3	110.2	91.7	107.8	84.4	86.9	100.8	100.5	93.2	102.6	114.5	103.3	101.6	106.6	97.9	93
ILMN_10102	377.5	356.2	386.2	405	381.9	447.7	372.8	399.9	339.6	353.9	358.1	493.3	398.8	378.6	405.3	379.1	503.4	509.9	371.9	438.2	348.5	468.2	382.4	382.9
ILMN_10103	92.3	68	70.8	64.3	67.9	72.2	73.4	68.2	75.9	86.4	73.5	67.9	67.9	72.1	69.7	72.9	71.7	79.3	78	68	64.5	66.5	69.5	72.3
ILMN_10104	2253.7	1994.8	2510.4	2284.7	2583.4	3054.2	2627.7	2845.7	2019.3	2649.6	2905.1	2882.2	2748.7	2234.8	2185	2399.7	2229.1	3107.5	2698.2	2609.4	2238.9	2757.3	2582	3534.9
ILMN_10105	125.5	113.7	118.4	113.7	104.3	119.5	125.7	106.9	114.8	137.9	131.7	107.8	102.4	114	105.2	111	125.6	119.9	110	116.9	129.5	117.4	117.8	110.5
ILMN_10106	69.6	81.7	81.8	71.8	74.9	78.4	79.4	79.9	84.4	79	67.5	76.4	75.5	74.7	70.4	68.9	75.3	71.5	73	76.5	70.3	75.6	73.7	74.3
ILMN_10107	257.4	242.8	274.7	284.9	267.7	269.8	262	345.1	256	251.5	242	305.1	317.4	246.5	259	272.7	364.8	361.5	233.9	332.8	258.1	290.2	326.8	299.9
ILMN_10108	234.3	221.5	309.5	244.8	254.2	343.1	285.9	319.4	260.9	279.8	367.7	262.8	266.4	205.1	241.5	255.1	297.2	377.8	279.7	285.7	252.4	298.6	254.5	257
ILMN_1011	194.7	233.1	203.1	211	187.3	216.6	163.1	178.3	208.8	228	226.6	215.7	211.2	204.8	170.3	172.3	202.2	216.4	227.4	212.4	184.6	185.3	214.8	200.2
ILMN_10110	103.3	104.6	107.8	105.5	109.6	105.5	99.8	101.5	109.5	117.8	106.3	113.6	104.7	92.8	96.8	91.4	104.6	113.3	104.8	117.9	107.8	102.4	112.7	115.9
ILMN_10112	101.3	90.8	96.2	88.3	91.3	97.8	97.5	95.1	94.4	91.3	85.6	91.9	98.1	84.6	93.2	84.2	105.3	104	95.3	95.2	95.3	92.2	82.4	85.7
ILMN_10115	857.9	722.2	891.2	895.2	836.7	929.6	708.9	930.2	771.7	865.7	747.1	819.1	782.5	650	770	695.6	860.3	933.3	901.1	842	893.7	914.7	815.8	887.4
ILMN_10116	981.3	910.6	1006.2	928.7	721.3	816	824.1	1023.9	766.5	779.5	778.4	892.8	825.2	839.8	903.1	723.5	958.3	939.6	869.3	821.9	1049.3	728.4	886.4	862
ILMN_10118	304.2	286.8	333.3	316.1	369.4	322.2	286.9	369.5	310.8	317.9	351.2	357.9	380.1	330.9	356.3	354.7	329.3	402.5	341	390.7	299.6	352.1	382.4	350.2
ILMN_10119	107.2	101.7	97	92.8	100.7	93.5	87.8	90.2	99.9	97.4	97.2	94.9	102.6	98.3	97.2	98.9	103.7	108.1	103.6	115	102.8	100.2	90	91.2
ILMN_1012	437.2	532.4	429.6	443.3	397.7	406.2	434.5	505	368.6	496.3	418.4	431.6	519	399.1	373.6	513.7	478.2	514.5	461.1	435.4	404.9	429.1	492.5	491.3
ILMN_10120	349.3	343.8	310.3	308.6	317.9	378.5	357.4	332.6	288.1	311.2	305.8	406.2	356.9	337.1	421.5	342.7	333.6	329.9	365.5	343.6	323.2	290.8	372.9	424.5
ILMN_10121	89.7	90.2	99.5	89.4	100.9	91.7	108.5	92.8	100.5	100.7	86	100.3	85.1	97.1	82.6	88.9	99.8	103.2	88.8	99.9	100	87.1	90.6	95.1
ILMN_10123	504.6	469.4	516.9	550.8	517.6	591.1	483.9	475.1	427.2	539.7	493.5	407.3	443.7	423.2	534.5	479.3	482.5	526.5	492	452.7	576.5	439	405.6	477.7
ILMN_10125	217.9	196.3	210.9	186.5	189.2	236.4	201.7	274.9	185.7	230.3	221.9	196.8	231.7	202	220.8	189.8	229.6	283.5	306.3	234.7	226.9	234.9	209.9	227.9
ILMN_10126	741.4	1623	640.7	1147.5	674.2	613.1	664	1325.5	468.2	836.3	501.8	940.9	910.3	1342.5	1487	552	858.1	1201.6	1084.6	924.6	1299.9	860.6	998.3	956.2
ILMN_10128	109	96.2	110.3	105.2	115.5	147.8	127.8	109.6	107.6	125.4	106	104.1	113.4	95.2	104.6	86.6	109.5	124.2	122.2	117.6	113.5	125.3	98.7	106.8
ILMN_10129	1367.1	1174.5	1624.2	1604.7	1656.4	1950.3	1037.5	1637.8	1196.1	1564.1	1775.3	1134.1	1418.9	1142.9	1214.3	1182.5	1285.9	1788.2	1697.1	1580.2	1818.4	1342.8	1334.3	1219.3
ILMN_1013	849.5	524	803.8	793.9	471.7	678	1123.8	829.9	506.4	762.9	680	459.1	705.9	700.9	586.2	605.8	831.6	725.5	671.9	607.8	720.4	889.6	556.5	714.4
ILMN_10131	960.4	813.8	1035.7	932	901.1	706.1	873.7	828.9	719.8	894	792.1	796.8	756.7	945	895.4	840.2	976.2	943.9	739.8	896.6	1216.1	991.7	920.6	1040.6
ILMN_10132	110.1	105.4	106.1	104.4	112.7	106.2	113	96.6	113.9	124.6	111.6	102.3	118.6	100	108.6	107.2	114.7	110.6	111.8	105.8	95.8	105.1	115.9	101.9
ILMN_10133	85.3	84.7	77	77.7	82.1	82.7	78.3	73.8	79.6	87.9	81	81.2	76.2	74.5	79.6	76	85.3	85.6	84.4	77.5	75.7	84.5	77.4	73.4
ILMN_10134	136.4	135.7	201.3	104.5	166.9	218.2	179.2	143.9	131.5	208	163.7	139.2	127.1	108.3	133.5	96.9	150.1	196.1	155	173	141.2	123.4	131.7	118.7
ILMN_10135	96.1	86.8	94.2	93.4	93.7	83.9	97.7	78.8	88.2	96	90.2	101.3	87.4	87.3	77.9	97	90.1	87.5	95.3	97	90.7	89	84.6	85.8
ILMN_10136	111.5	115.5	109.1	110.3	108.9	98.3	126.3	94	109.2	114.6	90.1	114.1	108	106.6	116.7	107.4	105.5	105.1	110.7	111	96.8	114	97.3	103.1
ILMN_10137	285.8	239	214.2	240.3	216.7	293.6	215.4	293.2	249.8	267.6	281.7	232.6	346.8	206.4	213.1	225.3	230.8	318.6	273.5	309.8	192.6	251.4	274.6	206.4
ILMN_10138	75.8	88.3	79.6	84.7	78.3	82.7	81.6	76.5	79	82.3	68	81.8	67.7	73.5	70.2	71	87.4	89.1	80.6	86.8	83.1	76.4	82.2	87.2
ILMN_1014	1056.5	738.5	1168.7	961.3	902.8	975.7	1007.7	706.1	645.5	902.8	775.9	775.8	1110.4	828.4	1052.6	917.6	744.2	809	849.3	920.7	1117.4	806.8	915.6	1131.9
ILMN_10140	74.5	86.4	82.5	73	90.4	80.4	83	82	84.2	82.2	81.7	81.9	74.4	73.2	76.7	78.8	87.1	87.9	90.2	78.8	82.1	87.3	84.1	75.5
ILMN_10142	115.6	114.5	121.8	107.7	113.2	115.9	98.6	126.3	118.3	112.3	109.3	107.3	111.3	111	104.4	113.1	111.4	121.4	125.3	114.2	107.8	127.8	107.7	103.6
ILMN_10143	914.3	1029.8	955.8	1034.8	927.3	1059	739.9	1071.1	882.4	908.1	947.8	1090.4	1021.1	915.9	784.8	724.1	1146.1	1264.5	1143.5	1211.2	1134.6	1104.7	1025.6	778.3
ILMN_10145	1007	908.6	1040.7	1175.8	915.4	887.1	1194.3	1111.9	992.1	986.2	1004.9	1112.6	1012.6	958.4	1093.4	1225.5	1263.3	1258.1	931.6	1049.3	1124.4	1147.9	1205.5	1210.7
ILMN_10146	1447.6	1411.4	1731.8	1720.8	1436.7	1201.6	1525.2	1571.7	1183.1	1414.6	1422.8	1603	1458.5	1446.1	1713.2	1288.9	1735.1	1711.9	1605.1	1259	1764.3	1472.1	1531.4	1266.9
ILMN_10147	125.3	118	126.3	121.7	121.1	120.2	123.9	115	117.5	120.9	116.2	111.6	125.7	103.6	129.8	118.9	124.5	112.8	116	121	119.4	128.2	118.7	108.7
ILMN_10148	155.3	189.7	186.6	184.7	175.7	174.9	171.5	191.6	163.6	173.9	136.5	161.6	190.1	171.4	182.2	146.3	178	187.8	169.5	157.5	169	171.9	175.1	166.3
ILMN_1015	2658.6	2126	2448.7	2235.4	2046.8	1707.6	2084.1	2126.9	1866.1	1768	2040.5	1486.9	1956.2	1816.1	1816.9	1978.1	2867.8	2942	2547	2113.5	2682.8	2415.2	1874.8	2014
ILMN_10151	232.1	254.9	243.1	231.4	240.3	244.4	185.9	268.7	214.1	256	240.4	238.8	204.9	215.1	217.8	225.8	236.2	259.9	224	256.6	241.5	229.2	245.7	255.6
ILMN_10152	356.6	347.7	386.6	407.7	351.3	318.7	372	378.7	326.9	239.8	309.4	305.8	343.6	308.5	383.4	375.3	451.4	391.6	313.2	262.3	231.6	355.1	351.1	356.7
ILMN_10153	301.1	398.9	390.3	373.2	374.9	355.1	280	354.1	310.1	315.6	363.9	385.3	382.7	329.6	356.8	305.7	337.3	369.8	319.8	427.2	344	342.7	379.7	450.3
ILMN_10154	134.2	123.3	138.5	129.2	138.7	155.3	148.1	147	149.9	151.2	149.3	149.8	156.4	140.8	130.4	147.4	161.6	180.6	130.4	139.8	125.4	161.8	143.8	140.5
ILMN_10155	98.9	99.1	77.2	74.5	87.9	99.4	84.8	87.3	87.6	94.1	78	92.3	89.3	75.2	86	81.7	95.1	95	87.5	88.1	86.2	88.9	102.6	88.9
ILMN_10156	169.9	146.6	172.8	192.7	162.7	168.5	145.7	145.9	147.8	193.1	176.7	175.9	166.1	167.7	153.4	143.7	141.7	159.3	220.6	168.8	160.8	130.2	128.5	182.3
ILMN_10157	146.7	135.1	151.7	145.6	137.4	174.8	159.3	168.8	142.9	166.2	164.4	144.9	148.1	120.5	127.2	147.1	148.2	170.1	146.6	165.5	145.6	160.7	123.1	119.3
ILMN_10158	140.8	117.3	109.2	109.3	117.9	118.1	123.6	127.9	112.5	120.9	110	97.3	100.1	100.3	116.6	115.4	149.5	122.2	108	104.5	131.5	116.6	113.7	105.3
ILMN_10159	2585	3485.1	2645.8	2956	3579.2	2944.7	2662.5	3051.3	2505.5	3543.3	2718.5	4050.1	3348.9	3217.1	2607.6	2919.4	3328.5	3658.6	3632.8	3986	2923.4	3559.1	3574.3	4219.7
ILMN_1016	100.6	96.7	99.2	102.1	100.2	96.3	88.2	92.7	99.4	104.3	93	97.4	97.4	99	91.7	86.2	99.3	103.5	103.7	101.9	90.3	95.5	91.3	88.2
ILMN_10160	157.7	188	175.5	178.4	183.5	153.9	146.3	160.6	161.3	195.1	158.4	179.9	171.4	186.3	178.2	178.3	191.5	200.5	198.5	185.8	151.5	160.6	199.2	195.2
ILMN_10164	80.4	86.7	74.8	79.6	76.4	80.9	79.8	85.7	85.1	91.9	77.4	77.2	77.9	71	73.4	74	89.1	88	78.9	76.5	87.1	80.4	73.5	84.7
ILMN_10168	95.8	91	105.3	105.2	85.8	103.9	100.7	102.3	86.7	100.7	93.2	112.1	101.6	91.9	92.8	90.6	93	101.4	96.6	103.6	102.7	92.6	95.8	88.5
ILMN_10173	174.3	161.5	197.5	171.2	150.6	158.1	154.1	203.8	150.8	179.6	157.6	224.1	195.6	164.1	188.6	178.8	185.3	210.4	168.5	184.4	217.7	170.3	173.4	206.2
ILMN_10174	783.4	777.4	941.7	949.9	747.5	987.8	819.3	827.7	690.7	842.9	928.3	779.8	727.2	764.3	718.9	835	874.5	1174.3	906.8	774.9	904	892	750	770.1
ILMN_10177	282.6	238.4	276.2	271.8	234.3	206.8	227.4	292	282.5	289.1	234.6	332.8	261.5	290.1	331	330.1	301.1	250.3	355.8	329.9	272.4	297.6	261.9	300.6
ILMN_10179	80.4	89.4	93	90.5	90.2	81.8	80.3	83	89.5	91.3	86.6	91.4	85.5	93.5	79.1	74.7	90.9	90	74.7	92.4	87.9	76.5	89.4	90.3
ILMN_1018	155.3	154.3	193.4	205.5	164.9	172.9	159.7	189.5	149.8	198.6	180.7	196.2	173.9	144.2	142.5	159.6	173.6	197.3	195.5	215.4	172.7	175.8	161.5	165.4
ILMN_10180	107.8	101.9	103.6	114.3	109.7	131	111.1	122.3	106.8	143.9	106.4	110.4	119.1	111.6	92.7	111.1	113.7	142.8	126	128.4	116.7	101	126.1	107.1
ILMN_10181	113.2	98.8	103.1	112.7	100.7	113.4	92.5	98.4	87.8	112.8	95.9	99.2	95.4	83.2	113.3	78.1	112.2	109.5	88.4	93.3	109.5	100.8	99.5	95.4
ILMN_10184	93.1	91.6	83.9	84.3	80.5	79.9	86	82.3	84.4	88.9	80.2	81.1	78.2	73.2	81.4	82.7	90.7	89.2	81.2	92.2	88.4	83.5	79.7	77.4
ILMN_10186	276.5	226	262.6	338.1	225	294	278.8	254.1	247.8	273	254.7	240.5	274.3	193.8	298.7	241.6	259.7	261.4	307.9	228.2	334.1	240.7	211	188.6
ILMN_10187	101.2	103.7	111.6	104.5	117.3	129	96.7	96.5	110.3	126.2	157.7	98	88.7	99.6	88.8	91.8	119	112.6	101	108.7	97	96.2	100.3	103.7
ILMN_1019	652	555.1	606.7	619.4	596.9	630.2	624.6	737.6	557.2	605.9	608.5	674.1	782.6	565.5	646.9	640	628.5	685.6	535.7	660.2	631.4	652.2	657.8	573.5
ILMN_10190	99.2	92.4	82.6	87.5	88.2	89.1	90	93.9	85.2	90.1	88.9	88.5	93.8	81.2	81.8	89.9	92.5	101.1	90.9	84	86.4	85.8	88.5	80.9
ILMN_10192	110.4	110.3	110.1	115.4	97.6	107.1	110.7	99.8	99.1	121.4	114.9	106.8	112.6	112.6	104.6	92.3	110.3	121.4	113.3	112.4	95.9	104.3	99.5	105.4
ILMN_10194	67.3	78.3	83.1	76.6	77.3	84.6	77.9	67.7	80	86.4	72.9	70.5	83.6	68.2	75	66.4	79.9	83	79.8	86.1	76.8	76.1	75.1	78
ILMN_10195	84.9	81.3	79.7	88.8	89.6	88.2	86.3	80.3	91.6	93.6	82.5	80	75.5	77.1	77.5	81.3	78.7	90.5	86	77	83.3	79.5	84.3	92.4
ILMN_10196	249.2	197	255.6	221.7	242.1	262.2	268.2	224.2	192.9	271.1	271.9	228.7	231.8	203	246.8	207	253.4	236.9	245.9	199.1	265.6	249.2	229.4	247.9
ILMN_10197	93.7	99.9	93.5	89.3	86.7	96.4	99.3	102.7	98.9	99.4	89.5	85.7	86.1	78	88.2	87.9	94.7	94.9	85.6	93.2	86.7	96.1	88.9	89.5
ILMN_10198	119.2	162.4	113.6	111.2	138	121.5	154.3	126.6	112.6	133.7	141.3	152.9	164.4	153.7	117.8	121.2	136.2	143.6	145.6	136.8	111.7	112.9	142.1	158
ILMN_10199	143.5	145.6	157	155.9	144.3	147.5	130.8	148.8	154.8	144.4	141.5	145.9	160.6	155.2	124.4	142.6	164.1	153.5	160.8	156.4	160.6	144.3	155.6	168.2
ILMN_1020	209.9	178.1	235	190.4	181.9	204.1	201.1	191.6	168	224.9	188.9	197.4	177.4	199.5	193.5	175.6	190.9	206.3	209	211.4	234.7	208.4	198.3	167.7
ILMN_10200	667.6	586.6	639.5	712	549.5	700.9	601.9	647.3	557.4	703.5	517.1	609.2	685.6	563.4	638.1	589.7	622.8	693.2	619.7	604.2	707.9	657.8	679.3	568.5
ILMN_10201	131.7	116	133.4	121.7	137.7	122.4	127.6	132.2	141.1	131	124.9	164.8	138.5	118.3	121.4	144.5	138.2	135.2	132	146.8	121.4	120.8	163.7	193.5
ILMN_10202	386.3	460.5	419.8	386.3	386.2	542	356.5	434.2	490.5	497.4	504.5	479.1	480.2	403.2	347.4	307.8	460.4	506.6	547.9	571.2	432.3	461.2	419.8	394
ILMN_10203	147.9	147.7	142.9	148.4	141.7	166.6	124.4	128	139.3	148.1	122	158.6	173.5	132.9	151.2	124.6	146.4	180.8	163.5	157.7	124	134.5	152.6	137.7
ILMN_10204	314.8	231.4	334.1	317.9	358.9	319.9	287	290.9	306	335.2	343.9	315.5	314.6	300.7	290.5	302	329.7	378.6	332.6	361.9	308	314.1	304.7	363.3
ILMN_10205	16350	15127.8	17626.1	16634.7	16297	15286.4	16995.8	16247.1	13853.5	14771.2	14978	15822.9	15698.2	15405.5	16963.3	17557	16789	16936.3	15606.8	16291	17774.7	16538.6	17093.7	17727.7
ILMN_10207	16503.9	17003.8	18602.3	16396.1	16337.6	18429.5	17115.8	17175.5	15310	17431.9	17065.9	16987.2	16513.6	15300.8	15635.7	16633.2	17384.6	19419.3	18781.3	18543.9	16592.4	17104.1	16789.7	18857.2
ILMN_10209	95.8	87.9	85.9	79.5	91.2	89.4	85.6	83.4	89.3	96.8	83.2	80.1	80.6	83.6	74.6	71.8	78.5	101.7	79.9	86.1	90.9	81.8	88.1	78.4
ILMN_1021	149.4	112.3	115.6	100	88.1	109.1	88.5	104.6	114.8	103	123.3	127.2	105.9	85.2	116.3	89	129.1	114	122.3	108.2	92.4	138.5	113	86.4
ILMN_10210	1200.9	964.8	1394.3	1162.4	1161.4	1209.7	1094.2	1310.3	827.9	1039.9	1269.2	1160.1	1291.2	1013.5	959.4	1026.6	917.3	1300.5	1109.1	1283.2	1010.1	1471.9	831.2	1120.4
ILMN_10211	847.5	882.8	984.2	971.5	930.7	1199.9	669.9	1330.1	903.9	951.5	922.7	701.1	1098.2	1451.5	740.7	900.4	1508.6	1002.6	1086.6	1200.9	734.7	1222.4	1498	1203.7
ILMN_10212	90.3	86.3	111.6	89.1	89.9	92.1	90	88.5	86.8	103.5	90.9	80.7	92.7	74.1	86.1	77.7	90.5	96.5	91.4	95.5	86.8	92.3	88	85.1
ILMN_10213	438.4	403.4	457.8	404.1	467.5	448.3	460.9	441.6	393.4	533.1	423.3	521.8	419.1	450.6	395.7	501.3	429.7	590.5	421.3	512.3	451.6	540.7	520.9	612.8
ILMN_10214	93.9	90.9	86.8	85	89.1	88.3	99.5	87	87.6	105.5	85.3	79.6	85.4	81	87.2	80.7	95.1	92.3	83.6	79.6	85	85.6	90.9	76.4
ILMN_10219	1017.5	940.6	844.9	1088.7	754.3	802.4	927.6	1061.3	785.2	830.3	895.5	878.5	781.4	1175.1	921.9	990	1073.3	1004.5	965.2	871.9	791.1	799.9	843.2	825.7
ILMN_1022	104.5	112.4	124.9	111.6	115.1	114.9	109.8	104	115.3	121.1	103.4	123.8	109.9	106.5	111.1	115.3	107.3	120.1	109.2	112.6	104.2	108.7	117.2	110.6
ILMN_10220	149.4	142	122	124.9	102.3	127.7	119.8	110.5	126.5	128.2	126.1	101.6	125.2	136.2	116.9	95.2	133.1	127.9	117.9	122.9	120.3	110.6	149.2	123.3
ILMN_10221	281.7	239.9	247.8	268.1	294.7	353.6	238	298.9	221.5	319.7	240.7	291.2	251.8	275.4	217.8	255.9	264.4	325.4	268.2	322.8	245.8	283.1	249.7	285.5
ILMN_10224	89.9	90.1	105.4	88.6	102	86.7	100.9	99.4	91.9	89.5	95	88.7	93.9	88.7	88.7	85.4	89	96.5	93	95.1	110.3	108.7	106.2	92.5
ILMN_10226	197.9	124	185.1	191.8	149.1	189.9	199.3	250.7	231.2	203.6	153.8	197.8	181.5	133.5	160	199.2	218.1	198.3	175.1	205.1	198.7	194.8	186.4	234.8
ILMN_10227	257.8	204.1	235.7	235.4	203	232.6	234.7	270.8	184.9	245.6	226.1	227.8	276.1	192.4	256.8	242.6	236.6	257.7	245.1	253.8	221.2	244.8	223.4	212.2
ILMN_10228	95.1	84.7	88.3	85.3	82.5	95.1	91.8	86.1	103	93.6	79.7	81.4	76.2	82.9	90.9	82.4	100.6	91.8	93.3	88	103.5	94.8	82.1	87
ILMN_10229	1841.9	1442.8	1750.8	1759.1	1740.7	1418.4	1649.8	1911.3	1310.6	1482.7	1553.1	1507.4	1672.8	1180.6	2004.2	1843.5	1841.6	1777.7	1655	1561.9	1921.6	1775.8	1623.7	1750.2
ILMN_1023	698.8	729.2	563.9	781.8	749	856.6	424.5	1008.7	635.8	898.6	699.6	559.1	630.1	745	669.8	372	646.1	478.4	609.8	724.1	758.2	828.5	642.1	803.8
ILMN_10230	98.2	97.4	104.9	92.3	101.6	81.2	113.1	100.2	98.7	102.2	103.8	86.4	84.6	80.5	94.2	91.5	100.2	114.4	94.9	97.3	101.4	101.1	108.6	93.1
ILMN_10231	118.1	116.3	116.1	107.2	107.9	177	106	124.3	126	148.6	126.7	107.4	113.3	110.3	94.1	99.8	114	125.1	113.8	105.6	100.3	108.6	104.4	101.4
ILMN_10232	834.4	768.5	801.5	869	836.5	1016.2	656.3	835.6	746.3	985.8	892	927	881.8	725	711.6	769.4	873.5	1007.5	912.4	1056.7	666.7	799.7	852.3	897.1
ILMN_10233	94.3	89.7	91.7	90	102.1	93.3	96.8	90.7	93.1	98.2	88.6	81.3	85.8	88	90.7	88.7	98.9	102.8	84	94.2	94.8	93.8	92.9	89.6
ILMN_10234	113.1	116.1	118.5	111.8	104.3	112.7	103.9	127.9	109.9	123.3	118	103.7	105.8	103.8	99.7	103.1	141	123.2	134.6	131	110	114.5	100.2	107.6
ILMN_10236	115.6	108	116.6	131.1	128	136.5	144.6	119.8	115.3	128.8	110.8	115.7	109.3	110.5	115.1	111.8	125.2	142.1	123.9	111.8	140.5	130.1	118.8	125.9
ILMN_10237	117.6	105.1	138.6	132.2	127.5	109.2	112.5	100.2	111.6	119.9	118.4	109.6	136.9	111.6	90.7	99.6	115.6	127.9	130.5	121.3	128.6	122.7	109.2	100.4
ILMN_10239	201.9	221.5	183.6	148.4	131.3	160.6	129.9	215.9	204.1	190.1	274.9	164.2	187.1	105.4	148.8	150.3	192.5	175.6	242.3	190.8	193.1	144.2	313.4	156.5
ILMN_1024	2804.3	2725.5	3687.9	2724.5	3544.9	3265.7	2481.9	4291.3	3992	5674.7	4285.3	2787.8	1859.4	1885.3	1534	3261.9	3254.3	2840.8	4621.5	3048.1	3306.3	3227	1790.7	5498.5
ILMN_10240	253	298.4	288.3	272.4	304.3	272.9	283.2	319.1	286.1	362.5	344.5	320	358.6	320	284.9	271.2	317.1	305	291.5	333.9	269.3	294.7	339.3	399.6
ILMN_10243	319.8	341	382.2	356.6	341.2	329	341.4	347.5	309.8	366	306.8	346.7	348.9	377	404.7	320.9	347.4	420.4	365.3	341.2	435.3	355.6	395	404.1
ILMN_10245	234.4	194.2	234.9	208.5	199.1	231.2	243.8	218.8	185.2	249.8	240.9	259.6	271.7	214.8	217.1	230.4	218.8	256.1	237.5	216.6	225.9	227	224.3	204.8
ILMN_10246	1293.5	1456.4	1601.5	1490.7	1482.4	1554.6	1292.6	1800.9	1186.2	1491	1742.6	1492.6	1475.9	1128.8	1326	1236.4	1411.2	1582.9	1178.5	1732.8	1415.4	1374.9	1341.7	1415.3
ILMN_10247	161.9	163.5	180.4	146.2	154.7	197	141.3	179.7	162.7	173.3	171.6	163.3	221.9	151.1	156.3	146.4	157.5	178.5	171.6	153.9	152.1	176.9	158.7	181
ILMN_10248	489.7	455.2	529.5	500.6	521.5	582.1	436.2	554.6	453.1	514.8	523.5	507	506.7	436.5	550.8	487.7	470.7	598.8	670.3	561.9	633.2	551.1	452.3	593.2
ILMN_10249	84.8	80.6	82.9	80.2	74.4	83.3	89.1	86.3	89.6	89.3	71.3	84.8	72.1	77.6	77.6	77.8	84.4	95.4	84	79.8	74.3	78.3	84.2	84.4
ILMN_1025	673.2	360.4	593.7	742.3	455.2	489.7	440.4	643.8	385.9	515.4	402.4	643.8	541.8	518.7	650.8	505.6	647.7	591.9	441.5	487.1	690.3	592.3	602.3	588.3
ILMN_10251	100.1	99.2	88.9	96.1	84.1	87.3	99.3	87.4	84.9	91.7	90.2	84.9	88.6	78.9	84	82.8	97.2	94.8	96	102.9	81.6	103.9	76.2	86
ILMN_10252	107.3	109.8	104.4	92.6	103.8	107.1	88.1	89.9	88	113	93.2	94.6	105.8	101.2	88	87.4	97.4	99.2	89.6	95.7	96.3	87.3	92.2	85.2
ILMN_10254	201.1	169.6	190.7	197.7	190.3	183.2	152.3	220.1	176.5	169.5	190.2	167.7	173.9	153.4	153.5	165.6	211.2	227.3	161.1	204.7	174.8	170.7	183.3	180.9
ILMN_10255	145.8	124	161.3	140.2	141.7	156	149.4	132	113.5	132.2	139.7	137.6	146.1	138.5	140	107.7	136	181.9	131.6	147	151.3	123.9	123.2	111.4
ILMN_10256	710.1	665.7	883.8	829.5	796.7	886.8	712.5	761.1	627.4	771.7	790.2	791.3	741.9	670.5	777.5	735.2	672.6	790.7	959.8	815.1	823.3	809.4	718.8	840
ILMN_10257	949.2	1029.9	1141.9	1092	1065.3	899.4	956.1	1165.2	850.2	1047.6	1025.8	1039.1	1007.6	1005.5	1039.7	1058.8	1213.4	1175.4	1083.2	1119	1214.9	1151.2	1151.3	1124.4
ILMN_10258	310.3	322.7	337	297.2	264.6	407.6	255.5	292.8	325.7	392.4	397.4	309.7	336.1	285.6	274.3	292.2	327.8	361.5	362.8	391.4	300.2	307.1	307.9	312.9
ILMN_1026	692	557.3	645.3	670	586.9	851.8	528.7	750.3	608.3	1062	741.9	657	576.8	526.6	471.1	539.4	653.6	745	826.6	671.5	576.1	578	595.5	535.2
ILMN_10260	110.2	116.4	119.7	108.6	119.5	114.9	112.8	114.8	117.5	114.7	103.9	104.5	111.7	102.6	107.8	107.6	108.7	119.1	121.3	119.6	125.7	119.5	122.3	114.9
ILMN_10261	496	511.3	532.2	459.4	556.9	499.2	401	518	381.9	607.8	583	516.8	660.7	422.1	474.2	568.7	576.3	527.2	523.8	612.9	537.7	479.8	650.6	796.2
ILMN_10262	834.9	762.6	789.1	822.1	730.7	785.1	748.2	983.3	694.8	808.6	775	820	953.8	778.4	776.6	792.1	858.5	982.7	655.3	915.1	825.6	900.7	887.7	894.2
ILMN_10263	94.5	90.9	87.2	89.7	93.5	74.2	98.5	88.7	93.4	97	92	88.7	82.7	84.2	90.8	75.8	106.5	107.2	79.8	86.9	87.1	91.2	84.8	82.3
ILMN_10264	551.1	397.8	576.2	553.7	565.1	587.7	504.1	440.4	406.5	518	399.3	599.7	362.5	554.3	575.8	460.8	404.5	764	495.8	545.1	681.5	521.4	509.7	560.1
ILMN_10265	88	77	89.2	77.6	80.8	75.3	85	79.9	89.3	90.2	84.3	67.6	83.3	70.2	78.5	78.9	87.5	91.3	87.6	79.9	86.2	87	76.1	78.5
ILMN_10267	278.7	286.6	264.2	296.1	311	357.1	334.7	319.7	277	322.7	364.4	274.2	254.3	271.6	345.9	263.8	301	327.2	299	358.2	250.4	272.1	210.7	263.3
ILMN_10269	77.7	79.9	82.8	72.1	69.2	82.2	75	69.9	78.3	88	74.1	76	76.3	75.2	69.6	68.6	74.8	83.7	74.2	78.1	79.9	80.7	78.4	76.7
ILMN_1027	803.4	948.9	906.9	773.9	982.3	1518.6	598.7	1021.1	880	1180.6	1155.4	944.1	1069.9	711.3	695.2	682.5	843.1	1368.4	1656.6	1314.2	780.8	1109.2	834.7	929.4
ILMN_10270	95.2	101.1	91.9	103.1	82.9	95.4	89.7	88.4	94.5	93.4	85	100.7	80.2	85.3	94.1	87.1	97.7	101.9	96.5	97.5	95.7	95.3	94.2	88.4
ILMN_10271	497.2	520.2	479.1	566.2	514.5	623.1	500.3	577.5	457.1	506.3	481.3	491.3	519.6	510	478.2	456.5	537.2	638.2	510.5	628.7	561.3	550.2	463.1	536.2
ILMN_10272	119	113.7	120.1	115.9	124.8	120.9	128.5	121.2	115.7	123.4	124.5	133.2	126.9	114.3	114.7	111.8	129.1	130.3	128.9	135.8	127.6	128.7	122.4	122.4
ILMN_10274	79.4	74.9	74.6	73.7	75.5	81.6	72.6	72.3	73.8	81	71.9	79	81.4	76	75.2	68.1	85.9	82.3	78.4	85.7	72	78.8	85.7	74.6
ILMN_10275	211.3	295.2	262.1	249.9	229	263.4	254.7	214.3	215.8	254.6	291.6	233.6	321.4	272.5	324.4	268.9	242.4	287.9	200.2	248.4	271.1	276	278.7	263
ILMN_10278	263.9	253	265.3	254.5	221	223	192.6	265.1	229.6	271.9	234.2	251.7	230.5	267.7	186.8	240.1	246.7	266.8	296.9	262.2	189	267.9	252.9	252.5
ILMN_10279	92.4	97.7	93.3	90	99.6	99.9	95.7	101.4	94.5	100.4	90.9	93.6	89.4	94.9	92.2	89.6	107.7	105.1	89.6	105	94.8	92.4	115.4	95.1
ILMN_1028	140	125.3	146.2	130.5	121.5	137.4	128.1	124.1	117.2	120.5	125.8	126.8	120.2	114.5	111.6	104	144.4	129.3	120.3	143.3	130.8	121.4	117.8	123.3
ILMN_10280	722.5	750.1	845.9	781.3	866.4	916.8	832.4	752.6	634.4	768.7	763.8	853.1	681.1	790.8	682.4	646.2	748.6	836.8	708.4	811.8	889.1	795.2	874.9	903.3
ILMN_10281	511.8	587.5	627.4	564.2	596.4	536.3	508.3	458.4	435.6	673.4	491.9	554.3	445.4	579.8	553.1	548.3	728.8	615.2	576.6	457.9	487.2	490.9	510.8	527.9
ILMN_10282	96.2	95.9	98.7	95.9	109.3	101.7	91.5	92.5	95.9	104.5	90.1	93.5	92.7	95.1	90.1	81.6	108.9	101.5	94.8	105.1	112.9	93	98.7	101.1
ILMN_10283	964.6	990.7	741.8	897.6	859.8	933	768.1	1040.8	767.7	963.2	767.6	933.7	863.7	752.6	480.3	678.9	977.4	981.2	801.5	822.4	867.1	823.8	954	1009.5
ILMN_10285	86.1	92.5	91.2	94.1	82.5	84	88	85.5	88.3	93.3	104.1	84	84.2	75.4	82.5	83.1	94.7	94.5	86.8	86.9	84.2	93.2	88.2	85.8
ILMN_10286	86.5	95.7	84.4	90.4	93.2	95	87.9	87.7	86.8	100.8	90.7	80.1	75.5	79.8	79.1	80.5	88.8	99.5	82.3	90.5	90.5	84.4	94.5	89.1
ILMN_10287	172.5	188.2	222.3	174.2	236.6	276.4	210.4	159.4	175.2	167.8	222.1	205.7	155.9	168.9	150.4	138.3	170.3	257.8	314.4	150.2	164.8	183.1	174	158.5
ILMN_10289	3141.2	3390	3911.9	3256.7	3130.4	3154.9	3217.2	3450	3083.8	2935	3142.3	3240.9	4325.7	3177.9	3128.1	4061	3063.5	4112.9	3900.9	4066.7	3071.7	3516.8	4056.6	4012.3
ILMN_10290	164.4	121.1	172.8	148.1	191.8	212.2	126	153.7	120.9	165.5	183.5	169.3	142.9	101.1	123.3	136	155.1	235.8	178.1	185.6	129.6	134.8	173.8	159.1
ILMN_10291	83.7	97.7	82.5	87.2	87.6	86.9	92	80.9	93.2	98.1	83.3	90.5	87.1	83.9	87.9	76.4	97.5	87.2	84	84.1	83.2	94.4	78.9	84.4
ILMN_10292	565.4	454.5	565.4	456.3	508.7	565	487.3	575.1	342	539.9	452.8	431.8	448.2	478.4	629.5	555.8	493.3	676.7	572.5	549.1	720.5	519.3	470.8	533.9
ILMN_10294	84.2	109.4	91.9	99.9	92.7	95.5	98.1	92.1	102.1	98	98.1	85.7	83.6	93.3	82	86.6	98.4	98.4	102.5	104.6	95.4	91.6	94.9	82.4
ILMN_10296	108.3	107.4	109.3	109.7	110.2	97.3	115	107.5	103.1	98.9	120.3	116.4	109.6	100.7	108.1	97.7	106.8	115.8	118.4	118.8	113	112	119.7	116.7
ILMN_10297	250.1	282.5	358.9	280.7	324.8	302.2	289.7	328	294.6	346.1	351.6	355.9	302.9	271.5	238.1	288.9	288.3	360.8	324.8	310.4	346.2	349.9	339.1	347.6
ILMN_10298	158.8	163.8	159	166.2	156.1	181.2	126.4	157.6	146.4	202.8	137.5	174.4	147	124.4	149.6	133.3	149.1	166.3	184.4	172.5	138.2	169.9	142.7	157.6
ILMN_10299	95.8	86	95.7	92.6	100.2	99.4	95.4	84.6	92.4	98.4	90.7	94.6	86.7	90.8	79	88.9	85.6	92.8	83.1	91.3	90	96.4	89.1	98.8
ILMN_1030	252.6	391.6	357.8	314.3	327.2	337.5	330.7	337	331.7	305.7	310.7	404	371.6	327.3	256.5	256.2	337.8	421.3	442.4	454.1	287.4	366.9	328.1	358.7
ILMN_10300	179	208.7	186.2	175.2	185.5	189.5	182.3	179.8	146.3	185.4	190.1	166.7	228.1	166	192.8	172.8	195.1	251.1	163.7	226.1	164.1	197.1	225.9	201.9
ILMN_10306	632.1	561.8	710.3	752.6	568.8	644.1	517.2	649.1	543.7	622.2	627.1	600.4	549.7	552	686.2	581.1	759.2	673.1	614	565.4	646.2	620.6	651.2	580.1
ILMN_10309	117.8	104.9	99.7	97.6	107	110.1	106.1	104.5	106.3	107	100.4	95.5	92.3	107.2	98.5	102.1	109.3	120.4	102.3	102.1	109	110.4	110.9	110.5
ILMN_1031	1170.3	1162.1	1511.2	1254.1	1363.9	1432.3	1244.2	1626	1038	1478.7	1370.3	1365.9	1335.2	1291.8	1163.8	1602.2	1085.1	1711.5	1576.9	1315.4	1447.9	1643.9	1469	1426
ILMN_10315	109.3	109.4	132.4	116.7	118.4	129.1	121.5	112.9	108.5	127.2	114.9	109.8	126.6	107.6	112.8	110.4	116.4	131	121.6	111.3	113.9	114.8	114.8	109.3
ILMN_1032	6585.6	11615.2	8307.3	7286.6	9575.4	12012.2	6787.7	8574.1	8910.3	6593.6	10929.2	9247.4	8413.6	7369.2	4568.2	6584.7	7364.4	12865.1	13408.4	11109.8	7257.7	8240.8	6990.2	8421
ILMN_10320	2088.6	1704.9	2210.7	1910.1	2011.7	2424.4	1940.6	2144.5	1698.9	2637.2	2467.9	1952.2	1861	1502.3	1520.9	1670.6	1868.1	2724.1	2484.9	2292.7	1638.8	1947.1	1743.7	2173.9
ILMN_10321	95.1	86.5	83	106.5	89.1	81.1	94.1	92.8	102.7	101.5	84.8	83.3	83.2	78.5	86.6	90.8	102	102.2	93.7	90.3	99.9	89.5	93.9	92.1
ILMN_10323	255.7	306.8	300.3	276	264.5	335.3	276.4	320.2	245.9	316.9	300.4	318.7	322.1	271.8	246.5	298	319.4	372.9	257.3	312.6	251.4	324.9	318	302.9
ILMN_10328	1046.1	844.7	992.4	1069.6	897	862.7	904.9	1085.4	810.9	900.5	987.6	907.3	1115.2	853.4	892.2	929.4	962	1252.2	908.5	1044.3	996	992.8	1022.6	1040.8
ILMN_10329	102.4	79.1	83.9	101.9	92.2	98.2	93	97.1	91.4	100.7	91	87.4	87.7	87.2	85.5	88.3	96.7	94.2	99.5	86.5	96.4	95.2	98.1	84.4
ILMN_1033	175.8	197.9	257.3	197.9	170.9	248.5	206.2	189	215.4	225.7	170.4	206.3	169	152.7	156.1	146.5	201	188.9	212.2	160	284.6	213.1	182	187
ILMN_10332	88.2	97.5	88.2	79.8	85.3	90.6	100.7	84	86.7	95.7	92.2	81.9	78	85.6	78	77.4	106.2	99.7	83.4	93	97.9	104.6	96	91.3
ILMN_10334	99.6	92.4	85.9	86.5	88.7	87	91.9	77.1	87.9	88.2	85.1	88.4	79.9	85.9	85.6	75.5	85.1	96.2	85.5	87.8	77.1	80.8	84.5	87.5
ILMN_10336	347.5	361.5	356.6	367.9	261	228.3	285.8	295.1	263.9	283	262.5	358.8	409.8	383.7	361	325.1	388.9	403	331.9	345.8	289.4	342.2	423.3	287
ILMN_10337	121.9	135.1	117.9	129.8	137.2	138.7	113.1	148.1	116.8	137.4	121.2	129.2	129.6	134.5	118.1	117.8	132.9	127.7	129.4	140.5	132	144.8	135.5	128.1
ILMN_10338	93.9	97.2	92.1	90.4	96.4	101.4	87.3	91.4	95.4	95.4	79.7	95.6	88.2	76.5	88.6	78.7	91.5	99.1	81.1	95.9	95.3	99.5	88.1	79
ILMN_10339	105.6	141.4	104.1	127.3	110.6	103.7	116.4	121.3	131.9	134.1	120.2	134.1	135.5	96.5	114.3	126.9	135.2	123.8	135.6	132.2	106.3	121.3	118.5	102.1
ILMN_1034	92.8	83	84.1	91.7	91.2	90.9	84.8	84	86.5	88.7	89.9	100.2	93.8	89.6	86.5	82	95.3	94.8	99.3	86.5	96.4	83.7	95.1	86
ILMN_10341	80.7	80.8	76.9	75.7	78.7	74.8	76.2	78.9	80.9	84.8	73.2	87.5	86.6	75	71.5	75.4	80.4	79.5	86	78.9	70.6	89.9	83.4	70.2
ILMN_10343	96.6	88.8	91.2	92.9	95.8	78	92	82.7	85.8	92.3	75.3	81.4	70.2	85.2	90.6	81.6	98.1	98.8	97	92.4	91.2	87	82.4	89.3
ILMN_10344	389.3	240.1	370.6	290.7	348.3	513.4	302.6	389.9	381.3	466.1	444.4	288.5	236	190.6	263.9	249.2	351	509.3	321.2	544	346.8	333.5	302.7	322.1
ILMN_10345	1064.3	959.9	1189.6	1178.3	1278.8	1445.8	1178.2	1154.6	1048.7	1376.4	1182.6	1277.6	1051.1	952.6	1084.3	1117.5	1057.1	1374.6	1351.2	1240.2	1175.5	1230.1	1146	1279.4
ILMN_10346	201	255.3	225	200.4	228.7	244.8	191.3	238.4	211.4	247.9	212.4	213.3	192.3	207.2	216.1	174.6	235.9	251.2	232.5	248.9	200.6	240.9	199.7	277.4
ILMN_10347	106.7	110.8	115.2	102.9	94.3	102.4	109.8	106.2	109.9	119.7	100.7	121	104.6	103.3	87.8	97.3	110.5	119.2	107.2	115.7	107.6	106.6	121.7	117.3
ILMN_10348	92.4	91.5	96.7	87.2	83	83.4	91	93.1	100	94.3	95.9	84.4	87.3	81.5	94.5	86.7	92.3	91.4	95.2	84.1	92.9	95.2	101.3	97.6
ILMN_10349	136	139.1	159.5	137.8	154.4	157.1	131.6	129	146.6	182.9	171	130.4	119.8	113.8	124.5	119.5	129.1	175	178	160.8	146.3	130.6	144	127.4
ILMN_1035	665.9	606.5	536.2	581.2	579.3	559.8	639.4	529.5	493.2	618.5	591.9	609	564.5	569.4	732.8	641.8	605.9	717.9	543.6	507.8	691	604.6	576	652.6
ILMN_10350	574.1	657.7	605.9	680.6	600	655.3	463.9	549.6	462.2	680.7	558.1	697.3	570.6	601.6	605.8	585.2	626.2	634.4	674.5	658.7	605.6	704.7	537.4	727.4
ILMN_10351	120.4	101.8	115.9	103.8	99.9	96.8	111.7	114	108.5	102.4	116.6	103.1	99.7	102.2	100.2	96.4	108.5	105.5	122.6	97.3	104.8	106	99.3	108.3
ILMN_10353	132.9	132.1	126.8	146.2	138.2	132.5	148.5	123.5	117.6	127.2	143.9	123.1	124.3	121.4	149.2	142.4	144	146.4	132.2	156.7	142.8	124.1	141.9	132.7
ILMN_10354	117.6	95.2	104.5	110.4	101.4	101.4	95.6	97.8	101.9	104.4	89.8	102.2	100.2	85.3	106.7	95.7	102.4	124	107.3	118.7	109.3	105.4	96.5	89.7
ILMN_10355	137.2	125.4	125.9	125.1	132.6	139.9	123.7	122.2	114.5	129.9	120.5	130.1	103.9	121.3	114.1	108.1	123.6	140.6	117.5	122	149.6	132.5	143.6	107.5
ILMN_10356	91.4	104.3	101.2	100.1	98.5	100.3	98.4	99.1	95.4	92.3	97.8	106	99	80.1	108.1	98	108.2	98.6	119.3	105.5	109.8	99.6	96.5	100.7
ILMN_10357	319.3	268.3	338.7	348.7	319.1	287.1	283.3	304.2	266.5	331	317.4	325.6	317.9	305.6	356.6	276.6	310	327	318.9	323.2	332.6	286.2	278.2	289.9
ILMN_10359	136	123.6	134.5	133.8	156.5	188.2	145.9	146.1	131.4	138.5	124.9	125.5	144.2	131.5	123.1	128.7	161.9	173.2	140.8	137.6	150.4	140.2	123.1	119.3
ILMN_1036	513.8	145.4	199.8	121.4	252.4	506.8	327.1	188.7	444.3	621.3	792.7	328.7	192.6	100.2	213.3	172.6	165.9	378.6	178.6	351.9	144.6	121.3	170.1	189.9
ILMN_10360	104.4	104.1	99	113.5	102.2	96.6	89.8	97.4	103.8	118.9	99	119.3	96	86.5	97	94.6	114	108.3	109.7	99.5	97.3	96.3	104.4	91
ILMN_10361	75	81.8	86.8	78.7	83.2	77.9	96.1	81.4	71.4	89.2	79.7	83.6	76.4	70.7	79.7	77.5	88.1	103.2	93.8	80.2	89.7	91.5	80.8	74.3
ILMN_10362	177	203.6	191.4	224.7	203.9	240	193.9	222.5	179.5	189.7	183.8	217.6	209.3	208.4	233.4	164.7	207.7	218.3	208.1	239.5	215.1	196.2	222	191.9
ILMN_10363	87.6	96.2	82.7	75.3	77	82.8	87.3	83.2	88.8	92.3	76.6	78.3	85.8	78.4	78	82.8	89.5	98.6	81.8	87.4	83.1	89.8	85.5	86.2
ILMN_10364	112.3	109.8	115.8	116.9	107.8	105.2	116.1	105.8	109.5	124.1	112.8	108.2	109.9	105.1	98.9	110.6	120.1	112.6	112.1	108.8	106.4	105.1	110.5	103.7
ILMN_10365	102.7	116.6	102.2	100.3	97	87.1	109.9	88.8	105.5	106.9	114.2	103.7	104.3	90.1	106.3	86.2	105.7	120.3	111.3	120.7	118.3	104.6	105.4	103.6
ILMN_10366	110	103.3	116.5	92.8	104.4	97.3	104.7	97.3	106	98.5	96.3	108.9	102.2	108.7	94.9	101.2	109.6	102.2	106.6	98.3	103.9	97.8	101.4	118.1
ILMN_10367	891	844.6	1107	953.7	874.7	992.8	922.1	1098.4	835.3	1004.2	917.5	823.5	823	908.1	1032.8	1018.6	849.7	978.3	887.5	896.1	1268.1	1082.7	802.3	965.5
ILMN_10368	85.1	83	78.9	77.8	79.6	81.9	85.2	86.7	79.8	87.6	78.2	86.2	75.8	76.5	76.7	78.4	84.3	87.3	83.7	77.5	76.4	76.6	89.4	82.3
ILMN_10369	100	91.3	92.4	95	102.5	90.1	89.7	93.8	93.1	108.8	88.2	84.3	99.4	89.6	85.4	85.4	100.1	105.2	90.4	95.9	90.2	91.5	99.8	92.9
ILMN_1037	370.3	355.7	406.5	387.8	343.9	324.3	347.4	410.8	320.6	339.9	302	363.1	355.6	334.9	370.5	390.3	383.9	398.8	393.3	358.7	370.4	362.5	316.1	386.2
ILMN_10370	1483.9	1148.5	1311	1223.8	1468.2	1670	1269.2	1453.8	1217.2	1550	1548.5	1480.4	1097.7	909.7	1253.6	1418.4	1259.5	2164.6	1515.5	1403.5	1395.1	1504.1	1265	1624.8
ILMN_10371	102.6	105.3	94.5	94.3	97.3	96.9	92.9	107.3	96.4	111.4	99.6	104.8	94.1	99.6	96.8	97.8	114.6	103.1	101.7	132.8	99.4	100.7	99.7	99.2
ILMN_10372	464.8	473.6	636.7	1077.5	749	1822.8	281.8	829.4	561.8	1386.5	581.3	444.5	869.5	271.3	155.9	436.3	480.2	674.1	478.4	922.9	203.4	298.3	486.3	462.6
ILMN_10373	1983.7	1498.6	1958.6	1904.9	2084.4	2201.1	2110.3	2253	1875.4	2075	2094.7	2331.3	2399.7	1672.5	2071.5	2329.5	2171.5	2267.2	1769.6	2216.5	1659.7	2085.8	1895.6	2046.1
ILMN_10374	193.1	198.9	209	191.5	191.3	186.9	182.6	196.2	205.5	171.6	188.6	208.6	175.2	158	169.4	172.8	192.1	182.4	202.8	175.8	183.8	213.8	172.7	169.3
ILMN_10375	105.7	108.6	108.5	96.9	113.9	103.6	101.8	102.7	102.6	112.6	99.7	105.7	103.3	95.9	100.3	98.9	113.6	119.4	108.2	108.3	103	100.8	96.6	111.4
ILMN_10376	11119.4	6883.1	11253.5	11045.5	8309.2	6895.1	10352.7	10246.4	6673.3	8727	7297.5	5869.2	7993.6	9056.6	10794.2	9800.8	12781.7	8474.1	8159	7624.7	11263.9	9649.8	8067.3	7962.4
ILMN_10378	119.8	109.9	110.4	111.2	98.8	104.6	115.8	112.9	95.1	109.9	100.6	103.1	103	99.4	99.4	102.1	109.6	97.8	106.7	103.7	111.7	88.8	109.7	107.3
ILMN_1038	122.3	126	143	112	125.2	106.6	155.3	112.1	122.5	167.6	187.7	118.4	143.5	123.5	101.9	149.4	138	177.1	161.7	183.9	106.5	134.5	139.7	167.8
ILMN_10380	94.6	92.7	104.3	93.9	89.6	95.3	89.2	93.8	92.2	108.4	98.7	95.1	89.7	96.2	92.9	94.4	88.2	94.2	88	112.2	95.9	94	106.9	97.3
ILMN_10381	88	80.3	79.6	74	86.1	75.6	85.8	86.7	80.8	82.6	78.5	85.9	70.8	72.8	69.2	67.3	83.7	85.4	70.6	70	85.9	76.8	90	80.7
ILMN_10382	101.7	84.3	87.8	95.5	88.9	87.9	90.2	102.5	81	94.7	95.1	89.1	81.4	95	77.8	76.1	95.3	78.9	89.5	100.6	92.3	97.1	87	82.3
ILMN_10384	100.1	94.3	92.8	90.1	89.1	88.1	104.2	84.2	92	95.2	93.3	94.7	98.9	78.1	83.8	82.7	99.5	98.5	100.5	97.6	104	91	89.4	94.2
ILMN_10385	131.8	108	107.2	140	148	107.8	111.8	111.3	110.6	102.3	120.4	146.5	119.6	128.2	140.1	106.2	138.6	177.8	107.2	123.9	161.6	110	157.5	119
ILMN_10386	752.4	760.2	778.5	768.4	775.3	758	699.1	752.8	579.2	726.6	740.8	661.7	860.5	679.6	691.7	724.4	778.5	843.6	659.7	786.8	800.5	756	718.5	740
ILMN_10387	105.4	93.9	97.2	121.9	87.7	106.8	88.5	95.1	104.1	102.1	94.2	102.9	96.4	98.7	89	79.5	112.3	111.7	104.6	107.2	99.3	117.8	105.4	97.5
ILMN_10389	128.4	101.5	131.5	122.7	135.3	143.5	127.5	129.1	116.8	121.3	123.5	113.2	120	100.4	120.1	105	112.3	160.1	128.8	117.8	139.2	113.9	111.7	121.3
ILMN_1039	152.3	127.4	281.4	184.3	353.2	482.3	144.1	126.8	119.6	167.7	132	197.7	123	123.8	162.1	141.4	141.3	198.9	164.3	199.9	227.1	187.3	176.2	120
ILMN_10390	116.3	131.8	126.8	126.6	126.4	128.4	111.1	129.5	120.5	127.9	125.9	133.4	133.7	106	116.9	107.3	152.8	131.3	121.6	124.9	112.7	128.3	132	116.1
ILMN_10391	95.3	89.8	82.6	84.6	82.2	81.4	85.8	80.2	83.3	102.9	86.9	80	75	74.6	76.6	80.9	94.3	92.9	84.1	92.9	87.9	83.9	78.2	86.1
ILMN_10392	162.8	151.4	175.6	151.2	169.3	149.7	154.5	167.7	143.6	171.4	124.6	175	175	165.6	168.2	170.8	167.8	152.7	165	170	171.7	182.6	149.6	178.6
ILMN_10394	607.4	623.7	812.7	698.2	623.5	509.4	726	660.4	505.3	624.3	610.8	599.5	616.9	608.7	704.7	724	761	694	576.7	680.3	786.8	704.7	719.1	682.9
ILMN_10395	464.4	462.7	674.1	518.4	513.7	640.3	506.1	454.9	418.8	531.1	503.8	419.7	534.6	437.5	490.9	444.3	486.1	481.2	639.1	487.3	576.2	529.2	392	456.1
ILMN_10396	351.9	315.9	267.1	321	304	311.1	283	377.1	261.4	338.1	329.6	378.9	384.8	299	282.5	354.4	337.2	410.3	313.1	373.3	277.2	319.2	359.7	391.8
ILMN_10397	166	204.8	140.1	168.1	142.6	179.1	151.9	179.5	162	183.6	172.8	197.3	149.9	163.2	142	140.2	163	185.6	171.4	168.3	142.8	151.4	150.6	181.4
ILMN_10399	2500.1	2547.5	2892.5	2472.4	2169.1	2423	2574.1	2280	1615.9	2132.1	2168.7	2335.6	2634.9	2384.5	2692.2	2448.8	2583.2	2757.1	2348.6	3029.8	3144.2	2409.9	2429.2	3096.7
ILMN_1040	106.4	103.7	98.3	101.3	89.9	98.2	99.4	95.7	104.4	100.4	101	98.7	106.5	90.1	101	76	103.6	112.9	102.9	109.6	108	92.1	91.9	93.8
ILMN_10401	120.3	102.9	135.4	130	108.2	115.9	114.7	106.5	118.6	117.1	113.4	133	102.2	105.4	104.4	95.3	110.8	121.5	112.3	120.4	128.5	118.5	113.3	98.9
ILMN_10403	120.3	96.5	106.1	97.6	99.5	90	109.5	97.1	92.1	95.5	90.2	124.2	104.3	91.1	91.3	94.5	116.7	112.2	99.2	100	89.5	99.8	98.1	93.4
ILMN_10404	143.7	115.4	159.1	134.3	142.4	135.6	133.7	150	125.5	214.1	135.1	144	180.4	172	146.4	145.7	143.8	155.8	127.3	131.8	139.9	140	158.9	154.5
ILMN_10406	117.7	119.7	130.5	114.8	138.9	125.2	113.3	129.2	109.9	140	110.5	117.6	131.2	118.6	101.7	130.1	133.1	156.9	119.8	157.5	116.7	131.1	121.4	128.3
ILMN_10407	1177.6	1305.3	1480.8	1342.7	1171.7	1400.4	1114.5	1478.5	1321.7	1186.7	1230.2	1063.4	1306.7	1199.3	1149.7	885.4	1400.2	1391.1	1351.4	1447	1503.6	1460	1161.3	1050.4
ILMN_10408	1060.6	1107.1	849.4	958	2088.3	1214.6	1548.4	814.3	2009.2	1736.5	1817.1	2432.3	944.3	960.8	2193.8	3806.6	3056.6	2667.6	1591.3	1876.3	485.8	2638	2096.4	2233.3
ILMN_10409	287.7	1189.5	231.3	319.3	1436.7	610.4	948.7	237.1	223.3	225.3	1127.3	206.2	912	960.7	1695.8	916.6	310.4	212.1	736.8	239.8	1190.8	1703.9	280.5	904.8
ILMN_1041	83.4	86.6	73.5	75.1	74.9	75.9	74.7	82.6	83.6	91	75.1	76.5	70.6	71.1	77.5	77.2	81.5	75.2	73.8	79.6	80.3	88.4	76.1	73.2
ILMN_10410	164.6	172.2	164.3	155	169.9	211.3	150.7	158.6	162.1	213	189.1	191	156.1	157.6	168.7	165.4	164.8	194.7	163.8	181.6	174.5	164.9	173.2	163.9
ILMN_10412	101.7	99.5	94.5	96	89	90.6	110.5	101.9	97.5	92.8	96.3	105.7	91.3	82.7	91	82.7	117	96.5	104.3	99.7	103.7	100.3	90.7	96.3
ILMN_10413	170.6	126	123.6	119	127.1	152.4	149.4	106.2	146.7	216	144.3	134.7	101	113	139.1	122.3	166	169.2	147.4	132.3	141.6	172.8	136.9	186.1
ILMN_10414	9284	8045.2	11495	9010.8	9645.3	8441.7	8140.4	10671.9	7918.2	9272.8	9858.6	7929.3	8310.1	8760	11172.9	10119.8	9275.1	11664.8	9601.6	9030.8	9107.8	9787	8677.3	8541
ILMN_10415	344.6	335.3	392.9	379	319.5	317.9	328.4	349.9	269.4	356.5	268.7	343.8	348.8	341.6	316.3	362.7	366.9	396.2	331.3	390.4	390.6	365.9	351.7	357.6
ILMN_10416	93.3	169.3	113.7	124.2	104.4	106.3	111	125	94	111.4	96.7	100.9	128.4	120.7	124.8	98.1	124.3	124	107.4	108	97.8	111.8	102.2	113.2
ILMN_10418	87.5	87.9	89.3	82	83.8	76	88.9	80.6	92.6	87.4	87.6	84.2	79.6	71.4	82.5	75.3	89.2	86.1	79.2	81.4	82.9	83.2	77.1	86.5
ILMN_10419	108.2	103.1	111.2	117.5	114.6	111	109.6	102.5	111	116.3	105.9	92.8	110	115.7	105.2	110.4	117.9	115.4	130.5	107.7	114.8	126	105.4	109
ILMN_1042	156.2	157.4	152.2	152.8	174.9	171.5	172.9	162.5	156.9	185.1	157.8	176.4	170.3	167.9	151.7	149.4	143.3	180.8	161.8	175.3	158.7	149.3	181.1	218.8
ILMN_10420	97.5	92.5	91.9	103.7	87	85.7	84.5	92	94.1	102.3	90.8	88.7	82.5	84.5	83.5	86.7	106.6	94.9	88.3	88	96.4	86.4	89.6	89.3
ILMN_10421	1924.3	2081.2	2667.8	2110	2172.4	2574.4	2531.8	1951.5	1968.3	2644.5	2461.8	2528.4	2519.8	1797.3	2172.7	1995	1711.6	2397.7	1883.7	2415.3	2289.3	2457.8	2603.4	2747.3
ILMN_10423	998.1	770.6	964.1	852	831.1	917.3	853.2	918.1	779.1	775.6	818.7	840.1	815	809.9	905.2	966.9	841.3	1015.3	1008.1	997	906.2	848.5	948.6	1059.7
ILMN_10424	2287.8	2019.4	2357	2908.3	2024.2	2182.3	2152.1	2390.8	1851.6	2011.1	1836.2	1993	2027.5	2093.3	2374.7	2052	2499.2	2782	2606.6	2306.1	2543.9	2566.9	2094.9	2293.7
ILMN_10425	75.5	77.7	79.1	70.8	77	77.8	82.7	76.9	72.8	80.1	74.8	80.7	67.7	67.1	62.2	73.2	78.4	88.8	67.8	81.2	77.9	80.1	73.8	69.8
ILMN_10426	368.6	688	537.6	686.1	456.2	332	530	316.2	369.5	347	519.8	586.3	523.5	713.8	625	411.5	499.4	511.5	511	492.9	508.7	543.6	522.6	632.1
ILMN_10430	110.4	121.9	118.4	117.5	132	123.2	129.4	124	125.4	118.4	132.9	111.8	126.1	111.8	128.3	117.8	115.1	125.7	126.3	125.3	104.7	131.8	117.7	128.2
ILMN_10431	260.8	259.1	283.1	274.2	278.8	287.1	218.5	364.4	257.7	333.6	258.6	351.6	307.2	261.5	196.1	280.2	280.2	348.6	312.6	312.2	217.5	315	344.2	278.4
ILMN_10434	2004.8	1697.3	2039.6	1909.3	1812.9	1611.5	1888.7	1989.2	1581.4	1735.6	1741.3	1666.9	1845.8	1812	2102.2	2197.7	1857.4	1970.1	1609.5	1897.4	2254.6	2219	1764.2	2191.5
ILMN_10437	93.3	80.5	92.7	94.1	96.7	98.6	96.9	93.6	89.4	95.3	94.2	95	98.2	86.9	81.5	83.1	97.9	100.1	85.8	104	94.8	95.3	82.1	100
ILMN_10438	378.8	361.3	360.9	386.4	407.6	457.4	324.3	475.7	363.7	364.1	435.1	394.4	397.7	326.4	397.4	287.8	362.9	499.8	347	479.9	277.6	337.9	367.6	279.2
ILMN_1044	275.5	257.5	264.7	266.1	295.4	292.7	229	283.7	270.7	290.2	281.3	287.7	241.4	247.3	227.7	249	261.6	288.2	314	276.4	218.5	270.4	267.3	281.8
ILMN_10445	519.6	695.5	429.9	504.4	553.8	610.5	408.8	520.2	479.4	594.4	416.9	502.3	493.2	473.6	481.5	338.6	538.9	523	554.3	480.8	422.7	495.2	584.1	555.2
ILMN_10449	2467.8	3440	3686.5	2985.6	3435.1	3060.3	3089.7	2364.9	2180.8	2500.5	3141.2	2746.5	3038.2	2466.8	3789.1	2162.7	2567.7	4712.6	3051.8	2932.5	3879.8	2624.9	2389	2806.1
ILMN_10450	131.1	136.3	125.1	140.4	115.7	147.9	133.6	117.1	119.9	140.7	121.3	128.6	120.6	119.4	113.3	118.3	136.7	142.1	131.4	120.5	127.9	147.4	124.3	135.1
ILMN_10451	108.2	91.3	105.6	104.7	107.7	100.7	100.9	95.3	95.4	106.8	88.6	111.4	94.9	93.3	100.8	98.8	104.8	116.3	96.5	93.9	104.8	87.1	106.2	107.2
ILMN_10453	80.3	82.6	74.2	78.6	79.9	74.4	80.6	82.2	78.1	84.7	71.4	73.8	76.9	78.3	79	83.9	84.5	95.8	76.2	76.6	76.4	70.9	81.6	85
ILMN_10455	103.4	83.4	86.4	101.2	95.3	87.6	88.1	83.3	85.5	98.2	71.3	91.3	86.7	78.1	82.2	82.6	92.6	96.8	94.3	91.8	82.7	101	79.8	84.9
ILMN_10456	77.9	90.3	91.4	79.7	81.4	74.1	82.4	80.3	86.4	84.2	82.7	78.6	70.5	76.7	63	82.1	87.2	88.8	82.7	86	83.3	86.3	75	74.5
ILMN_10457	78.1	77.4	69.9	68.4	79.6	70.2	66.6	64.4	79	81.3	71.5	74.3	71.5	75.6	68.3	68.8	80.8	66.3	66.8	70.4	74.1	71.9	65.4	63
ILMN_10458	181.8	200.3	162.2	187.2	185.9	208.1	208.5	189.4	174.9	201	204.6	194.6	199.5	164.7	169.2	163.9	204.8	226.8	174.3	182.3	178.7	188.2	170.6	175.5
ILMN_10459	262.8	207.3	237.2	224.7	187	288.5	191.8	246.3	238.5	237.4	184.1	235.6	256.5	196.1	174.7	198.3	233.2	244.6	290	260.6	173.9	237.2	227	184.7
ILMN_1046	7732.6	7526.3	9564.7	8567.1	7947.2	8717.1	7425.7	8599.1	8197.7	7063.9	9204.5	7199.6	8121.9	7254.8	7501.8	7298.6	8719.5	9719.1	9982.6	9023.3	7527	9907.7	6923.1	8128.4
ILMN_10460	102.7	110.3	92.3	102.4	98.8	103	99.5	92.8	104	115	91.7	101.9	87.8	95.6	88.8	88.2	105.1	102.4	92.4	93.6	98.7	110.8	92.4	102.2
ILMN_10462	113	186.4	114.7	112.1	127.8	189.7	185.6	115.3	297.3	176	146.1	440.3	245.6	130.6	204.7	140	146.4	187.1	158	129.2	104	168.3	129.7	1249.7
ILMN_10463	1755.6	1780.6	1342.6	1397.8	1546	1813	1054.2	1712.3	1505.5	1495.5	1468.1	1865.3	1483.2	1678.3	1337.9	1232.9	1677.4	1518.4	1650	1994.5	1187.7	1373.6	1437.7	1598
ILMN_10464	97.8	90.4	91.8	77.9	89.1	85	97.6	88.8	87	97	90	85.3	80.5	80.7	86.5	78.3	95.9	101.4	78.6	97.1	88.9	92	88.5	92.9
ILMN_10465	119.7	112.8	114.6	136.7	125	119.7	128.4	134.1	118.1	134	127.8	121.3	111.5	141.7	122.4	114.6	117.5	135.3	126.1	133.5	126.4	119.5	115.3	120
ILMN_10466	303.4	315.1	278	321.6	291.9	308.2	290.1	307.6	307.8	304.2	273.3	248.3	260.6	319.5	280.2	293.4	333.7	333.3	287.8	294.8	294.8	312.9	325	317.1
ILMN_10468	1150.9	1992.5	1644.5	1396.2	1099.6	886.2	1472.6	1149	1053.6	1223.8	1360.3	1930.3	974.1	1341.5	2002.1	1337.7	1992	1539.9	1253	1149.9	1267.1	1237.3	1982.6	2013.1
ILMN_10469	110	85.5	97.8	104.1	93.9	102.5	101.3	113.6	98.2	105.8	79	95.2	112.5	86.4	109.3	99.3	101.1	104.5	87.6	88.8	93.5	97.5	95.1	113.8
ILMN_1047	228.8	202.7	244.7	209	233.6	277	209.5	258.5	188.1	304.1	292.5	264.6	231.4	208.8	247.8	230.3	191.2	264.3	310.3	238.2	186.2	222	200.7	215.3
ILMN_10471	76.4	76.4	74.9	82	73.3	75.9	83.6	74.4	72.4	80.6	69	75.3	71.1	68.9	75.6	71.5	80.7	78.3	72.7	76.3	72	75	70	74.9
ILMN_10472	112.5	96.5	112.9	120.3	106.2	113.9	109.8	123.9	101.8	110.6	104.6	80.8	104.6	93.8	97	88.2	102.8	110.4	113.1	97.3	110.7	107.3	98.1	90.7
ILMN_10473	125.4	126.6	115.7	112.4	117.1	110.7	138.1	121.5	108.4	130	112.5	139.1	125	118.9	135	114.5	115.1	139.1	122.7	128.9	125.6	108.1	125.5	131.9
ILMN_10474	4686.6	4014.5	3678.5	4697.8	2954.5	2344.5	4001.8	4450.5	3076.9	2920.6	3467.7	4270.8	5150.8	3096.6	4690.5	5417.9	5708.4	4098.8	3129.5	4673.9	3338.3	3730	4497.9	4242.9
ILMN_10475	7595.8	7213.5	8428.6	7309.8	8096.6	8511.6	8599.8	8351.5	6943.4	7777.6	7288.7	7650	6412.6	6649.1	8182.4	8649.1	8209.9	9445.1	9002.5	8498.9	8140.9	8769.5	8121.3	10296.1
ILMN_10476	143.8	110.9	124.7	119.3	137.9	143.6	121.9	128.8	121.2	140.7	131.5	110.7	134.1	99.5	105.4	102.4	135.4	126.8	122.6	133	124.3	125.2	107.7	103.8
ILMN_10477	1852.1	1608.1	2319.8	2101.4	1913.6	2246.7	1722.1	1990	1770.7	1820.7	1920.3	1988.3	1871.5	1566.4	1759.9	1945.1	2074.8	2467.2	3042.8	2208.4	1836	2503.9	1692.8	2345.2
ILMN_10478	95	89.2	88.7	100.4	98.9	93.7	86.1	84.9	91.6	98.9	85.6	79.5	86.6	79.2	77.4	80.9	88.8	92.6	80.3	91.4	81.4	84.8	96.7	90.9
ILMN_10479	82.2	80	86.4	78.7	83.8	81.8	87.9	84.5	81.5	88	74.3	81.6	84.4	77.6	71.3	67.5	84.7	74.9	72.4	75.6	81.7	82.5	76.8	85.5
ILMN_10480	185.9	163.2	129.8	150.6	143.2	134.4	178.3	155.2	129.6	191.7	170	175.4	112.7	134.7	208.3	201.8	182.4	172.7	158.2	129.4	286.2	234.9	147.5	221.1
ILMN_10481	158.9	146.1	149.7	145.7	145.3	167.3	147.9	144.2	167.6	183.9	180.3	180	170.7	131.2	137	111.4	148.7	163.1	193.3	176	129.7	143.3	179.5	139.8
ILMN_10482	169.1	184.3	226.2	172.3	299.5	285.9	147.2	166.9	207.5	231.2	253.1	237.2	172	131.8	130.6	155.9	163.6	235.7	229.7	209	187.1	150.8	183.9	214.2
ILMN_10483	490.3	395.3	487.2	420.2	544	585.7	487.2	499.6	372.4	528	481.5	581.6	513.1	319.1	307.9	448	440.4	588.4	455.6	501.2	428.7	571.6	535.9	497.4
ILMN_10484	471.8	385.6	484.5	533.3	506.1	465.2	517.3	492.9	358.5	470.1	508.4	510.2	526.3	414.1	472.8	533.9	452.1	644.9	600.3	565.3	516.1	551.5	559.2	541
ILMN_10486	105.4	92.4	104.4	101.1	105.4	98	107	98.5	93.9	104.7	102.7	97.5	99.4	100.5	95.5	85.1	106.6	101.5	100.4	106.7	108.5	108.3	99.5	94.4
ILMN_10487	103.4	89.5	103.5	101.5	92.1	95.8	93.4	92.8	94.8	106.7	95.1	93.7	90.1	97.9	99.1	86.1	102	112	100.8	99.8	97.9	95.8	117.7	99.5
ILMN_10488	95.2	95.4	104	95	93.3	94.2	96.7	90.7	101	104.5	93.6	87.9	89.7	104.2	95.9	88.4	93.5	94.8	97.3	99	102	95.5	87.9	87.5
ILMN_10489	99	94.1	84.4	93.1	94.7	95.3	91.9	90.5	86.6	89.9	91.5	91	89.5	82.7	85	90.1	94	96.5	91.9	92.3	95.8	91.8	92.1	82.9
ILMN_1049	229.4	280.8	337.7	271.9	227.2	232.1	258	334.5	237	214.1	246.3	250.1	279.6	192.5	200.8	236.2	256.8	290.6	218.2	223.1	260.4	244.6	199	228.3
ILMN_10490	1482	1694.3	1708.3	1633.7	1515.6	1749.1	1677.7	1777.8	1533.4	2107.2	2005.6	1902.2	1999.3	1503.6	1638.4	1479.1	1649.1	1934.6	1836.9	1901.7	1496.3	1665.6	1641.3	1638.3
ILMN_10492	99.4	89	89.8	98.6	84.3	87	92.3	113.8	93.4	96.7	83.5	103.4	86.6	81.7	78.8	83.7	111	101.6	85.7	99	95.1	100.8	94.6	100.3
ILMN_10493	214.4	228.9	221.6	234.2	237.9	197.9	236.8	243.5	218.7	268.3	209.1	280.9	209.2	198.7	233.1	225.2	238.2	236.8	267.3	226.5	267	248.8	293.5	244.6
ILMN_10495	548.2	635.1	641.9	626.3	672	691.9	617.1	606.4	667.9	697.4	673.5	750.9	657.3	528	576	620	576.5	738.7	720.9	694.3	569.8	670.7	613.5	729
ILMN_10496	163.6	156.9	174	158.5	155.8	171	161.1	169.5	154.5	167.1	162.2	158.1	173.3	156	149.3	152.6	175.8	187.5	168	168.7	161.3	144.4	153.2	147.7
ILMN_10498	169.9	183.4	189.1	195.7	194.1	173.6	180.6	172.4	153.1	198.3	184.9	176.8	206.4	161.4	165.9	160.4	221	197.6	211	188.7	213.7	219	176.4	189.2
ILMN_10499	125.6	176.6	126.7	148.6	148.5	140.8	127.5	140.2	133.1	192.8	134.7	140	245.4	157	116.9	141.4	152.5	138.4	141.1	151.9	124.5	153.2	165.5	166.5
ILMN_1050	86.6	80.5	74.2	76.4	81.3	85.4	79.8	86	79.5	84.7	79.7	79.4	76.6	76.4	76.8	81.8	85.7	98.5	80.1	82.8	78.1	74.1	83.4	84.6
ILMN_10500	85.4	92.7	78.1	94.4	80.5	85.5	85.6	97.2	88.7	107.8	90.6	87.3	118.7	87.6	76.5	80.8	82.9	90.2	91.9	89.4	88.2	90.4	106.7	83.1
ILMN_10501	277.8	137.8	220.8	215.1	172.6	140.9	200.7	204.7	153	194.3	189.2	154.8	142.4	147.1	249.2	173.3	215.4	227.4	165.2	144.7	199.9	215.1	167.6	164.6
ILMN_10502	610.7	368.5	727.3	660.6	548.1	401.6	520.2	592.5	516.8	528.1	585.2	551	481.2	398.2	505.7	626.6	809.2	649.6	538.4	507.4	407.2	458.6	591.5	644.4
ILMN_10503	110	101.7	99.3	100.4	92.7	90.6	113.5	101.5	114.2	102.4	99.8	99.2	92.9	96.7	90.2	79.6	105.8	99.1	99.2	94.5	89.6	104.1	95.2	89.3
ILMN_10504	1111.8	650.7	1270	856.1	1207.5	1908.4	995.8	893.5	918.3	1160.1	1501.7	814.5	836	652.6	619.3	883.7	924.8	1484.5	1137.9	906.2	895.2	1087.5	999.7	1065.5
ILMN_10505	404.3	527.9	417	476.1	323.3	277.6	209.7	379.2	299.1	191.9	194.6	359.5	295.3	473.8	224	170.1	362.3	217.8	249	390.6	531.7	362.8	266.6	254.2
ILMN_10507	93.4	96.1	99.9	97.9	93.5	93.6	93.9	97.2	100.9	110.9	87.7	98.1	91.3	88.5	88	88.2	94.3	97.6	100.3	89.7	102.2	92.6	98.8	94.9
ILMN_10508	496.4	613	442.1	505.1	388.3	676.8	368.2	504.5	452.6	487	407.8	416.4	622.1	512.3	381.4	384.8	549.7	577.4	372	497.7	464.3	435.5	584.1	498.6
ILMN_10509	97.3	90.7	84.2	99.2	76.6	79.7	105.7	80.3	89.2	96.3	81.8	86.1	85.4	78.2	80.4	78.2	96.7	93.9	94.7	95.6	99.4	96.9	88.5	85.6
ILMN_1051	723.6	696.5	604.8	639.2	600.9	635.3	623.7	807.9	639.8	645.9	705.2	552.4	703.3	539.1	651.3	579.1	719	692.2	704.6	634.1	651.8	723	561	716.2
ILMN_10511	106.7	106.2	113.1	104.2	98.4	100.2	105.5	94.4	102.8	110.2	91.8	98.7	101	92.3	96.8	95	120	103.3	93.5	101.5	99.7	103.3	98.9	100.4
ILMN_10512	139.9	126	133.3	116.8	130.8	134.8	129.8	150.4	134.1	143.8	129.3	150	120.1	117	102.1	104.6	128.3	132.4	148.2	135.9	125.1	142	124.6	125.1
ILMN_10513	331	164.5	256.4	222.2	220.5	384.6	184.6	285.2	254.9	346.7	364.8	133.9	201.7	124.7	135.1	192.6	228.4	229.8	163.8	212.5	162.6	189.1	143.7	134.1
ILMN_10514	94.2	96.5	100.1	91	88.8	95.9	94.7	91.5	95	98.6	88.7	94.5	96.8	99.5	86.3	77.4	110.5	115.6	96	106	91.8	88.1	88.8	102.1
ILMN_10515	126.8	108.9	130.9	129.2	99.2	93.8	111.9	103.1	96.4	100.4	112	112.7	95.9	107.5	109.8	95.6	117.7	125.8	121.7	130.6	87.1	91.1	105.4	100.6
ILMN_10516	94.4	85.8	86.2	86.7	82	88.2	91.2	91.1	73.4	94.4	81.3	74.3	81.3	82.4	80.1	73.7	88.5	95.1	87.1	83.7	81.7	87	82.7	75.9
ILMN_10517	109	108.5	115.9	99.7	104.3	113	106.7	100.6	102	110.7	104.6	114.1	98.3	88.3	103.8	87.7	112.6	102.2	116.8	100.4	103.9	105.2	112.8	109.2
ILMN_10518	91.5	98.5	87.3	90.7	89	89.1	91.1	84	80.9	94.3	81.7	85.9	85.8	82.7	84.2	80.8	93.9	98.1	89.2	90.4	87.2	83.4	87.7	80.9
ILMN_10519	1741.8	1859.8	1836.6	1877.6	1641.8	1999.1	1452.4	1811.5	1426	1948	2174	1812.3	1749.7	1657.8	1465.6	1286.6	1797.1	1881.1	2064.1	1930	1539.1	1751.6	1702.2	1596.7
ILMN_1052	192.6	263.1	194.1	231.3	281.6	286.1	230	210.5	229.5	243.7	198.2	433.7	344.2	282.4	172.7	191.4	285.3	231	242.2	264.8	181.9	228.6	354.8	707.7
ILMN_10520	2823.4	3920.3	3945.2	3741.9	3388	3264.8	4031.1	2932	2666.1	3300.6	3163.5	3541.3	3716.8	3544.5	4535.7	3045.9	2880.9	3767.3	3704.1	3586.3	3616.3	3392.7	3073.5	4338.8
ILMN_10521	725.4	470.7	278.6	497.3	468.3	277.2	676.4	716.1	334.1	426	350.8	249.2	238.3	295.4	367.5	375.9	631.2	548.7	285.5	371.8	335.3	652.1	265.3	338.3
ILMN_10522	389.2	292.2	533.9	467.3	366.4	471.8	345.9	385.5	336.9	570.7	583.9	277.2	317.1	284.4	376.3	397.3	505.4	404.8	692.6	364.9	384.8	442.3	352.6	325
ILMN_10523	122.5	120.7	115.8	124.3	127.7	120.4	121.6	118	116.4	138.7	124.8	126.5	119.5	132.5	124.2	120.7	148.3	136.9	135.1	117.7	133.4	144	125.3	124.6
ILMN_10524	302.5	294.5	293.4	312	278.2	274.7	284.1	280.1	238.9	232.1	266.4	296.1	292.4	267.2	245.3	281.7	318.7	273.5	269.6	294.5	294.3	249.7	329.4	281.6
ILMN_10526	117.8	116.1	102.7	100.3	93.7	99.9	122.7	116.1	101.9	124.5	138.2	87.5	93.4	89.9	110.6	104.8	96.2	105.7	103.2	101.3	109.6	97.8	109.6	95.1
ILMN_10527	99.3	105.8	87	88.4	97.5	96.6	86.1	92.4	96	104.1	86.9	96.5	97.2	81	74.9	87.9	93.2	89.7	92.9	97.6	83.6	87.9	99	95.6
ILMN_10528	552.3	657.9	714.6	665.8	701.4	754.4	626.9	669.2	586.9	714.4	551.3	680.5	733.6	613.3	689.3	670.3	669.3	654.1	531.4	686.7	800.4	721.7	690.9	730.2
ILMN_10529	2241.5	2417.2	2269.5	2176	2279.9	2350.8	2023.4	2239.7	2045.7	2514.8	2256.6	2293.8	2198.5	2238.4	2041.3	2187.9	2410.2	2393.4	2365.9	2483.3	2169.3	2433.8	2382.6	2487
ILMN_1053	375.2	369.9	376.9	369.8	291.9	357.6	301.5	360.5	295.5	437.8	283.7	360.1	332.1	391.9	419.3	342.1	378.8	333.5	370.2	338.1	337.9	333.1	312.4	266.8
ILMN_10530	1542.2	1460.4	1876.8	1612.7	1703.5	1585	1673.9	2002.3	1578.9	1519.4	1547.7	1636.1	1456.2	1336.6	1648.6	1612.8	1712.6	1909.3	1638.2	1669.3	1810.9	1658.6	1583.5	1636.5
ILMN_10532	194.1	183.7	206.4	175.8	187.8	154.8	149.6	167.4	156.6	189	155.2	169.8	151.3	173.2	154.8	161.3	176.4	203.4	183.4	196.4	158.5	185.5	191.4	168.6
ILMN_10534	86.8	78.8	85	66.1	84	83	71.2	77.4	83.3	80.4	77.7	80.7	90.5	74.4	79.6	80.2	90.4	79.9	73.9	79	83.1	77.5	83.3	87.6
ILMN_10535	2375.3	2463.1	2186.9	2667.4	2886.2	3115.6	2096.5	3268.9	2500.8	2846.7	3009.4	3257.2	3599.1	2310.5	2105.6	3224	2449.3	3787.6	2962.8	3176.9	2415.2	2990.3	3648.6	4226.5
ILMN_10536	87.1	79.1	83.7	81.5	79.7	78.2	79.4	81.8	83.2	85.3	80.6	84.5	81	78.2	76.7	78.3	99.6	94.3	90.2	82.3	78.3	84.5	81.7	77.8
ILMN_10539	129.4	111.3	126.7	117.5	121.2	109.5	120.3	117.8	112.1	132.1	131.7	125	141.7	127.3	106.2	108.6	133	128	121.3	133.8	118.9	120.7	122.6	118.4
ILMN_1054	570.2	466.9	705.7	742.6	506.3	577.9	502.3	547.7	460.9	537.7	526.7	517.7	562.3	643.7	843.8	503.1	653.7	734.9	532.1	704.9	644.2	868.4	571.8	590.6
ILMN_10540	82.6	87.9	79.2	76.6	77.7	84.2	77.1	66.9	78.6	83.9	73.5	72.7	74.4	69.3	74	66.2	66.7	73.7	74.5	74.8	73.6	84.9	73.3	67.8
ILMN_10541	117.9	130.6	123.9	142.5	153.1	136.9	113.6	119.3	137.6	133.4	152.8	127.7	136.6	126.5	103.2	103	133.9	131.1	157.7	143	135.5	127.6	147.5	139
ILMN_10543	134.3	264.3	173.4	133.6	146.2	224.4	141.4	131.7	175.8	158.2	214.8	273.4	172.6	228.4	131.2	111.7	190.8	186.8	238.3	275.6	137.5	160.5	148.9	169.9
ILMN_10544	88.5	93.8	86.1	89.5	88	88	93.3	91.5	93.3	90	90.9	88.5	88.8	89.7	80.2	82.3	90.7	94.1	88.1	92.2	84	89.2	86.5	84.5
ILMN_10545	492.1	485.7	417.2	471.4	459.6	487.4	490.4	525.4	407.2	525.7	546.7	549.1	452.3	449	452.6	484.8	468.9	575.8	382.7	512.7	404.2	530.7	479.9	624.3
ILMN_10547	450.6	652.3	410.2	519.9	374.8	313.4	463.8	454.5	385	444.1	403	403.1	683.8	412.5	433.3	276.7	551.8	500.6	692.1	504.9	352.3	387.5	438.2	514.2
ILMN_10548	2283.6	1825.2	2204.9	2131	1844.1	2146	2023.5	2130.8	1546.6	2080.9	2039.2	1804	2455.3	1864.6	2125.9	1970.5	2036.3	2102	2222.6	2023	2261	1927.8	1670.2	1948.9
ILMN_1055	150.5	171.6	156.7	154.8	167.6	193.2	144.9	156.1	142.9	191.3	169	175.1	134.5	147.8	149.2	130.5	179.6	204.2	148.7	185.3	169.1	150.2	145.3	157.9
ILMN_10550	320.7	335.5	348.1	340	352.8	326.2	312.6	344.4	318.5	329.6	313.6	399	362.4	311.3	342.8	315.4	367.4	430.3	353.8	359.4	351.1	318.4	374.3	343.9
ILMN_10552	133.3	120.8	134.3	114.1	104.1	124.8	131.1	120.2	124	135.5	119.9	118.2	127.1	112	121.3	121.8	145.4	129.8	130.4	135.1	117.5	130.9	135.8	102.7
ILMN_10556	124.6	117.9	202.4	134.8	179.5	288.2	134.6	125.7	113.5	161.1	126.9	183.1	117.8	123.6	99.5	111.8	126.7	197.2	153.8	121.6	133.5	149.7	126.4	142.1
ILMN_1056	486.6	521.6	525.9	490.4	490.5	616	386.2	501.2	478.2	620.2	585.6	474.2	456.3	389.3	435.5	449.2	455.9	574.9	606.1	559.8	415.4	500.7	463.6	508
ILMN_10561	154.1	163.8	154.3	156.3	132.8	156.9	153.9	165.7	142.3	172	134.1	126.7	137.2	142.5	120.2	143.9	171.7	147.8	148.1	163.4	183.7	166.7	156.7	152.2
ILMN_10564	294.7	294.8	322.3	263.4	273.8	420.8	292.8	304.1	275.3	290.4	386.6	314.7	246.8	268.9	271.1	283.1	295.2	326.6	358.6	332.7	358.5	312.1	302.1	329.8
ILMN_10565	189	192.3	275.1	184.1	159.3	258	189.5	204.6	215.8	163	175.3	220.1	207.6	203.4	140.2	172.6	160	168.8	328.5	271	179.6	219.2	132.4	196.3
ILMN_10566	316.6	307.8	451.2	338.8	444.1	418.4	386.5	387.9	350.9	414.9	460.1	351.5	356.1	301.4	328.4	353.7	332.5	500.1	435.6	386.7	332.8	373.1	389.4	345.1
ILMN_10569	108.6	90	100.9	90.5	96.6	96.2	92	88.7	87.1	102.1	98.2	100.8	87.2	97.8	91.4	97.3	118.6	105.2	101.6	128.1	110	93.6	95.4	86.2
ILMN_10570	96.8	90.8	94.1	91.5	93.5	87	86.9	85.7	99	105.3	90.7	80.8	103.7	82.5	88.3	94.1	96.7	95	87.8	105.4	99.8	100.1	90.5	86.8
ILMN_10571	336.3	392.9	373.8	403	378.2	347.4	344.9	405.6	334.7	322	332.2	404.7	442.4	374.6	344.4	363	371.3	373.1	343.6	387.1	344.7	386.2	384.6	416.7
ILMN_10573	858.8	776.8	854.7	825.8	736.7	599	766.5	829.8	683	688.4	698.6	828.1	754.9	831.9	744.4	781.7	884.6	923.1	697	817.2	849.4	791.1	843.5	895.1
ILMN_10576	97.5	93.4	97.4	96.2	90.5	103.8	105.3	95	92.9	99.5	98.7	100.8	82.3	85.8	98.4	90.6	95.5	95.1	93.4	98	99.5	100.6	86.5	98.4
ILMN_10577	124.3	114.4	101	96.6	93.3	101.4	114.1	91.6	99.4	106.4	104.3	100.6	90.8	97	105.4	85.7	97.9	98.2	103.2	93.8	110.6	100.6	113.4	98.2
ILMN_10578	88.7	79.5	94.5	83	90.5	94.2	95.6	100.5	83.6	105.8	92.1	97.4	80.2	80.1	90.9	92.7	92.2	88.3	89.8	98.8	91.8	86.2	90.9	88.4
ILMN_10579	115.7	118.2	117.9	111.7	133.7	115.3	128	129.4	122.3	111.5	107.5	94.1	111.1	114.4	105.3	94.8	131.6	137.8	129.6	142.9	113.5	124.4	107.1	135.3
ILMN_10580	84.6	88	91.8	80.9	93.6	106.6	88.8	84.9	92.4	107.9	95.5	81.8	80.8	91.1	84.8	85.9	100.9	104.5	92.5	102.3	98	89	85.5	96.6
ILMN_10581	95.4	89.1	82.6	85.5	89.2	88.3	99.3	93.2	95.1	97.8	100.5	88.7	81.8	81.4	78.8	90.8	110.4	94.8	93.2	93.5	88.4	79.2	92.7	94
ILMN_10582	109.7	126.2	143.9	108.6	113.7	121.1	119.6	109	124.3	183.9	115.8	134.1	115.1	100.2	101.3	96.9	120	121.2	127.3	126	119.8	121.2	137	116.5
ILMN_10583	85.8	78	79.7	73.2	82.2	84.8	71	95.8	77.8	85.6	89	85	82.8	75.4	86.1	89.7	83.8	95.8	81.9	94.6	79	77.2	85.6	77.4
ILMN_10585	107.3	100.5	115.6	107.5	115.2	110.7	100	107.5	101.1	98.7	108.4	100.7	98.2	97.9	100.3	101.5	115.1	112.1	106.8	118.2	106.4	116.2	98.1	116.2
ILMN_10586	106.6	96.7	110	99.5	103.4	108.4	110.6	99.7	102.3	103.3	97.9	105.9	91.9	94	96.9	93.1	116.4	114.6	110.8	93.7	120.7	104	105.6	103.6
ILMN_10587	102.8	91.9	87.9	94.3	90.2	86.1	85.5	99.7	94.2	98	89.3	96.3	82.8	86.9	92.7	86.4	103.6	99	85.2	89	100	89.3	94.5	95.8
ILMN_10588	422.4	289.9	421.4	429.9	388.5	521.5	280.1	519.8	417.8	470.3	445	580.6	515	350.7	407.9	607.4	472.7	545.8	488.8	508.4	422.9	376.1	665	560.2
ILMN_1059	98.8	89.7	99	84.9	92.8	85.1	95.9	81.5	90.4	101.1	85.6	85	93.9	84.6	83.8	90	103.9	95.4	87.6	90	90.9	97	99	91.6
ILMN_10590	114	106.8	112.3	95.1	125.5	143.6	127.5	125	100.9	109.4	112.8	104.1	97.8	99.3	115.4	94.4	123.3	134.8	116.1	113.9	113.4	103.4	96.9	107.7
ILMN_10591	93.1	85.7	87.4	83.3	87.2	83.2	86.2	87.8	92.1	87.6	83.5	79.1	78.7	76.2	76.8	75.9	93.9	87.8	84.7	80.1	79.7	81.6	82	70.2
ILMN_10592	104.9	103.1	111.1	110.4	104.2	99	111.9	96.4	103.7	118.2	103.3	107.5	107.1	103.2	102.7	100.6	109	108.1	112.1	99.8	121	107.4	105.9	128.3
ILMN_10593	543.3	534.5	578	515.2	535.4	534.9	534.5	485.2	462.3	621.8	505.7	625	571.1	490	565.9	614.8	589.9	772.2	618.5	588.1	488.1	694.7	629.1	727.3
ILMN_10594	281	262.5	268.4	257.1	211.5	324.9	220.3	244	268	268.6	282.6	227.4	259	243.3	250.6	221.6	277.8	310.2	248.5	268.6	246.9	215.3	221	204
ILMN_10595	94.4	100.6	109.8	111.8	103.6	91.6	93.3	105.3	97.4	109.4	105.1	107.9	88	95	102.1	88.3	100	105.3	101.1	124.6	113.9	102.3	120.1	93.7
ILMN_10596	637.4	496.4	723	517.4	664.1	379.6	622.3	632.5	336.1	534.6	585	421.5	630.4	451.8	634.3	658.4	706.5	712.7	528.6	556	645.4	779.7	578.2	437.5
ILMN_10597	118.1	109.2	138.5	118.1	105.1	102.8	113.9	125.1	111.9	118.1	113.2	108.5	116.3	110	113.7	107.3	125	133.6	122.7	118	110	119.7	112.9	120.2
ILMN_10599	545.3	457.9	442.1	458.9	461.1	496	401.9	479	452.3	424.3	411.6	357.6	428.1	333.2	396.1	472.6	565	533.7	508	517.5	417.2	490.7	383.1	544.7
ILMN_1060	73.6	73.7	73.2	67.4	76.1	72.9	78.1	71.1	76.1	82.6	68.3	61	73.5	70.2	67.3	66.8	71.9	81.5	65	69	68.6	66.7	70.5	70.3
ILMN_10601	219.8	244.6	226	240.6	216	239.2	174.7	195.3	201.5	230.9	192.2	246.5	234.5	212.4	195.6	198.1	235	265.2	188.5	242.3	179.3	201.8	248.5	237.9
ILMN_10602	463.5	685.8	672.7	581.9	644.9	687.3	563.5	798.3	684.7	560.5	687.4	667.6	630.2	584.2	440	609.8	548.3	766.6	773.4	743.3	518.8	709.8	652.9	753
ILMN_10603	2063.2	1467.3	2435.5	1733.6	1623.6	1489.7	2144.5	1946.1	2254.7	2492.9	1744.8	1691.4	1612.2	1957.9	3122.3	2964.7	2283.2	1889.8	2004.6	1246.4	1893.4	2178.9	3004.1	2385.4
ILMN_10605	343	274.8	346.9	317.3	271	352.7	274.3	339	265.5	306.6	303.6	338.9	302.3	272.8	314.5	335.1	377.5	359	306.9	330	315.4	357.5	444.1	420.1
ILMN_10606	89.5	86.1	88.8	83.3	90	85.6	97.6	103.6	87.1	88.2	84.9	78.5	89.8	89.2	81.9	70.6	94.8	95.3	87.4	78.4	87.2	88.9	86.9	79.5
ILMN_10607	2325	2002	2746.4	2432.2	2226.9	2233.7	2286	2561.1	1853.5	2024.8	2003	1995	2669.7	2386.8	2498.6	2462.1	2485.6	2617.4	2808.5	2448.8	2548.1	2838.6	2204.7	2418.3
ILMN_10608	90.3	119.1	103.4	106.9	118.5	89.3	95.7	94.3	107.8	114	95	113.8	102.8	95.9	103.8	90.6	109.5	118	100.5	112.8	86.9	94.8	85.4	90
ILMN_1061	183.3	181.1	155.8	166.4	171.8	181.5	178.4	182.7	169.5	192	197.7	164.9	167.8	163.4	174.5	164.2	182.1	227.2	177.1	192.1	168	159	213.9	208.7
ILMN_10611	129.2	147.6	138.5	132.6	130.7	134.7	113.1	147.4	125.4	133.4	128.5	131.8	128.4	122.6	119.4	116.9	131.4	139.1	128.7	131	119.6	124.3	132.6	137.4
ILMN_10612	100.2	101.3	103.3	114.2	102.3	105.5	112.8	98.8	95.2	104.3	111.2	114.5	101.4	104.3	95.1	99.3	103.7	100.4	107.5	113.3	103.6	93	100.8	101.1
ILMN_10614	157.9	131.7	177.5	164.5	138.6	133.3	124.9	124.1	125.5	154.7	146.9	177.6	136.5	129.2	128.2	118.1	127.5	133.6	154.1	157.7	124.9	131.2	145.3	138.6
ILMN_10615	86.5	106.2	107.5	100.4	108.7	99	103.3	105.9	100.2	95.3	100.2	95.5	202.7	117.1	126.4	124.6	94.4	91.1	83.3	180.7	93.7	94.8	99.3	108.7
ILMN_10618	470	503.7	599.6	624.1	534.3	446	538.4	511.4	421.8	405.4	371.3	495	447.9	489.8	783	505	444.3	587.9	475	505.6	507.6	632.5	552	640.4
ILMN_1062	90.4	73	78.6	81.6	82.9	77.1	81.4	89.1	88.7	82.3	77.2	82.7	75.7	79.3	83.6	74.3	84.3	80.5	84.1	78.4	83.1	73.8	75.1	87.5
ILMN_10620	96.8	84	78.2	75.5	88.3	81.9	82.6	83.1	90	78.2	81.2	91.7	82.9	79	75.9	80.7	83.5	84.4	83.2	78.4	83.5	81	84.3	88.1
ILMN_10621	563.5	489.3	579	621	465.4	552.2	506	518	459	600.4	608.3	500.3	459.3	486.4	442.4	535.8	443.2	517.9	546.5	555.6	467.7	508.5	496.7	499
ILMN_10623	119.9	118.5	111.2	135.1	119.7	111.2	125.1	98.2	95.8	117.4	126.1	126.9	111.2	113.7	101.1	98.3	113.7	115.2	122.9	147.8	124.6	114.4	120.3	102.9
ILMN_10626	689.5	756.9	902.6	804	817.5	750.7	624.6	682.9	720.1	885.7	757.1	872	688.7	634.5	697.3	762.3	853.4	865.9	1001.7	831.6	827.4	761.1	833.6	816.4
ILMN_10629	238.9	267.8	314.6	343.2	250.7	294.9	299.4	230.3	253.3	239.6	517.5	255.9	264.5	292.6	145.9	169.8	288.3	308.6	302	439.7	211.3	363.1	326	307.2
ILMN_1063	196.2	193.6	191.8	220.8	190.8	217.9	187.3	184.4	167.8	227.8	198.3	160.8	192.6	167.4	219.3	150	200.5	190.4	196.8	172	232	176.7	181.9	167.8
ILMN_10630	131.8	128.5	126.5	139.4	129.3	136.9	125.5	121.7	145.8	151	137.1	130.7	130.3	120.9	111.6	105.3	129.8	155.6	167.6	164.5	119.6	126.6	119.4	136.7
ILMN_10632	83.8	83.9	87.3	83.5	93.9	77.5	85.2	82.1	93.6	99.9	78.1	80.4	72.5	74	80.7	83.6	95.8	95.4	79.5	83.4	89.6	80.7	83.9	78.2
ILMN_10633	93.6	87.8	95.4	88.5	87.5	81	93.8	90.3	92.4	98.7	92.4	99.8	89.2	83.2	74.9	75.8	91.9	88.3	81.8	96.6	81.8	88.4	78.3	80.8
ILMN_10634	745.1	821.2	1242	925.7	1371.9	1340.3	670.3	890.3	726.8	1330.5	1011.9	1342.6	863.4	867.1	1002	841.2	851	1269.6	1367.1	1152.1	705.4	1204.4	1074.9	1405.4
ILMN_10635	1526	1776.5	2223.7	1891.3	1610.1	1775.6	2205.8	1805.6	1409	1944	1687.3	1757.6	1437.3	1764.4	2405.9	1579.3	1749.9	2216.5	1806.1	1226	2623.4	1726.6	1746.5	1399.3
ILMN_10636	81.8	84.3	82	80.6	83.1	84	87.2	86.8	89.9	88.1	81.6	82.2	78.7	83.5	85.7	78.6	91.7	90.2	81.9	77.3	84	81	89.3	78
ILMN_10637	430.1	551.2	523.3	518.1	422	495.5	385.7	527.5	518.2	481.9	476.7	556.7	412.8	513.8	496.3	402.3	469.4	615.1	636.5	540.3	493.9	532.9	434.7	460.9
ILMN_10638	104.5	100.7	98.5	104.9	96.8	92.2	101.7	88.7	96.6	106.9	92	114.3	101.2	98	92.5	83	107.6	97.3	104.5	103.3	110.4	108.4	98.7	95.8
ILMN_10639	100.2	99.4	92.3	91.3	90.8	96.6	102.1	97.1	106.9	93.3	98.9	97.5	87.9	87.4	92.4	99.1	103.2	115	96.3	88.2	100.1	92.1	87.7	95.6
ILMN_10640	1986.5	1761.7	1742.7	2043.3	1794.1	1700.7	1935.6	1945.7	1553.6	1755.4	1796.2	1986.3	2025.9	1782.3	2094.5	1708.4	1811.9	2311.7	1783.8	2144	1376.7	2050.1	2196.1	1833.1
ILMN_10641	83	95.6	90.3	80.9	85.8	99.5	85.3	81.7	96.2	103.8	85.8	86.8	91	85	78.3	85	94.7	109.6	88.4	85.9	88.3	88.7	88.4	89.8
ILMN_10642	248.2	251	282	271.1	270.1	222.1	220.7	240.5	213.4	257.6	277.3	215.4	203.6	181.9	182	206.1	261.1	320.2	325.1	252.2	191.2	246.2	257.7	246
ILMN_10643	89.5	92	75.4	74.2	96.2	77.1	76.5	90.5	82.7	96.5	78.8	72.6	84.2	73.7	77.7	77.7	85.1	92.6	85.4	82.3	84	78.9	84.8	92.8
ILMN_10644	137.7	142.3	111.7	158.5	117.8	115.9	98.8	148.4	105	115.7	96.6	122.9	150.8	135.6	100.2	107.7	143.4	115.5	138.5	110.6	112.2	102.4	136.6	114
ILMN_10645	122.6	100.4	146.6	118	174.4	338.9	131.7	143	112.2	151.2	174.9	151.1	111.3	101.1	109.2	116	107.1	188.7	161.6	126.7	137.8	138.1	115	106.5
ILMN_10648	324.6	285.5	341.1	283.6	286.9	410.3	317	310.7	310.5	383.2	333.2	314.4	310.7	243	291.6	287.8	312.1	394.6	356.4	368.2	319.2	363.4	333.9	341.6
ILMN_1065	100	104.5	101.7	93.4	87.5	94.4	90.2	91.8	94.6	102	96	90.2	86.1	91.9	86.9	83.4	92.6	98.4	91.5	92.4	90.9	83.5	97	88.2
ILMN_10651	4125.9	3477.8	4306.6	3965.3	4349.1	4265.9	3984.4	3752.9	3718.5	4001.4	3851.9	3977.5	3458.1	3748.8	4330	4310.2	3986.7	4436.2	3946.5	4541.2	3890.4	4119.9	3866.6	4028.4
ILMN_10656	250.5	256.1	253.5	222.8	209.7	227.2	249	226	194.9	276.8	252.9	244.5	224.1	206.5	266.5	225.2	222.5	255.2	249.6	276.7	222.6	259.6	217.2	234
ILMN_10658	110.7	96.1	82.1	99.4	90.1	103.8	108.2	88.4	94.9	103.5	92.8	85.3	99.7	86	99.2	92.3	100.2	106.5	114	104.7	110.3	101	91	92.2
ILMN_1066	141.6	116.3	122.5	125.5	110.3	131.1	109.8	122.5	108	123.9	124	128.1	159.3	111.8	107.4	102.1	123.9	127	120.8	135.6	108.7	115.1	131.1	116.1
ILMN_10665	231	157.3	189.2	234	206.9	207.7	221	202.1	153.7	176.7	214.7	150.1	225.2	163.9	178.3	189.3	187.2	197.9	185.3	186.7	202.7	209.7	181	182.1
ILMN_10667	131.1	104.6	104.8	118.9	110.4	107.8	105.3	107.4	104.8	121.4	109.7	100.8	97.8	92.9	101.1	96	147.4	114.5	123.1	112.1	110.1	118.3	103.3	116.4
ILMN_10669	1027.2	1196.5	1217	1245.6	1076	925.2	860.3	953.5	776.1	1024.4	1138.7	1311.7	1070.6	1057.7	973.8	998.3	1299.7	1361.9	1246	1187.9	997	1200.3	1483.1	1156.3
ILMN_1067	298.2	350.6	346.9	330.1	363.1	375.6	269.1	354.8	288.8	340.9	320.1	342.9	294.4	293.7	242.3	269.4	331.1	376.7	348.8	375.4	277.9	367.3	342.2	342.4
ILMN_10677	81.1	78.8	86.6	82.8	83.8	80.7	75.6	84.9	91.2	87.1	85	86.2	81.8	80.1	75.4	70.4	89.1	81	77.5	80.8	75.7	81.3	83.2	84.2
ILMN_10679	379.1	384.2	369.6	377.8	405.8	383.2	357.4	386.7	356.7	336.5	384.4	396	388.8	403.7	378.1	360.1	421.7	457.4	371.6	442	337.9	388	439.1	429.3
ILMN_1068	1331.3	959.5	1340.3	1313.2	1493	1146.1	1348.8	1512	1152	1400.4	1413	1185.4	1171.7	1064.8	1415.7	1340.6	1197.1	1573.5	1266.9	1226.2	1368.2	1447.4	1363.7	1417.4
ILMN_10681	87.7	86.5	78.8	84.6	81.4	81.2	77.9	78.5	85.8	96.1	84.3	71.9	79.3	80.1	73.4	73.7	88.6	94.4	76.7	83.7	77.4	85.8	87.9	75.5
ILMN_10682	93.5	71.3	73.5	76.4	81.2	78.3	79.4	79.1	87.9	90.7	74.7	72.3	71.2	73.9	69.8	60.7	77.7	77.4	86	72.4	78.7	79.3	81.6	74.8
ILMN_10683	725.8	756.8	732	704	648.8	658.1	597.9	709.7	632.6	859.9	698.4	731.8	653.1	646.5	604.2	658.4	801.6	859.1	758.2	735.9	736.9	728.2	721.7	725.8
ILMN_10685	1675.3	1591.6	2039.2	2141.2	1884.9	1130.4	1439.7	2328.7	1534.3	1383.6	1129.1	1364.3	2129.4	2449.1	2462.8	1622.1	2526.3	2381.7	1586.8	1989.7	2174.5	2620	1730.1	1599.8
ILMN_10687	90.2	96.5	90.1	85.1	84.8	77.9	90	77.2	82	81.4	74.3	85.2	71.1	77.4	67.6	68.4	91.6	92	81.7	88.7	85	85.9	78.2	92.9
ILMN_10688	334.8	299.1	242.2	307.1	262.3	447.8	291.7	416.2	312.4	373.3	323	308.1	399.6	273.8	301.6	267.5	290.3	324.6	333.9	421.5	270.8	276.4	289	345.4
ILMN_10689	297.2	305.5	271.5	275	266.1	291.1	219	310.6	246.6	323.6	246.5	272.5	263	251.6	247.9	256.5	301.2	347.7	220.9	281.9	238.6	300.8	291.4	280.9
ILMN_1069	147.4	121	129.9	110.4	212.2	251.1	149.9	145.2	113.6	217.8	183.7	161.6	124.5	95.5	116.8	104.4	132.4	226.6	170.1	201.4	112.7	124.7	110.7	142.7
ILMN_10690	90.2	95.1	87.2	88.1	81.2	89.7	77.1	88.1	79.4	87.8	90.3	75.2	81	84	90.3	81.6	87.6	89.5	88.3	77.7	82	84	89.8	92
ILMN_10692	109.5	111.1	115.1	116.1	97.8	109.2	108.1	101	102.5	114.1	112.3	115.5	113	97.4	106.2	97.2	109.6	118.6	121.2	116	113.8	105.8	108.2	100.7
ILMN_10694	99.3	92	85.3	92.5	86.1	95.1	103.4	89.6	89.4	92.1	82.8	90	85.2	77.9	78.3	78.7	99.2	92.1	94.9	94.1	88.9	85.6	93.4	96
ILMN_10695	265.2	240.1	316	249.1	211.4	304.5	240	297.3	268.3	309.8	277.3	223.4	334.3	240.5	236.4	243.3	272.9	301.1	272.9	313	268.9	281.1	252.6	218.4
ILMN_10697	87.3	89.9	84.7	75.4	80.7	80.6	89.8	86.4	88	95.2	78.5	75.2	81.7	83.6	68.1	71.2	88.7	85.5	83.6	86.5	92.6	84.5	83.9	74.2
ILMN_10698	345.6	323.3	429	299.7	377.7	578.1	327.6	392.9	322	409.9	370.1	362.8	337.6	267.8	300	300.8	357.2	599.6	415.7	316.3	354.3	388.7	319.1	335.8
ILMN_10699	97	93.2	82.4	83	87.3	81.3	91	81.8	88	92.4	79	80	87.2	67.2	82.3	81.5	98.3	89.1	86.7	79.4	87.4	92.4	84.4	80.7
ILMN_1070	2540.2	2880.4	2795.6	2867	2358.6	3717	2336.8	2566.6	2693.7	3208	3147.7	3171	2538.8	2502.8	2051.9	1516.8	2552.1	3071.5	4176.9	2927.1	2436.4	2688.2	2673.8	2103.3
ILMN_10700	715.5	1068.8	614	802.6	771.8	956.4	460.8	979.1	904.6	922.9	704.7	1158.3	1246.7	782.7	475.6	702.4	642.2	807.9	1106.9	1149.4	443.9	892.2	807.1	1021.9
ILMN_10701	186.1	194.2	203.3	189.6	202.2	163	160.4	179	158.2	179.6	177	190.4	188.1	180.9	182.2	185.5	202	177.8	213.5	172.3	205.1	211.8	176.9	221.6
ILMN_10702	174.5	140.4	147.7	157.4	147.8	131.7	142.8	147.5	139.4	180.5	145.2	141.4	133	136.8	163.1	115.4	135.8	152.9	134	152.6	156	150.4	127	145.1
ILMN_10703	177.8	159.2	318.2	260.8	306	212.8	187	176.2	208.1	206.7	258.5	202.8	194.8	160.6	169.6	166	190.6	207	427.7	193.1	359.5	214.8	258.2	208
ILMN_10704	136	170.8	156.6	158.9	162.8	178.3	143.2	149.3	156.1	168.6	173.9	164.9	145.5	136.8	151.5	116.7	160.5	170.6	176.3	151.8	131.8	160.4	154.1	143.5
ILMN_10706	472.2	631.3	509.3	479.8	417.7	467.3	508.5	424.7	380.3	491	439	581.1	540.6	543.6	510.3	464.1	508.7	693.8	542.5	589	496.6	509	533.7	560.4
ILMN_10708	102.5	100.3	105.8	98.8	99.8	92.1	103.1	98.9	95.8	101.1	102.5	104.9	99.8	101.1	87.8	100.9	116.8	112	91.5	109.4	110.1	98.1	113	101.9
ILMN_10709	1099.6	1216.1	1446.6	1350.1	1049.4	1420.6	1141.6	1226.9	978.3	1233.5	1041.7	1439	1374	1306.4	1565.1	1169.1	1346	1473.8	1457.3	1286.1	1320.5	1179.6	1411.1	1644
ILMN_1071	1318.7	1180.6	1465.9	1236	1062.4	1232.9	998.5	1148.6	991.1	1229.4	1133.2	1094.2	1286.8	1315.6	1120.1	1055.9	1064.6	1085.8	1156.4	1229	977.7	1055.3	1014.8	1131
ILMN_10710	820.3	830.8	886.6	826.8	719.5	1014.3	543.3	841.1	791.6	978.5	820.4	943.3	908.4	685.4	687.2	772.1	772	992.6	1009.1	1047.8	832.5	941.4	1050.3	1049.5
ILMN_10711	955.5	602.3	1431.5	883.8	1164.4	1457.4	727.7	1184	836.4	1498.2	1641.6	987.1	733.2	760.5	678.4	815.2	825	1458.4	1319.7	889.5	847.5	987.4	1050	959
ILMN_10712	98.7	98.2	97.8	98	96.9	91.9	97.6	91.3	94.5	89.8	81.7	101.8	91.8	88.8	82.6	83.8	80.8	103.4	91.7	97.4	82.9	86.3	90.1	88.6
ILMN_10713	789.7	252.7	1112.6	664	985.9	1678.2	575	975.2	519.4	1176.3	1281.2	796	432.5	467.1	529.3	567.6	642	1041.7	983.5	916.8	715.6	565.3	495.1	473.9
ILMN_10714	1191	1046.9	767.6	1178.3	826.2	1513.1	703.2	1454.9	1196.2	1353.7	960.1	1146.2	1246.9	926.8	907.8	1048.4	1172.4	1326.4	1083.9	1508.4	796	1011	1261.5	1084.7
ILMN_10715	127.5	113.7	116.9	126.4	94	112.2	121.1	117.6	112	132.6	106.2	122.7	100.9	120.6	101	100.7	105.4	125.8	104.2	120.3	122.5	128.7	113.4	107.8
ILMN_10716	362.7	293	436.4	370.5	327.4	316.9	349.9	306.6	293.5	329.7	339.1	325.2	312	314.3	405.1	307.6	339.5	435.8	386.9	319.9	379.2	377.4	334.4	402
ILMN_10717	268.4	248.4	187.5	216.4	219.6	223.9	190.5	238.4	215.8	269.3	230.9	259.9	254.6	220.2	214.4	217	251.4	266.4	218.9	246.2	181.8	196.4	261.9	228.4
ILMN_10718	12170.9	12091.3	14017.5	11793.7	12479	16691.1	11922.7	12797.9	10806.4	15029.1	13671	10055.6	12177.1	9662	11685.5	10655.5	12249.7	15358.9	13876.4	12074.6	12773.9	11549.6	10351.7	11746
ILMN_10719	114.3	105.7	109.9	113.6	110.7	113.3	110.4	110.2	101.6	110.6	112	113.3	121	105.1	111.1	105.6	125.7	141.3	104.2	113.9	113.8	108.7	136.2	99.8
ILMN_10720	142	204.4	142	140.6	146.9	112.9	126.4	142.9	140	120.9	117.8	159.4	119.7	142.2	121	121.2	164.2	146.9	150.6	115.3	138.7	121.5	146.4	120.5
ILMN_10721	637.5	250.2	467.7	453.6	466.6	715.6	406.2	1091.4	407.1	1248.2	574.4	198.8	209.7	200.7	247.3	357.8	507.7	522.5	299.3	318.5	227.8	563.6	138.4	537.6
ILMN_10722	97.9	89.5	85.9	88.2	83.1	90.2	90.5	84.5	87.2	92.4	85.7	88.5	82.9	78.6	72.1	84.4	81.3	95.4	90.6	97.4	83.9	89.8	98.6	92.9
ILMN_10723	1193	1094.8	1012.6	1121.3	1191.7	1089.3	1190.8	1244.5	1298.1	1160.7	1401.6	1124.7	1129	997	917.2	1110.6	1051.4	1331.4	1557.5	1284	949.4	1030.8	1143.4	1320.9
ILMN_10724	1200.5	890.4	1408.8	1002.6	950.5	1140.1	1209.4	1286.7	957.5	1114.2	1008.9	840	1249	930.1	1247.3	1204.5	1177.8	1201.2	1235.8	995.8	1127.5	1225.2	965.1	988.4
ILMN_10725	380.4	359.6	330.9	401.4	313.9	354.3	305.7	324.8	309.4	374.7	312.6	320.5	343	293.2	287.9	277.2	331.5	421.8	359.3	332.1	310.2	324	322.4	409.5
ILMN_10726	99.5	112.2	100.3	105.4	102.5	99.8	105	96.1	96.1	105.8	92.7	105.3	105.4	99.3	109	103.3	108.8	114.3	93.8	103.4	102.8	94.9	103.6	110.8
ILMN_10728	107	108.1	109.7	104.8	103.1	105.2	106.1	104.7	110.2	104	95.5	103.6	98.2	106.6	96.4	104.4	119	118.2	113	114.3	118.3	113.3	115.4	110.9
ILMN_10729	192.6	248.2	224	228	156.8	160.3	226.1	198.6	173.2	180.9	166.2	177.3	277.4	214	185.6	184.7	204.4	211.3	223.9	213.3	258.6	299.6	163.9	204.6
ILMN_1073	2218.3	932.2	2927.4	4123.7	1549.1	1451.6	2181.2	2477.7	1743	2154.1	1353.1	2158.6	1285.9	2212.9	2589.5	1576.3	2430.7	3319.4	2052.3	1955.1	2739.4	2731.8	1220.5	2228.4
ILMN_10730	85.1	87.6	80.8	84.8	82.2	84.6	79.9	81.8	87.6	102.3	86.5	86.4	86.3	82.9	78.5	81.2	95.1	87.2	81.1	84	88	82.5	81.9	84.8
ILMN_10735	361.4	406.4	321.6	396.7	289.1	416.9	228	366.4	369.5	398	326.4	319.4	357.7	343	311.9	276.9	435	320	393.2	419.9	313.7	372.4	385.6	322.1
ILMN_10738	96.9	91.1	99.2	84.9	96.1	91	93.2	95.9	98.2	98.1	92.3	90.9	88.7	88.3	80.4	86.1	106	96.8	93.6	92.8	92.1	94.7	92.6	94
ILMN_10741	271.8	282	274.1	298.9	226.6	305.6	220.4	294.1	311.4	335.2	251.5	274	253.5	227.6	203.4	300.3	241.7	285.2	322.8	301	261	324.1	338.3	272.4
ILMN_10742	250.1	191.7	231.1	226.2	216.1	198	209.4	257.3	203.4	195.2	206.8	238.7	249.2	235.5	210.1	236.3	247.3	239.9	283.2	197.1	223.3	213.5	242.1	212.8
ILMN_10744	94.2	89.5	74.8	85.7	89.1	84.2	87.2	89.6	86.8	101.3	83.8	80.1	80.7	91.5	78.8	78.8	100.2	92.9	83.1	90.3	78.9	91	80.9	83.5
ILMN_10745	99.6	96.9	86.5	84	86.2	91	93.8	88.1	87.2	104.7	99.7	93	97.9	87.7	85.7	82	90.2	87	84.5	88.3	98.2	87	100.8	90
ILMN_10747	2026.5	2221.6	2633.1	2609.9	2275.2	1913.4	2419.8	2030.9	1920.4	2135.7	1907.8	2355.1	2305.6	2459.8	2408.9	2169.2	2390.9	2483.4	2481.7	2452.9	2681.4	2368.8	2674.3	2819.3
ILMN_10750	81.3	88.6	81.1	81.2	83.4	88.4	86.6	86.7	91.2	85.5	73.5	92.5	81.2	77.6	80.6	76	96.3	80.9	86.9	93.4	83	81	93.2	87.9
ILMN_10751	780.7	650.1	830.5	815.8	747.5	829.3	680.2	902	585.9	757.5	688.1	737.7	756.9	747.9	717.5	711.7	781	781	835.7	821.6	655	697	698.3	745.7
ILMN_10752	1533.4	1379.3	2056.1	1611.1	1605.8	1609.9	1512.5	1762.4	1293.2	1669.1	1517.4	1515.2	1509.3	1603.6	1525.6	1415	1575.1	1688.1	1715.6	1546.9	2006.6	1690.7	1461.1	1727
ILMN_10753	357.6	297.2	355.8	329.7	318	328.6	318.8	315.6	292	317.3	280.9	311.8	326	314.7	312	311.2	340.5	322.4	361.5	312.7	401.8	372.5	291.5	291.9
ILMN_10755	1247.2	2098.9	1310.3	1360.1	1367	1304.9	1613.6	927.2	1478.9	994.6	1176.9	1314	1463.8	2351.8	1529.5	1312.8	1698.3	1686.2	1256.6	1337.3	2076.5	1528.8	1413.8	1708.1
ILMN_10756	114.7	104.2	117.6	107.1	108	142.8	109.7	96.2	99.7	134	137.3	118	97.2	108.7	102.2	102.9	113.3	133.3	121.3	102.5	107.7	117.9	116.7	117.4
ILMN_10757	10045.5	9028.5	12214.3	11857.7	11989.4	11928.5	9671.9	11453.9	8889.3	11579.7	9502	10898.2	10942.3	9007.1	10010.8	9644.7	9937.8	13493.3	12392	11546.1	12344.2	11032.7	10641.5	12483.9
ILMN_10759	506.8	620.2	512.9	536.9	486.4	793.4	431.3	487.4	617.3	682.4	687.5	647.1	501	473.8	362.9	306.7	557.9	659.9	913.7	775.1	464	515.6	629.7	489.3
ILMN_10760	3041.6	3126.3	3867.9	3315.1	3403.7	4213.2	3240.1	3339.3	3129.4	3494.2	3886.6	3460.5	3708.8	2516.8	2994.2	3040.2	3385.5	4703.5	3732.5	4067	2779.5	3618.1	3513.4	3906.3
ILMN_10761	85.6	86.8	91.5	85.8	83.4	83.2	86.4	81.2	85.8	92	76.7	76	75.2	83.2	80	72.9	90.6	79.7	87.3	79.4	84.4	78.7	84.2	82.6
ILMN_10762	556.6	470.2	692.4	588.3	466.1	639.4	556.1	728.7	446.5	567.8	534.7	563	620.2	544.3	531.5	618.1	493.4	716	608.2	607	705.5	574.6	568.5	463.9
ILMN_10763	111.2	128.8	100.8	113.6	103.9	105.2	98	120.6	91.9	118.3	98.2	98.8	111	94.9	104.7	108.7	122	113.5	99.5	109	103.8	102.4	119.9	141.8
ILMN_10764	159.3	180.2	166.9	159.4	158.2	157.2	146.5	154	186.8	188.5	157.1	183.9	190.8	153.4	147.2	179.2	175.6	192.9	149	186.4	152.4	172.7	202.9	179.1
ILMN_10766	101	84.4	94.8	91.2	92.6	115.7	116.8	91	87.4	97.5	89.5	92.5	84.8	81.6	90.6	78.9	100.8	104.9	93.5	81.3	88.3	79.6	87.8	86
ILMN_10767	2040.6	1923	2210.6	1819.8	1994.6	2066.7	2093.8	2299.8	1687	2323	1838.5	2168.6	1947.8	1788.5	1752.9	2098.2	2203.8	2196.2	2123.7	1830.6	1841.1	2642.6	2270	2609.9
ILMN_10769	86.9	96.8	85.9	80.9	88.5	82.1	94.3	82.1	90.2	89.5	85.2	85.3	83.2	83.4	72.7	84.2	85.7	91.2	88.3	79.5	78.9	81.6	89.3	75.7
ILMN_1077	366.7	321.7	342.4	341.1	281.6	325.8	329.2	337.9	276.3	294.9	285.7	234	311.5	280.2	318.3	262.5	320.3	300.7	347.7	363.9	361.1	310.4	286.3	251.3
ILMN_10770	96.4	90.1	96.4	96.7	100.1	100.3	96.5	99.2	108	108.8	89.4	91.6	93	82.2	98.5	85.3	103.7	106.3	94.9	97.3	98.7	109.2	107.2	99.2
ILMN_10771	1653.6	1596.4	1967.7	1930.4	1821.4	2040.9	1906.4	1916.6	1500.9	1489.1	1793.7	1436.9	1641.9	1569.2	2073.8	1978.7	1711.8	1950.1	2078.5	1792.6	1951.1	1845.9	1599.6	1960.7
ILMN_10772	193.3	158.2	196.6	151.8	133.4	142.2	181.1	148.2	131.1	177.1	131.5	134.2	178.6	150.5	179.9	170.3	183.1	159.7	155.8	139.9	179.9	168.6	180.4	141.8
ILMN_10773	98.5	94.6	97	105.3	107.4	123.2	99.4	101	105.5	118.9	99.4	98.8	112.8	91.8	88	86.9	104.6	118.2	102	113.4	113	101.5	110.5	91
ILMN_10775	170.6	181.5	203.4	182.8	195.5	224.9	198.4	208.6	211.1	194.4	235.6	217.5	149.9	146.7	154.9	162.2	194.5	257.8	204.6	246.3	162.7	198.8	214.5	185
ILMN_10776	86.8	99.9	90.9	84.9	93.2	90.6	99	90.7	94.8	102.9	87.5	85	88.9	84.6	81.7	82	98.8	99.4	84.4	90.3	90.1	89.3	96.3	82.7
ILMN_10778	606	624.5	587.1	670.8	620.5	741.3	490.5	740.9	540.1	1227.1	550.1	558.9	707.3	527.7	435.2	495.1	811.9	683.5	675.9	789.4	485.8	602.5	591.6	689.5
ILMN_10779	3086.7	2374	2477.2	3514.7	3078.3	2263.8	3213.9	2892.5	2135.7	2293.7	2155.3	3005.5	3609.7	3399.7	3609.1	4021.4	4065	3898.3	2475.3	3449.8	3816.6	3194.1	3154	3377.7
ILMN_10780	127.7	114.6	134.2	103.3	111.2	110.7	95.7	109.7	107.3	98	96.5	109.7	104.2	93.7	106.2	93.8	112.3	105.4	116.9	118.4	105.6	114.7	89.3	105.8
ILMN_10783	856.9	840.7	1141.2	1122.6	942.7	1026.2	892.3	1007.8	772.6	935.7	844.9	1015.1	897.6	875.3	898.6	895.9	896.1	1078.5	1112.4	855.2	1146.1	984.2	908.8	972.4
ILMN_10794	169.4	179	179.2	167.5	169.9	160.3	169.7	185	178.3	177.1	169.8	170.1	155.4	157.1	155.9	166.7	187.3	209.3	218.2	189.3	183.2	175.1	170.6	166.5
ILMN_10796	110.4	97.1	125	133.3	125.3	112.5	118	114	112.9	145.2	138.6	127.9	109.1	99.5	98.3	93	112.5	121	149	104.3	105	121.8	114.3	119.5
ILMN_10798	396.4	367.5	471.6	417.6	347.3	450.6	351.6	396.1	372	434.1	368.6	376	410.2	367.8	382	337.3	375	441.7	471.9	395.8	409.9	456.7	423.5	362.7
ILMN_10802	105.5	97.1	107.9	100.6	106	101.7	114.9	107.2	101.1	110.3	103.9	105	98.9	102.4	113	97.1	117.1	100.2	94.4	93.3	101.5	98.1	91.3	96
ILMN_10806	88.6	92.8	90.4	77.4	82.1	93.8	83.2	85.9	90.9	89.1	86.2	76.6	86.2	80.6	74.4	82.4	91.1	85.7	81	77.4	91.6	89.9	90.5	76.1
ILMN_10810	92.5	82.7	92.6	87.1	92.2	105.6	81.6	120.7	91.4	84.5	81.9	77.8	105.5	79.5	81	107.3	82.9	111.9	87.7	80.9	93.3	95.7	82.9	85.5
ILMN_10811	127.6	116.7	111	134.2	138.8	127.5	112.6	155.2	107	137.9	133.4	120.2	112.6	100.7	115.6	111.2	124.1	146.9	129.5	114.6	114.9	125	106.8	105.3
ILMN_10812	95.6	85.8	82.7	87.4	77.5	83.4	92.8	89.7	92.6	100.2	80	95	83.7	90.1	77.4	79.6	93.2	88.1	79	83.7	86.2	91.8	89.6	88
ILMN_10813	94.8	96.6	103.1	110.4	100.6	103	94.3	95.9	96.6	105.8	101	91.4	95	92.5	91.4	85.5	98.6	117.4	92.9	97.7	92	110.8	101.5	103.9
ILMN_10814	100.9	91.1	97.1	87.4	95	88.4	89.5	85.2	91.3	95	82.7	77.8	82.1	99.6	90.1	82.8	88.3	94.5	95.2	101.3	88.7	96.3	89.4	88
ILMN_10815	719.4	684.7	897.4	839.6	691.9	681	467.2	594.8	620	758.6	665.9	615.7	547.7	710	775.9	642.5	742.4	746.2	604.2	622	670.3	664	637.9	661.8
ILMN_10816	158.2	112.1	149.8	172.8	142.7	144	159.5	145.2	128.3	148.8	123.1	146.7	152.1	126.8	145.4	118.3	156.1	152	142	137.5	163.6	142.4	133.6	137.3
ILMN_10817	1578.1	1458	2312.4	1851.4	2005.3	1651.1	1378.7	2195.9	1428.4	1644	1496.4	1601.4	1697.2	1427.3	1785.5	1684.5	1921.9	1858.9	1862	1851.8	1865.1	1884.4	1777.8	1700.9
ILMN_10818	179.1	195.4	216.1	161.7	199.5	216.6	173.2	193.7	155.9	214.6	198.6	159.7	178.4	170.7	176.2	173.8	172.2	172.7	194.9	167.8	152.6	198.4	156.7	159
ILMN_10819	693.8	710.4	799.6	656.9	1112.1	1512	695.9	1085.4	761	1287.5	1043	719.2	1830.6	675.8	537.4	629.2	1015.3	844.7	1244.8	1026.3	611.5	962.6	729.1	908.6
ILMN_1082	93.9	109.1	97.8	98.8	112.6	103.5	105.9	96.3	103.2	99.1	96	97.9	105.1	101.2	110.4	87	100	103.6	93.6	98	107	102.7	95.7	89.4
ILMN_10821	96.7	106.5	108.7	103.7	111.2	113.5	110.7	120.2	106.1	113.4	115.7	100.9	110.4	87.3	99.4	98.3	108.3	108.7	99.9	119.5	108.5	100.2	106.7	119.3
ILMN_10822	153.5	146.1	171.1	195.7	152.8	161.4	124.6	151.3	169.1	162.6	151.6	158.2	160	121.9	183	129.9	166	165.8	188.2	176.8	161.9	165	164.1	142
ILMN_10823	96.4	105.7	99.6	100.7	102.3	98	115.1	92.6	97.4	116	101	115.5	95.7	99.5	92.2	95.4	110.6	102.5	109	98.5	113.1	96.3	97.3	100.6
ILMN_10824	148.9	163.6	129.4	117	92.1	105.5	133.1	104.6	149.9	113.5	119.8	137.7	117.8	113.3	103.6	145.9	150.6	113.4	126.1	140.7	141.6	108.9	124.9	132.2
ILMN_10825	91.1	100.1	96.9	95.1	96.2	94.3	101.4	91.2	96.7	90.8	95.2	94.3	92.6	87.5	83.9	84.7	112.2	101.8	100.3	104.2	94.6	95.1	93.4	89.2
ILMN_10826	93.7	102.1	97.6	96.7	101.4	92.5	98.2	100.5	93.3	107.5	92	89.1	86	82	88.6	93.4	99.4	103.2	98.4	94.9	100.1	90	94.1	93.1
ILMN_10827	25566.3	13459.7	29297	26221.9	17922.6	17680.2	24880.5	28152.8	21502.3	24273.1	18586.8	14513.3	16364	17117.7	28815.6	29492.2	25019.5	23208.6	20350.3	15256.6	29713.5	23743.5	18565.4	21590.3
ILMN_10828	108.2	93.8	89.1	90.9	96.6	85.8	96.7	93.1	94.4	96.9	97.8	98.6	89.4	86.6	94.9	90.9	92.8	101.7	93.4	83.8	104.6	87.5	93.6	96.8
ILMN_10829	90.4	90.9	84.5	89.2	81.8	86.2	86.6	83.2	90.1	88	89.9	77.5	92.3	78.5	77.3	69.2	77	88.6	103.3	96.8	76.3	108.9	88.3	85.3
ILMN_10832	140.5	119.7	150.7	134	129.6	149.5	120.3	137.4	113.7	134.7	128.4	114	129.1	117.1	114.7	108	132.6	138.2	123.3	156.1	123.5	112.6	110.3	118.9
ILMN_10833	135	124.8	124.7	123.5	123	151	125.7	111.4	124.7	126	145.6	145.2	128.7	127.1	105.7	94.3	121.8	163.6	146	134.7	123.4	128.6	119.5	119.3
ILMN_10834	114.3	119.9	126.7	108.2	121.6	132.2	121.6	109	115.1	132.7	110.3	130	113.3	115.6	109.9	120.5	123	146.9	117.4	131.8	122.7	112.5	132.4	145.4
ILMN_10835	95.2	87.1	97.2	81.7	84.3	91.3	83.7	88.9	84.3	94.5	81.6	90	93.6	79.9	84.3	76.6	90.3	88.8	87.6	79	96	82.3	80.5	83.9
ILMN_10836	113.8	86.6	91.8	105.5	113.9	139.8	105.5	102.3	88.2	147.4	101.1	103.6	95.6	80.2	100.2	97.3	129.3	113.8	101.1	91.2	86.7	94.4	96	227
ILMN_10837	83	96.9	97	95.7	87.5	89.5	101.3	89.1	94.1	103.6	91.5	85.6	85.1	81.7	93	81.1	109	104.6	95.6	102	87.4	85.8	86.2	86
ILMN_10839	132.7	120.7	133	126.2	114.5	108.6	118.2	110.2	122.8	117	112.2	102.4	117.6	108.8	99.7	103.9	117.2	123.7	112.8	108.4	125.6	127.8	116	97.7
ILMN_10840	99.1	96.9	102.1	92.3	97.1	100.1	98.4	93.7	102.7	108.4	94.7	115.2	93.1	103.3	99.8	92.5	105.1	109.8	100.5	90.1	94	89	97.2	89.1
ILMN_10841	81.8	88.7	85.7	88.4	89.9	79.1	82.2	76.6	93.6	84.5	86.7	78.4	69.8	81	84.8	81.1	92.3	78.5	83.3	81	82.4	76.5	89	80
ILMN_10842	191.7	160.2	186.3	202.5	173.3	181.6	165.8	207.8	164	193	192.4	181.2	195.1	162	168.3	175.7	217.2	217.3	184.3	202.7	209.8	193.1	202.6	175.6
ILMN_10843	90.4	88.5	100.4	82.2	96.6	88.8	90.9	101.7	98.5	91.4	83.1	87.7	91.7	90.3	84.5	83.6	94.8	89.4	86.5	111.7	90.9	86.2	104.2	81.4
ILMN_10844	76.1	82.5	70.7	83.4	82.5	78.8	79.7	74.5	80.5	86.1	78.8	73.6	75.1	77.8	73.6	79.9	91.8	80.3	71.1	75.6	71.5	77.1	68.1	76
ILMN_10845	89	89.7	100.1	91.3	74.9	89.6	89.8	85.9	93.1	88.3	96.4	93.4	83.7	85.7	85.2	93.1	99.8	107.3	89.5	96.2	100.8	96.3	85	89.9
ILMN_10847	103.8	151.6	238.9	111.6	115.5	174.4	134.3	99.4	200.8	140.9	150.9	130.1	332.1	190.7	110.8	83.7	142.7	107.5	185.8	120.7	104.6	138.3	114.3	191.9
ILMN_10849	728.8	647.9	945.6	714.2	1039.1	1549.9	608.5	912.9	672.6	1026	1084.9	713.2	834.2	566.2	657.9	659.8	745.4	1266.2	990.4	911.7	826.9	829.9	715.7	636
ILMN_10850	114.7	109.4	106.8	109.5	117.2	113.5	111.5	103.4	114	114.1	114.3	113.6	107.5	100.4	91.6	105.4	112.6	126.6	123.7	118.2	101.1	100.7	111.8	112.2
ILMN_10851	557.4	584.5	515	606.6	618.7	720.9	588.2	716.3	525.4	751.6	615.5	608.9	644.2	605.9	461.9	528.2	545.6	659.2	585	677.6	543.6	660.7	659	633.9
ILMN_10852	101.9	191.7	129.5	156.9	155.9	146.3	96	141.2	151.4	156.8	106.7	164.2	528.5	174.7	100.8	98.8	133.2	109.5	222.3	182.5	100.1	108.1	144.9	258.3
ILMN_10853	842.6	857.5	899.9	705	841.8	845.9	882.1	839.4	676	1015.6	986.6	1121.7	825	706	950.9	830.3	1024.5	1139.7	801	783.8	708.4	869.4	1270.4	1311.2
ILMN_10855	385.6	299.9	722	363.7	554.5	968.5	430.2	557.1	313.5	605.3	568.8	480.2	349	246.3	320.9	305.4	342.4	780.5	494.5	428.2	348.8	366.5	344.1	434.4
ILMN_10857	1237.5	845.7	1330.2	1210.7	1254.9	1350.5	1576.3	1446.2	1067.5	1439	1242.1	1418.3	1262.3	1017.5	1240.6	1459.1	1241.3	1666.5	1220.1	1194.6	1243.3	1283	1479.8	1409.7
ILMN_10858	94.6	105.3	99.6	85.4	95.4	91.5	99.3	104.3	94.9	109.4	96.6	98.1	90.2	83.4	93.8	85.3	102	92.8	99.9	101.1	96	87.8	100.2	90.9
ILMN_10859	614.5	557.6	755	636.3	585.6	597.8	519.7	612.9	491.1	638.5	639.8	528.8	802.8	529.8	608.2	686.3	657.9	645.5	585.5	708.1	586	567	655.5	644.5
ILMN_1086	598.2	518	573	655	595.8	670.3	517.7	539.6	505.2	578.4	532.8	609.8	589.6	545.8	486.2	588.5	697.5	667.1	676.3	724.3	684.2	565.9	400	488.9
ILMN_10860	93	85	87.2	75.2	86	82	82.3	75.4	78.9	100.1	93.7	83.1	78.7	75.6	81.1	79.5	79.9	82.6	78.8	84.4	73.8	80.4	78.1	90.6
ILMN_10861	90.2	88.5	94.7	79.1	94	91	87.7	86.8	92.1	87.8	78.7	81.9	85.3	75.7	78.2	85.8	87.8	95.5	88.2	96.4	91.3	83.5	89.2	80
ILMN_10862	515.7	349	456.8	435.2	500	732.4	366.2	524.9	445.9	645.4	695.3	427.9	439.8	316.7	390	373	414.6	653.1	496.8	638.8	369.4	442.4	423.6	452.6
ILMN_10863	6705.3	5061.5	6604.5	6580.1	5786.1	6765.8	5089.5	5885.8	4702.8	6512.4	6414.3	4900.5	5832.4	4932.1	5725	6415.8	6833.5	7075.9	6919.7	6717	5851.7	5617.4	5012	5563.4
ILMN_10864	86.1	86.9	86.6	84.4	80.4	83.8	89.2	87.4	86.6	93.9	83.8	89.6	82	86.9	90.9	84.4	91	87.5	85.8	88.8	93.9	93.3	86.7	86.9
ILMN_10865	149.4	172.9	156.8	168.8	169.9	185.2	168.7	168.4	148.9	173.3	178.2	153.3	172	148.8	157	159.2	147.5	181.7	144.5	185.4	148.8	145.5	153.1	153.1
ILMN_10866	83.2	85	80.3	81	78.3	86.9	81.7	84.6	86.6	92	81.3	74.2	75.2	82.3	83.7	72.6	87	84.6	73.7	80.5	73.4	95.6	93.4	81.6
ILMN_10868	454.3	192.6	288.2	220.7	252.9	352.7	202.7	346.5	286	232.6	490.1	185.3	232.3	155.9	182.7	249.5	248.4	286.5	170.8	351.6	290.8	247.2	251	226
ILMN_10869	176.1	136.8	180.2	194.2	198.6	189.9	181.8	184.9	170.7	191.6	195.3	179	155.2	153.5	173.9	173.2	205.5	204.2	179.2	183.3	175.4	172.1	171.3	179.7
ILMN_10870	381.3	393.4	360.8	442	390	423.6	287.4	364.5	330.3	353.2	351.7	416.1	315.4	341.9	350.5	384.7	404	437.8	413.6	439.7	365.9	318.7	324.1	378.3
ILMN_10871	89.3	87.1	78.9	81.7	82.8	80.2	77.2	82.3	91.3	85.9	81.9	76.1	82.5	79.3	82.7	89.8	89.1	86.4	81	95	83.6	75.9	88.5	85.6
ILMN_10872	93.9	97.7	111.7	107	115.4	122.8	102.2	106.1	92.6	118.7	96.4	104.8	103.3	97.9	98	97.8	109.9	112.4	105.6	111.4	103.6	98.7	115.2	116.8
ILMN_10873	182.5	168.9	128.1	183.9	130.9	141.8	148.9	169.8	127	160	130.6	150.1	162.5	157.1	121.9	122	142.3	116.2	183.5	148.3	141.4	137.5	137.1	155.1
ILMN_10875	255.1	252.9	297	293.9	253.7	208.1	256.5	248	258.1	301.5	210	242.2	250.8	286.8	264.7	281.1	322.6	287.6	327.4	260.4	237.8	281.8	253.2	280.2
ILMN_10876	84.1	83.2	86.9	79.6	79.8	90.8	81.7	88.9	85.8	88.8	85.1	86.7	79.1	80	80.2	76.1	94.5	90.3	91.3	81.3	88.4	84.4	68.5	78.8
ILMN_10877	276.4	269	320.9	309.3	273	249.4	276.8	289.8	240.9	291.4	271.8	286.6	356	290.2	337.2	300.5	326.3	276.8	271.7	278.7	277.7	300.6	270.7	264.6
ILMN_10878	115.7	108	94.7	100.9	96.6	104.7	95.7	97.1	101.5	103	103.3	98.5	94.4	93.9	87.7	101.2	105.1	106.1	99.9	99	92.9	96.9	96	102.4
ILMN_10879	171.2	169.8	172.2	212.9	159.5	170.7	154.8	170.6	155.9	173	155.8	159.2	165.4	155	185.3	178.7	217	164.6	217.4	182.3	184.4	170.6	169.4	150.8
ILMN_10881	96.7	90.1	100.4	97.5	93.7	102.4	88.9	83.2	87.8	101.8	102.7	86	92.6	86.3	84.7	82.2	92	92.8	117.7	92.1	87.2	90.1	84.5	101.6
ILMN_10884	128.4	132	167.7	152	135.3	163.9	162.5	144.6	112.6	157.7	178.3	150	135.7	132	120.9	117.1	133.3	168.3	176.9	192	125.1	151.9	118.4	149.2
ILMN_10886	112.5	116.1	103.9	96.1	107.8	99.8	106.5	99.8	101	98.5	101	100.9	105.4	91.9	97.7	94.8	114.5	118.1	102.5	108.8	106.8	109	103.5	108.5
ILMN_1089	2959.4	2967.8	3750.9	3356.6	2561.3	3648.1	2680.4	3899.9	2958.6	3223.6	3991.9	2422.4	3969.4	2423.2	2159.5	3021.1	3759.9	3374.4	3992	3893.4	2595.9	2986.1	2757.7	2759.1
ILMN_10890	1455.3	1257.1	1780.4	1540.7	1534.6	1702.8	1539.2	1941	1251.3	1600.1	1566	1363.7	1372.5	1221.5	1361.1	1351.3	1538	1834.3	1449.1	1389.5	2020.3	1657.4	1441.5	1317.3
ILMN_10895	184.1	189	187.8	167.6	196.4	179.2	174.9	171.4	163.2	165.9	164.9	187.9	200.7	178.7	171.9	159.9	187.4	205.2	180	188.7	189.6	169.7	186	188.2
ILMN_10897	317	346.8	299.9	332.6	400.7	380.4	326.4	299.7	334.2	338.6	366.5	391.9	348.5	264.3	344.2	327.4	326.3	425	340.9	338.5	285.4	378.1	340.4	363.5
ILMN_10900	176.9	170.7	152.7	140.1	122.4	150.6	193	143.9	132.8	163.8	162.9	127.1	214.6	146.7	144.5	119.6	142.1	161.4	135.4	142.7	134.7	137.7	176.6	127.4
ILMN_10901	131.7	130.8	138.3	151.8	132.4	129.3	150.6	156.1	126.9	134.6	196.8	166.9	165.2	118.1	163.7	137.3	161.6	153	136.5	159.2	110.8	128.5	132	141.5
ILMN_10903	119.1	101.8	110.6	103.7	98.2	112.5	109.3	96.9	104.1	118.1	105.8	117	102.7	102	98.9	103.1	108	102.7	100.8	97.6	95.8	113.4	110.6	104
ILMN_10908	213.8	148.3	170.5	176.9	165.9	258.7	201.5	234.2	173.3	241.7	207.7	165.1	167.5	170.1	131.6	164.1	184.2	229.8	197.7	189.8	143	175.4	176.7	160.7
ILMN_10909	319.3	317.1	383	306.1	302.6	356.7	272.7	325	310	340.7	307	311.5	389	308.9	307.5	348	295.5	380.2	318.7	302.7	371.4	323	360.8	375.5
ILMN_1091	333.9	279.7	243	205.4	251.2	259.4	229.5	202.2	304.3	305.7	289.2	295.3	198.5	205.9	229	319.3	366.5	412.4	177.5	241.3	209.4	193.1	243.5	344.3
ILMN_10912	177.8	178.4	130.2	150.1	146.5	143.2	132	208	124.6	218.2	124.6	133.7	144.9	139.8	102.4	136.6	161.7	157.5	143.7	169	103.5	127.3	136.3	190.6
ILMN_10916	2980.3	1727.8	2419.4	3409.3	2329.7	2086.4	2197.8	2481.4	2169	2029.6	1925.4	1860.6	2230.2	2316.1	2764.1	2774.5	2586.4	2550.2	2433.5	2014.2	2487.4	2550.3	1968	2274.8
ILMN_10919	120.3	112.9	119.7	109.9	106.4	104.7	130.1	109.6	117.3	116.7	109.9	117.4	110	126.6	115.8	110.7	111.4	111.7	99.3	109.6	114.1	118.2	100.1	119.4
ILMN_1092	468.2	417.6	563.7	603.7	380.6	396.8	615.5	462.8	502	364.8	536.3	326.4	271	471.4	464.8	441.6	541.3	644.5	641.3	363.6	432.9	592.3	457.1	383.8
ILMN_10921	90.6	84.6	84.7	74.4	73.3	88.7	91.9	89	87.3	92.8	82.3	86.8	77.1	88.2	76.9	84	85.5	106	88.8	97.1	80.9	84	88.4	92
ILMN_10925	450	536	587.8	557.1	603.4	618.4	575.5	500.6	447.9	594.1	531.6	549.8	502.5	524.6	542.7	442.6	580.6	718.5	570.5	573.7	745.1	577.5	645	604.1
ILMN_10926	117.3	123.9	119	120.5	119.1	120	102.8	114.8	121.7	114.7	112.5	128.2	111.3	107.6	120.6	125.4	127.9	118.9	119.2	102.4	123.8	119.5	108.6	111.5
ILMN_10927	172.1	133	169.9	166.4	153.4	165.9	138.8	136.1	142.1	176.9	180	171.7	143.7	128.3	149.1	149.7	155.7	170.5	152	151.6	157.1	151.3	145.3	149.2
ILMN_10928	92	88.7	76.3	82.6	86.5	86.6	82.1	84.2	84	93.9	81	78.5	84.1	84	87.4	77.8	93.4	94.3	88.4	76.6	83.6	86.3	83	90
ILMN_10929	2873.4	2797	2398.5	3203.9	2762.2	2415.3	3137.3	3001.6	2191.5	2657.3	2899.7	3472.8	3490.8	3086	3710.8	3226.7	3064.3	2959.9	2816.8	2981.1	2977.7	3054.5	3365.1	3734.2
ILMN_10930	140	121.6	98.7	97.2	113.6	129	101	129	111	127.7	129.8	114	162.7	113.3	108.1	110.3	111.1	115.4	155.7	135.3	93.8	107.5	128.9	115.9
ILMN_10931	98.8	96.4	88.1	85.6	90.4	89.7	93.4	86	92.6	101.5	87.7	86.6	87.9	82.2	86	85.7	95.3	91.8	98.7	85.6	78.4	86	88.1	87.8
ILMN_10933	255.4	248.4	297.2	233.5	197.6	257.3	236.3	233.6	237.3	251.9	283.2	227.2	211.4	226.8	239.6	248.1	316.9	262.3	251.8	241.1	202.5	222.1	239.5	246.9
ILMN_10934	81.4	80.6	78.3	73.5	76.3	80.8	82.6	79.9	77.5	85	71.5	77.5	71.4	76.8	69.5	73.6	87.8	76.3	76.2	77.7	81.2	78.7	73.6	66.8
ILMN_10935	921.5	894.3	1002.4	1031.1	859.8	969.1	1081.9	1067.9	799.5	897.4	956.5	1195.8	1141.7	810.1	974.2	1062.9	926.2	1104.9	1094.7	964.3	946.5	918.9	990.5	1190.2
ILMN_10936	113.1	97.8	101.3	100.6	101.5	103.8	100.1	105.2	99.2	112.1	107.6	106.4	100.2	93.2	99	106.7	108.4	116.4	107.7	107.6	99.3	103.6	118.3	109
ILMN_10937	97.3	78.3	86	83.9	86.7	96.4	84.4	83.1	83.5	85.4	85.4	80.7	79.5	81.4	74.6	75.2	83.5	88.1	85.9	80.8	97.7	81.3	80.3	86.5
ILMN_10938	14169.1	15098.5	14710.5	14374.8	16064.5	17170.9	15764.8	15747.4	15426.6	13337.2	14952.1	14954.8	14942.1	13025.5	12539.5	17518.5	13661.3	18193.1	17946.4	18382	12318.5	15581.3	16031.3	17307.7
ILMN_10939	139.3	176.1	145.6	153.6	218	206.2	128.9	172.2	162.7	200.5	224.6	131.9	279.7	141.9	111.6	113	170	208.5	232.1	179.8	128.4	153.2	135.9	145.1
ILMN_10940	2930	3457.1	3218.4	3349.3	3210.6	3827.7	3295.2	3095.9	2850.4	3098.8	3447.1	3388.4	3374.5	2749.6	2944.7	2808	2789.8	3887.8	3842.2	3371.6	3492	3518.1	3336.4	4221.3
ILMN_10941	88	81.3	86.2	85.3	93.5	76.4	80.2	90.1	86.1	92.8	82.6	80.9	84.7	70.1	74.7	83.1	92.1	94.5	83.3	83.3	89.7	93.8	79.4	81.9
ILMN_10942	823.2	910	768.1	868.4	835.8	1096.9	754.3	925	816.5	1070.7	1077.6	925.3	794.6	769.1	737.1	694.7	756.9	961.9	876.7	995.3	765	823.9	867.8	923.8
ILMN_10943	92	96.5	95.2	89.7	91	92.2	108.2	98	116.3	92.6	82.5	103.1	98.8	96	81.4	103.9	106.4	112.1	92.3	90	102	91.9	108.9	99.3
ILMN_10944	136.4	126.8	143.2	137.3	121.1	125.1	151.4	170	134.9	137.4	126.2	145.1	156.8	129.8	134.4	124.1	148.1	136.6	136.8	155.9	134.9	141.4	133	129
ILMN_10945	1250	1263.2	1250.3	1291.4	1316.4	939.7	1003.7	1281.4	1006.5	1118.8	1161.7	939.5	1171.2	1065.7	1192.1	1438.4	1229.3	1582.5	1297.8	1276.2	1206.4	1285.4	1152.3	1209.4
ILMN_10946	176.7	158.4	164.8	125.9	152.3	253.5	143.8	186.7	157.6	221.1	206.5	162.8	177.8	120.8	142	154.6	160.7	217.4	224.2	267.7	172.4	142.4	182.4	129.9
ILMN_10948	247.4	214.7	279.1	277.6	220.2	214.4	234.5	250.3	210.7	233.6	242.6	201.3	239.1	227.9	242.8	240.9	273.6	281.7	223.5	227.1	277.1	243.7	272	230
ILMN_10949	115.7	110.4	95.3	98.5	99.5	110.4	108.5	116.1	96.3	104	106.5	95.6	110	106.6	95.2	99	99.6	111.5	94.3	106.9	108.2	94.2	109.5	103.2
ILMN_10950	4226.3	4327.2	4706.2	4580.1	4087.8	4316	5250.5	4661.3	3556.2	5044.7	4298.3	4134.1	4805.9	4146.2	4856.1	4196.9	4328.1	5561.1	6348.3	5554.9	5542.6	5219.2	5107.7	5305.9
ILMN_10952	111.8	103.3	110.4	87.2	101.3	110.3	105.3	92.1	103.3	129.7	99.4	98.9	87.8	99.8	90.5	88.7	95.8	105.6	99.7	108.5	99.7	98.9	97.8	101.5
ILMN_10953	192.8	192.9	154.2	187.6	199.8	193.8	167.2	174.8	155.7	200	166.8	183	184.3	157.7	165.6	157.5	178.6	191.6	205.1	167.2	181.7	172.4	164.4	176.1
ILMN_10954	102.9	93.9	99.4	102.5	95.1	101.3	108.5	84.8	95.5	103.4	93.3	106.1	102.7	102.8	95.4	95.8	108.8	95.9	108.2	97.7	106.7	93	95.8	91.6
ILMN_10956	79.5	85.3	76	75.2	80.9	75.9	81.1	80.2	80.2	87.2	69.1	72.1	69.8	74.4	77.6	77	87.3	83.4	76.4	84.2	88.5	79.4	83.9	78.9
ILMN_10957	119.8	82.5	108.9	102.9	108	114.6	92.8	108.8	96.4	119.7	120.2	116.5	120.7	96.6	105.6	99.6	103	111.5	113.2	109.6	91	96.2	119.1	105.6
ILMN_10959	2428.7	2163.3	3414.9	3038.5	2848	2429.5	2219.7	3239.9	2280.2	2434.6	2233.8	2410.3	2548.6	2258.9	2247.1	2457.9	2726	2930	2634	2648.9	2850.4	2884.5	2268.2	2536.9
ILMN_1096	87.6	86.3	86	84.2	81.4	78.2	82.9	81.1	86.8	91.1	75.7	85.5	73	77.6	73.4	81.4	80.7	85.7	78.4	77.8	77.2	82.2	79.9	80.4
ILMN_10960	327.8	271.9	357.2	313.2	353.4	338.2	317.7	330.4	276.9	296.4	325.4	303.1	314.1	252.8	293.8	313.2	308.5	349.1	327.8	365	342.2	341.2	318.2	312.6
ILMN_10961	1015.4	1916.2	1443.4	1013.5	1906.7	2888.4	1336.7	1581.9	1590.2	1935.7	2709	2269.5	1718.5	1706.5	949	1564.1	1444.5	3025.4	2865.4	2345.7	690.8	1521.1	1385	1570.2
ILMN_10963	479.5	502.1	439.6	468.2	494.5	470.3	427.1	552.4	469.8	454.3	441.2	485.2	501.8	450	411.1	471.5	476.3	569	472.6	544.8	469.7	523.7	465	552.6
ILMN_10965	255.5	181.2	411.9	193.7	297.7	464.7	236.1	232.8	230.4	397.3	355.4	344.5	221.4	186.1	336.8	254.2	237.4	278.6	283.4	302.7	211.8	195.3	330.2	247.5
ILMN_10966	2986.6	3238.2	3502.5	3435	2699.5	2214.3	3754.7	3076.6	2276.8	2519.1	2748.3	2672	3021.1	3198.9	4168.9	3038	3670.7	3548.6	2846	3067.4	3461.6	3686.9	3115.7	3486.1
ILMN_10967	37291.1	32218.2	40194.8	37238.6	37601.1	37791.9	36901.9	37270	35287.1	38936.2	36977.6	35414.9	35331.2	34567.5	36767.7	35643.2	41918.7	39880.9	39028.5	37872.5	37758.4	37982.8	38863.7	40052.1
ILMN_10968	89.1	87.7	91	74.9	77.2	79.1	84	85.6	91	91.6	82.8	85.7	77.4	83	81.6	81.2	88.6	91.5	82.5	98.3	83.1	87.8	86.4	80.9
ILMN_10969	95.4	94.9	88.8	86.9	82.6	92.8	78.8	94.8	79.8	109.8	82.3	83.9	80.5	82.2	82.7	82.4	88.2	100.1	89.1	100	81.2	85.9	87.9	89.5
ILMN_10970	101.6	104.2	91.7	101.1	91.7	101.1	119.8	98.3	90	103.2	86.8	96.6	89.7	84.9	95.3	96.2	100.8	104.7	86.1	92.6	98.4	98.1	101.4	87.5
ILMN_10971	3018.3	1509.1	2508.4	2278.3	3021	2675.4	2039	3038.3	1924.3	2670.6	2708.4	2285.8	2089.7	1414.9	1799.3	2199.4	1706	2881	2484.9	2533.1	2431	2036.2	2043.7	2269.6
ILMN_10972	93.1	90.3	87.4	85.8	93.5	88.9	87.1	86.8	91.6	95.8	92.3	80.6	83.3	89.2	80.5	82.4	100.6	101.5	91.2	91.3	87.4	88.7	83.7	83.3
ILMN_10973	100.9	97.5	124.6	117.9	121.1	129.2	112.7	99.8	99.7	114.9	145.9	111.5	107.1	96.3	100.1	103.3	110.3	110.8	110.6	121.9	99.8	107.7	102.4	93.4
ILMN_10974	71.4	74.5	62.3	68.9	67.7	68.7	70.4	59.9	72.4	73.3	61.8	66.4	56.8	65.1	79.5	64.3	77.8	69.1	65.6	62.6	66.9	75.4	71	60.6
ILMN_10978	160.5	159.7	203.4	185.5	161.6	219.2	158.4	184.5	168.9	161.9	169.9	202.2	156.7	173.3	150	154	168.2	224.7	186	227.5	174.3	241.2	184.9	184.2
ILMN_10981	13277.2	7479.9	11838.2	7546.8	9751	11648.6	9476.8	11592.8	8561.4	10623.3	10282.1	8248.2	6628.7	6664.3	8874.9	9155.4	10380.4	10869.3	10306.6	8417.3	11426.9	9495.2	9037.1	10189.9
ILMN_10983	120.7	129.8	138.3	119.5	116	125.1	137.5	126.1	100.3	124.3	146.3	126.7	116.3	126.8	124.4	130.9	137.2	127.4	130.4	145.8	137.5	116.7	114.2	131.1
ILMN_10984	93.5	91.3	81.7	89.9	89.8	89.4	86.4	87.1	88.6	100.6	91.8	85.6	93.7	81.1	88.9	88	102.5	89.4	78	88	92.3	87.4	95.3	85.4
ILMN_10985	234.8	229.3	243.6	196.6	212.3	282.9	204.8	253.5	214.2	238.4	210.1	247.2	254.9	199.1	182.3	200.2	234.2	255.3	307.2	269.3	205	239.6	205.9	190
ILMN_10987	735.6	816	1089.9	731.9	783.4	1128.1	798.2	800	1142.1	1043.9	1215.6	907.1	1065.5	823.5	672.1	749.6	819.5	1046.2	1286.1	1086.9	848.9	632.6	689.9	1003.6
ILMN_10988	100.2	102.4	99.3	89.2	113	95.2	103.4	106.9	102.5	116.2	89.5	107.9	100.7	92.9	97.2	100.2	107	108.7	111	105.1	120.9	106.5	108.1	99.2
ILMN_10989	139.8	133	138	157.6	116	130.3	132.3	155.4	138.1	161.4	132	183.2	207.9	144.2	172.2	135.9	160.4	197.4	140.6	176.9	177.4	139.6	161.8	167
ILMN_1099	92.9	96.8	91.6	90.3	88.7	101.6	100.1	87.2	97.7	118.1	90.2	100.2	106.1	86.3	87.7	81	103	98.2	95.4	90.7	95.7	101.9	84.8	90.6
ILMN_10990	95	88	79.1	69.3	87.6	94.3	84.6	78.7	85.8	94.4	85.2	79.1	75.4	77.7	73.6	77.9	94.8	87.4	81.6	91.2	89.2	82.7	81.4	81
ILMN_10992	270	251.9	328.4	272.2	266.1	298.3	223.2	290.7	246.3	308	259.3	272.4	302.9	265	257.7	232.6	319.1	326.9	375.2	321.5	285	248.3	267.2	288
ILMN_10993	104.2	85.8	98.8	95.6	97.5	94	86.5	98.6	90.5	97.2	103.3	102.7	98.3	105.1	82.8	98.5	94.4	98.8	98.8	100.5	90.1	84.3	91.6	84.3
ILMN_10994	101.8	100.7	124.3	114	113.2	158.5	119	100.9	101.6	124.8	106.1	113.4	102.3	93.5	97.1	94	113.4	127.9	113.5	126.6	97.2	110.9	107.9	95.6
ILMN_10995	89.6	93.3	89.8	84.2	98.2	87.5	91	88.7	88.2	88.5	84.4	101.7	80.1	85.1	87.2	82.1	96.9	90.9	90.7	87.6	94.4	93.6	94.6	85.4
ILMN_10996	119.4	103.9	107.6	90.8	103.7	98.1	110	116.2	98.3	110.7	94.1	95	103.8	102.7	90.5	95.9	114.9	123.6	89.3	124.3	108.8	108.9	115.2	113.5
ILMN_10997	122.9	130.9	121.3	116.5	133.7	125.2	113.4	108	115.3	126.6	125	120.4	145.8	121.4	107.9	125.1	128.5	126.3	136.8	158.7	119	127.8	135	124.3
ILMN_10998	3457.1	4924.5	4435.4	3359.8	3440.6	4309.5	5652.7	3517.9	3180.3	4334.6	3054.9	5813.9	4257.8	3406.9	5728.5	4915	3979.3	4227.4	3953.9	4211.5	3660.2	3724.8	5321.3	4690.7
ILMN_10999	104.2	110.7	101.7	102.7	110.5	102	114.8	120	99.2	114.4	103.2	95.9	105.4	97.3	105.5	93.5	117.8	112.9	102.1	107.6	105.2	105.4	106.4	95.3
ILMN_1100	114	116.5	95.6	107	105.6	113.8	99.9	98.4	112.1	110.3	90	90.5	97.9	91.2	95.8	88.7	99	109.1	103	95.9	92.4	97.6	94.7	104.5
ILMN_11000	146	145.2	133.2	163.6	128.9	134	125.1	131.1	127.2	142.4	126	142.2	135.4	126.7	120.2	128.7	137.2	143.5	154.4	156.7	126.1	131.5	124.9	126.8
ILMN_11001	177.5	141.6	207.8	173.9	208.5	181.2	157	185	146.7	205.4	175.6	154.9	217.9	172.2	211.1	172.9	229	202.8	159.5	150.7	221.8	168.2	173.1	140.7
ILMN_11003	165	189.1	185.1	170.6	171.3	181.6	177.3	178	160.2	191.9	161.2	183.3	170.3	149.8	165.7	186.1	166.2	218.4	195.3	176.9	189.2	185.1	196.8	162.5
ILMN_11004	129.6	115.5	111.9	125.4	145.3	175.5	112	143.3	135.6	130.3	158.8	108	119.5	102.8	93.2	95.9	114.9	173.1	149.4	127	116.6	132	103.9	102.3
ILMN_11006	105.1	106.9	113.2	105	101.7	98.6	108.6	110.7	104.1	112.6	108.5	102.9	116.4	98.3	104	98.7	120.8	118	106	110.9	112.1	107.5	117	122.8
ILMN_11007	3811.6	3499.5	4561.9	4229.4	4881.9	4435.1	4797.5	4155.9	3231.3	4718.4	4450.9	5461	4338.7	4250.2	4959.1	4401.1	4169.2	5204.8	4580.5	4511.7	5327.2	4889.8	5801.8	7198.5
ILMN_11008	135.2	126.1	139.6	120.4	122.9	133.4	124.5	116.8	134.2	123.2	115.2	125.1	115.8	111	87.7	104.5	116	131.2	112	131.7	108.6	113.1	132.2	123.1
ILMN_11009	91.1	93.2	119.4	96.9	87.2	95.7	98.6	91.6	92.6	114.8	103.7	102.9	90.9	86.5	88.5	93	103.9	99.4	92.9	100.4	98	90.8	91.9	90.3
ILMN_11010	132.7	150.1	130.6	125	166.6	140.3	149.3	157.1	142.1	131.7	148.7	130.4	186.9	128.6	106.8	123.7	147.8	180.4	165.3	157	116.2	153.3	134.2	137.8
ILMN_11012	514.9	596.6	457.2	549.7	534.3	407.8	497	483.9	431.2	522	501.8	548.2	543.6	489.7	429.1	490	527.2	615.7	582.1	540.9	406.1	524.8	523.3	576.6
ILMN_11014	275.8	229.6	334.1	287	258	264.1	262.3	317.1	238.1	289.5	354.7	251.8	294.7	171.1	216.2	334.1	274.5	318.7	279.7	306.4	209.1	204	240	258.4
ILMN_11018	95.8	85.5	86.9	84.5	88.3	91.4	96.5	90.7	87.5	96.8	78.6	76.6	79.7	73.6	87.6	83.4	89.8	92.4	90.5	88	88.7	87.2	80.5	80.7
ILMN_11022	121.6	110.9	112.2	103.4	105.3	111.3	120.8	109.4	119	124.8	110	108.8	107	89.2	102.4	96.7	114.6	123.5	109.4	110.6	105.6	126	108.3	108.2
ILMN_11023	1251.8	1013.3	1317.8	1131.3	1065.3	881.7	1095.9	1122.1	780.3	1002.6	770.4	986.6	1284.7	1002.2	1277.1	1145.3	1015.8	1133.5	867.1	1101.3	1329.7	1254.4	1072.9	1251.1
ILMN_11025	871	770.9	863.5	855.4	792.9	939.3	905.4	773.2	625.7	896.6	918.7	773.9	850.6	729.5	945.5	784.4	739.4	874	941.3	875.4	815.3	759.4	687.4	829.2
ILMN_11027	409.3	314.6	434.2	412.7	324	305.9	373	499.9	276.5	289.7	286.2	285.8	377	405.5	298.3	383.3	367.4	420	506.9	354.8	332.2	397.1	284.6	192.6
ILMN_11028	3670.2	4292.2	4604.2	4686.9	4195.1	3804.6	3724.6	3928.2	3243.8	3433.4	3359.2	4024.2	4202.4	4260.6	4178.1	4020.1	4418	4479.1	3921.2	4094	4857.7	3969.4	3500.4	4633.7
ILMN_1103	228	223.7	271.7	246.7	214.6	209	220.8	227.6	193.7	237.8	217.4	229.3	218.2	219.7	225.7	259.4	249.3	281.3	276.2	286.2	251.7	257.8	253.1	246.4
ILMN_11030	221.2	248.7	242.4	312.8	262.1	264.5	228.7	269.5	252.9	280.5	250.1	235.7	267.4	233.3	227.7	253.6	261.3	272.8	176.3	292.9	237.2	219.5	238.7	231.8
ILMN_11032	2016.2	1900.1	2307.4	2121.3	1899.6	3283.6	1331.2	3025.2	1967.3	2068.5	1765.8	2102.8	2661.7	1943.3	1351.4	1866.2	1844.5	2935.3	3754.8	3075.5	1820.7	2334.8	1906	1805.2
ILMN_11038	142.2	122.6	165.4	149	157	158.3	116	157.5	141.9	142.6	123.8	118.2	133.7	121.2	126.9	130	153.9	184.3	140.3	125.2	148.6	117.2	128.7	112.4
ILMN_11039	156.9	157.3	187.4	156.8	150.5	166.6	144.6	165.8	156.6	151.2	166.6	173.4	172.1	149.2	152.8	134.2	166	166	197	162.7	140.3	145.4	154.1	148.5
ILMN_11040	5720.2	5967	6172	6123.1	5653.4	5124.5	5943.5	5447.7	4471.1	5153	5036.8	4864.2	4487.5	5290.7	6235.4	5675.1	6191.1	6121.3	5358	5598.8	5852.2	5963.5	5433	6177.5
ILMN_11041	91.1	86.9	91	88.7	89.1	83.5	85.4	80	84.1	99.7	75.5	84.2	79.3	81.2	84.4	77.5	88.6	89.2	85.5	95.3	78.7	86.6	88.5	78.3
ILMN_11043	96.6	105.3	96.5	97.2	98.2	99.5	97.3	95.2	89.8	106.8	92.2	92.2	80.3	88.3	81.7	89.5	102.4	90	95	105.3	96.6	94.8	88.1	88.8
ILMN_11044	202.5	196.7	251.5	201.5	202	247.1	209.1	226.8	190.7	273.1	208.9	198.5	237.1	227.5	211.9	213.4	195.7	263.2	231.3	210.5	243.1	200.1	273.4	211.7
ILMN_11045	387.9	315.4	405.8	336.3	317.6	363.9	355.8	472	361.1	323.9	298.7	371.1	480.1	369	367.3	415.2	403	409.9	399.6	390	385.8	426	320.4	361.5
ILMN_11046	331.5	295.3	296.7	302.8	353.5	368.7	245.3	353.9	323.8	390.6	372.1	313.6	314.2	263.3	227.7	324.2	322.5	402.3	367.1	357.6	229.9	280.3	294.5	260.6
ILMN_11047	472.6	452.1	558.6	550.6	529.8	556	545.1	507.6	489.2	487.4	482.1	541.6	551.3	487.6	553.4	522.6	500.4	557.5	523.1	459.5	530.9	465.1	550.5	588.2
ILMN_11048	110.9	102.4	99.1	99.2	107.2	107.8	104.3	99.5	98.2	110.1	101	96.2	98.2	97.1	87.4	108.1	106	102.3	101.7	105.5	96.7	113.8	91.4	96.9
ILMN_11049	226.9	257.1	268.5	218.1	241.6	242.9	222.2	247.4	251.4	223.5	194.9	268.2	271	244.3	221.4	210.2	255.4	253	259.5	245.5	235.8	247.8	260	228.4
ILMN_11050	125.6	111.5	107.4	113	110.8	109.5	128.7	114.3	114.8	127.3	104.4	110	113.2	110	108.2	101.4	114.7	107.2	110	119.6	112.1	111.2	101.4	119.2
ILMN_11051	1083	1012.2	1168.3	964.8	1139.9	815.2	1069.1	1079.8	683.4	1095.4	805.2	727.8	1023.1	1050.9	1098.1	1136.1	944.6	1201.5	938.6	877.1	1312.2	1059.6	940.7	973
ILMN_11052	90.5	80.2	81.2	76.7	79	81.4	91.1	78.8	77.9	91.2	79.9	81.5	79.7	72	73.5	78	79.2	86.1	71.6	76.7	71	75.6	79.8	78.2
ILMN_11053	557.3	448.2	630	624	641.8	539.8	595.1	768.3	475.7	678.8	623.5	498.5	635.7	475.6	608	632.2	668	638.8	538.3	588.7	603.1	616.2	641.4	539.2
ILMN_11054	1701.3	1013.2	1626.5	1791.2	1619.8	2168.2	1349.7	1870	1165.7	3161.1	1708.1	1163.6	1565.2	999.4	1609.2	1285.5	1583.4	1744.7	1291.8	1436.4	1789.3	1314.1	1404.1	1383.9
ILMN_11056	187.3	173.2	219.7	195.9	173.1	125.8	177.9	188.9	201.9	191.6	176.2	184.8	190	158	206	195.2	205.2	188.2	189.9	155.5	177.6	177	176	193.8
ILMN_11057	409.9	388.9	396.8	379.1	385	405.9	314.3	472.6	352.7	378.6	407.6	447.5	483.2	406.7	418.1	409.5	440.5	467.2	438.3	455.8	309.1	382.9	410.3	403.5
ILMN_11058	125.4	104.7	101.7	104.2	98.7	108.5	106.6	103	97.8	96.8	98.7	90.7	120.7	100.4	96.3	99.3	122	111.9	115.3	107.3	89.1	97.6	108.6	87
ILMN_11059	281.1	291.2	263.4	286.7	214.9	353.9	226.5	271.9	251.9	345.8	295	257.8	341.9	197.8	229	207.3	233.5	304	324.1	272.6	209.9	251.1	229.2	235.4
ILMN_1106	211.6	239.9	217.3	228.4	224.3	217.3	192.8	222.5	228.3	245.1	203.7	220.2	299.8	210.1	196.5	208.1	253.6	245	224.5	223.8	215.9	260.3	219.9	235.3
ILMN_11060	98.7	99.8	86.3	77.3	84.4	89.7	97.6	85	87.2	103.6	80.7	85.1	77.1	80.2	84.9	79.9	84.6	86.8	82.3	80.5	89.1	86.2	72.6	79.8
ILMN_11061	290	283.8	332.6	372.3	348.4	376.7	243.4	325	277.7	328.3	416.8	294.7	527.9	330.3	214.8	315.8	248.7	470.2	382.5	364.1	301.7	303.8	382.2	392
ILMN_11062	176.6	166.7	177	140.3	169.6	198.4	151.9	172.2	154.7	186.5	153.2	154.7	173	149.1	163.1	157.3	159	181.8	176.2	176.2	216	188.3	172.4	200.5
ILMN_11063	85.3	88.9	82.3	82	88.1	83.1	102.5	87.5	90.3	93.1	78.7	71	77.9	75.6	84.9	85.1	97.1	95.3	91.7	84.2	86.3	79.3	85.5	80
ILMN_11064	294.2	412.4	281.4	389.5	317.7	335.1	248.3	304.8	273.3	324.3	312	281.2	399.9	312.6	344.3	282.3	328.5	360.4	430.6	324	300.3	254.8	328.6	363.3
ILMN_11065	78.3	79.6	76.1	87.2	87.8	87.2	84.2	71.2	73.3	81	73.5	81.5	78.4	72.7	79.1	76.6	79.8	77.4	74.7	74.4	79.2	74.5	79.6	81.5
ILMN_11066	102.7	111.6	107.4	97.1	95.3	120	101.9	120	101.1	106.3	105	93	103.2	86.7	87.5	106.1	113.9	108.5	97.7	98.5	138.8	95.9	117.8	86.1
ILMN_11067	106.4	108.3	125.9	125.9	143.5	164.6	133.5	121.2	114	120.9	127.7	109.1	116.6	102.1	87.4	94.8	127	156	128	146.3	129.5	129.9	106.2	120.8
ILMN_11068	420.4	462.4	469.2	449.7	452.7	533	377.4	471.5	415.9	471.8	449.8	479.8	460.3	447.1	454.7	427.9	417.6	611	520.3	493	419.3	460.2	449.1	528.9
ILMN_11069	126.8	99.5	124.5	132.6	121	126.2	115.1	117	125.1	136.9	121	144.3	132.5	123.2	127	104.5	119	114.3	119.5	109	122.1	107.2	127.8	118.9
ILMN_11070	97.9	103.2	96.5	100.7	96.2	110.7	107.4	115	109.4	110.1	107.5	100.9	88.2	91.5	87.6	92	108.5	111.7	101.8	106.4	101.3	108.3	99.8	103.3
ILMN_11071	109.2	100.5	101	99.2	99.7	98.3	101.1	98	106.2	113	109	113.6	102.1	101.6	89.8	110.3	111.4	111.7	96	123.6	107.7	105.9	95.7	91.8
ILMN_11072	945.5	818.4	945.4	999.9	968.4	1007	903.1	1022.1	774.5	1106.8	922.8	901.1	942.3	839.4	961.9	902.6	942.4	1010.9	1180.1	930.7	988.4	1002	833.4	956.9
ILMN_11074	289.8	244.2	296.4	288.7	264.7	259.1	313	318	237.1	243.9	270.3	256.8	258.3	253	313.4	293.3	264.3	255.7	244.8	245	321.3	289.2	277.4	315.1
ILMN_11076	78.3	80.3	85.1	71.6	78.3	86.7	80.2	77.9	82.7	83.4	69.5	81.7	85.4	80.7	76.3	74.9	83.1	77	84.6	81.3	79.1	78.5	82.1	74
ILMN_11078	99.8	91.5	97	86.6	89	99.3	98.9	85.3	88	92.6	86	94.3	89.4	79.3	81.9	85.5	87.4	93.8	96.2	92.4	89.8	94.7	87.1	95.2
ILMN_11079	108.2	109	104.6	142.3	99.9	111.4	94	102.7	113.3	108	130.7	102.4	101.7	105.6	104.3	100	99.8	115.4	108.4	125.9	97.8	107.3	111.7	101
ILMN_11080	93.6	90.7	82.8	82	88.1	88.6	87.1	86.1	96.8	108.7	88.4	82.9	92.4	74.8	83.3	77.3	101.7	98.7	80.5	88.2	85.4	92.8	93.3	86.2
ILMN_11081	2948.2	2148.5	1108.8	2139.5	1539.9	1087.6	1395.7	3494.9	952.7	3778.7	1134.8	915.2	1183	1231.4	852.4	1342.5	2722.5	1574.1	1124.5	1459	797.8	1950.9	854.8	1559.6
ILMN_11082	1464	1278.6	2027.2	2376.9	1594.4	1308	1626.6	1544.4	1185.6	1463.1	1279.1	1363.1	1369.1	1358.4	1848.2	1643.6	1760.1	1626.9	1422.7	1371.8	2133.9	2161.6	1562.2	1568.2
ILMN_11083	700.5	806.5	632.1	714.7	694.1	1090.8	582.2	623.7	787.4	850.8	896.2	744.3	727.6	582.1	573.3	511.9	634.9	854.7	1104.5	879.7	662.1	698.9	692.1	637.2
ILMN_11085	87.2	85.2	76.6	78.7	81.3	87	82.2	88.5	88.5	98.8	79	78.4	125.9	81.1	72.5	94.4	98.3	89.9	84.3	91.6	88.9	86.7	87.4	95.3
ILMN_11086	102	100.6	91.1	97	94.7	100.2	105	111.6	97	101.9	95	110.2	98.8	95	97.3	85.8	99	104.9	95.9	102	102.1	100.4	106.8	91.8
ILMN_11087	157	152.9	161.8	139	144.8	151.4	173.3	179	134.4	143.2	151.1	178.6	191.9	156.3	192.7	160.8	193.8	165.2	179.6	222.6	154.6	157.2	150.6	194.7
ILMN_11088	97.9	94.4	102.4	95.7	93.1	85.3	99	98.8	111.7	100.9	92.5	93	98.3	79.2	92.4	93	108.4	101.5	97.5	115.1	85.5	102.3	99.3	88.3
ILMN_11089	80.6	70.8	81	82.7	92.8	86.6	79.4	74.6	77.7	91.2	86.1	87.2	95.3	74.3	83.2	71.6	80.7	87.5	84.7	79.5	80.6	77.1	69.6	76.6
ILMN_1109	97.4	84.3	82.5	78.6	86.3	80.9	86.7	93	91.3	93.9	77.9	76.9	82.2	79.2	72.2	84.1	85.4	90.5	86.5	77.5	89.5	79.7	77.2	84
ILMN_11090	755.7	792.5	559.9	649.2	763.1	904.3	590.6	792.4	573.8	782	778.9	857.7	831.6	824	570.3	560.6	703.2	956.4	645.1	863.6	458.4	733.7	669.1	734.1
ILMN_11091	840.8	828.2	382.3	1011.6	544.8	670.9	363.8	701.1	636.3	751.5	730.6	769.1	719.2	580.1	479.2	510.3	749	556.6	1045.1	865.1	482.7	528.9	435.6	520.3
ILMN_11092	391.6	418.5	476.7	415.6	473.9	491.5	332	480.4	465.3	480.2	508.7	457.6	519.7	357.8	325.5	470.9	444.9	541	576	577.2	357.7	464.3	451.8	497.8
ILMN_11094	111.4	110.4	113	122.3	102	106.1	120.5	107.4	101.7	113.1	108.4	120.5	107.2	112.2	106.3	112.4	118.2	107.4	132.6	111.3	94.7	94.7	103.8	121.8
ILMN_11095	600.5	515.8	693.1	524.3	538.8	657.4	580.3	598	464.3	612.9	542.5	557.3	542.2	513.7	529	514.6	924.2	649.4	598.1	563.3	689.8	610.2	590.6	585.8
ILMN_11096	117.1	89.4	97.6	100.8	101.6	94.7	84	83.2	90.8	97.7	80.3	86.3	116.8	91.8	90.9	84	95.3	103	95.1	99.8	95.7	101.1	97.7	103.1
ILMN_11097	756.3	1517.9	1191.2	1264.8	954.7	426.5	676.6	485.8	580.7	600.5	645.6	984.4	1037.6	1624.3	924.6	230.9	438.3	575.4	1333.5	1249.1	876.4	623	1071.9	1241.2
ILMN_11099	129.3	115.3	130.5	144	111	130	144.7	119.1	117.4	122.6	131.4	121.2	115.6	110.3	105.1	97.8	120.3	127.3	146.1	141.6	121.6	119.8	114.7	132.5
ILMN_1110	98.3	90.1	88	83.6	90.9	91.1	83.8	90.9	91	98.2	87.6	84.9	79.5	80.4	78.6	81.2	91.8	93	73.1	83.8	74.6	88.6	85.5	87.2
ILMN_11101	99.7	110.3	108.1	98.7	89.6	107.6	97.7	92.5	109	104.3	139.9	118.3	106.8	93.3	98.6	94.8	102.1	96.5	94.7	95.5	98.5	89.9	109.7	104.7
ILMN_11103	692.2	414.9	425.8	510.1	551.6	504	364.2	576.2	583.3	601.7	478.7	477.3	420.1	338.6	412.1	413.9	647.1	630.9	396.7	551.9	470.6	548	594.8	498.8
ILMN_11104	453.3	413.1	477.6	465.5	570.7	783.1	413.5	519.8	367	495.9	689.4	443.9	420.1	355.5	380.2	349.9	484.8	661.1	750.7	512.3	603.1	511.4	414.8	521.6
ILMN_11106	99.3	92.6	99.7	96.2	108.5	101.8	97	97.2	98.6	101.4	101.4	111	95.4	87.1	97.2	87.4	98.6	105.5	110.8	105.7	107.2	100.2	120.9	123.7
ILMN_11109	636.3	624.6	713.5	661.7	620.9	648.8	606.9	792.1	579.9	727.7	671.5	625.5	633.4	644.1	534.2	547.7	688	762.8	681.2	723.4	649.9	635	631	742.2
ILMN_1111	199.8	192.7	210.8	189.2	186.8	191.1	177.1	202.6	178.6	202.7	177.6	178	184.5	182.2	166.5	174.1	187.8	200.4	152.3	204.3	192.3	189.4	174.2	210.7
ILMN_11110	148.2	133	148.8	148.6	118	141.1	143.8	125.8	131.1	141.4	124.4	134.6	120.2	137.3	119.8	121.8	149.3	132.2	151.4	163.7	153.8	137	138.7	144.2
ILMN_11112	427.9	476.6	384.6	421.3	362.2	620.9	278.4	569	429.7	537	497.1	374.6	526.1	331.6	290.1	405.6	406.2	491.4	524.1	523.3	339.7	432.5	381.1	456.5
ILMN_11113	374.1	222.9	403.1	408.5	464	378	417.2	303.5	213.4	430.2	332.4	265.7	288.6	334.6	657.5	513.9	400	352.2	321.7	358.9	606.4	340.2	461.9	337.6
ILMN_11116	794.2	929.7	840.1	949.3	827.3	1136.9	771.1	1035.2	841.9	850.8	942.4	1112.4	1206.7	832.6	689.6	687.7	1053.6	1409	691.4	1309.3	860.8	1200.2	907.7	724.2
ILMN_11118	96.9	83.2	91.4	82.3	86.6	87.3	95.7	85.4	94.7	91.9	81	93.3	94.4	79.3	76.8	73.9	90.7	108.9	97.5	92	83.8	90.4	76.4	93.8
ILMN_1112	128.9	180.4	164.2	149.6	143.8	160.9	134.3	160.5	168	161.3	182.3	165	187.8	154.8	132.5	145.4	151.9	148	170.9	171	122.7	149.3	160.3	166.4
ILMN_11121	274.6	240.1	299.6	272	217	309.8	176.5	319.5	233.7	294.6	244.5	287.7	298.9	233.3	233.6	227	250.2	285	312.1	280.5	270.7	263.1	244.6	299.1
ILMN_11123	370.9	546.5	304.7	367.4	348.2	390.7	245.5	349.4	414.2	505.5	457.8	498.9	369.5	369.8	280.2	407.9	449.1	443.4	463.5	514	285.4	292.2	441.4	363
ILMN_11126	271.5	271.6	312.9	304.8	303.4	282.4	285.6	302.6	269.3	317.9	342.9	341	271.7	236.9	230.2	303.9	302.2	342.9	393.4	382.7	270.2	299.2	288.8	298.9
ILMN_11128	94.6	91.6	99.7	85.1	101	99.2	99	91.5	94.3	109	99.3	98.6	90	93.4	106.4	80.7	114.4	104.1	103.4	103.7	93.4	99.9	94	93.3
ILMN_1113	90	77.2	79.3	79.3	74.5	93.1	88.9	84.3	84.2	96.9	82	76.8	70.1	73.3	99.8	75	87.9	93.1	85.9	84.4	90.6	77.9	87.7	88.1
ILMN_11130	84.9	82.9	90.7	83.6	91.8	80.3	89.7	94.6	85.4	90.2	76.6	75.3	76	80.1	72.2	82.5	101.1	90.2	87.9	80.1	80.5	73.8	82.8	83.5
ILMN_11132	1105.2	1151.9	1234.2	1276.3	1106.1	1356.9	1014.6	1071.4	945.3	1107.5	1232.1	1063.2	1069	972.8	1129.4	906.8	1021.8	1279	1223.4	1196.3	1203.5	1204.1	988	1085.7
ILMN_11136	392.7	517.5	420.8	360	336	384.7	479.8	413.9	319.7	361.7	351.9	615.7	312.1	374.8	535.2	441.4	435.5	458.8	450.3	383.3	348.7	551	417.4	451.2
ILMN_11139	417.9	479.8	516.9	468.2	501.7	551.5	408.7	413	412.8	532.4	440	450.6	463.8	397.8	466.1	416.6	476.6	592.5	491.4	465.3	508	401.4	469.1	506.5
ILMN_1114	727	812.3	869.3	791.8	636.2	802.7	695.4	857.8	692.3	728.6	671.3	705.3	866.5	721.6	822.1	730.2	869.7	1062.9	834.8	828.4	791.4	841.7	756.9	806.8
ILMN_11141	489.8	361.1	221.9	397	291.7	344	251.8	523	250.6	413.2	306.3	219.9	272.1	260.8	208.5	238.5	379.9	316.4	279.9	304.7	231.7	313.9	237.9	259.7
ILMN_11142	119	126.5	114	124.8	129.6	140.5	121.9	139.5	122.5	132.6	134.7	135.4	154.5	110.1	106.3	99.3	133.7	131.4	148.1	144.7	130.5	134.4	111.4	141.4
ILMN_11144	2164.3	1636.1	2086.1	1858.7	2109.4	3377.4	2142.2	2946.1	2053.9	2615.2	3104.1	2020.6	1978.1	1537.2	1414.7	2224.4	2487	3302.4	3034.7	2734.7	1727.2	2287.1	2166.1	2094.8
ILMN_11145	480.8	463.5	527.3	500.5	476.3	511	461	451.7	371.3	535.9	478.1	478.2	444.5	551.5	559.3	496.9	503	554.9	441.7	410.6	567.5	473.8	542.2	488
ILMN_11148	713.9	645.2	826.5	500.5	463.8	537.7	594.5	711.6	457.2	560.1	263.2	508.3	449.7	412.5	878.1	447.9	802.9	525.7	633	662.1	532.9	1055.3	379.4	561.4
ILMN_1115	136.4	160.7	135.8	148.2	124.8	128.2	112.4	131	132.4	152.9	119.3	128.7	122.2	114.6	114.9	109.4	145.2	138.3	138.9	144.1	107.7	131.9	142.3	115.9
ILMN_11150	3422	4148.6	3897.5	3876.3	4271.9	3678.4	3553.2	3342.3	3463	3868	3539.6	4129.2	3225.1	3226.2	3542.6	4286.1	3764.1	3557.3	4032.3	3900.7	3784.1	3590.7	3554.1	4405.9
ILMN_11153	304.2	362	355.2	210.4	300.8	216.7	175.4	374.8	210.5	167.3	260.7	304.9	236.4	228.9	216	101.7	423.8	162.5	270.6	215.4	87.8	260	335.1	198.7
ILMN_11154	123.1	105.9	115	94.6	108.4	126.1	118.9	118.5	110.1	123.3	95.5	110.7	109.1	107.1	96	97.3	113	114.7	111.8	104.9	97.1	116.4	107.9	104.5
ILMN_11155	968.3	639.3	924.2	870.7	761	977	916.6	1261	680.7	808.1	683.8	883.8	1045.7	808.4	981.2	901.7	994.4	1146.8	916.4	961.2	850.8	1093.7	894.3	745.4
ILMN_11156	92.9	91.6	104.8	83.7	94.3	93.4	98.9	94	102.2	93.6	85	86.4	90.2	78.6	85.2	75.6	94.5	106.4	98.7	86.8	84.8	83.5	95.6	81.6
ILMN_11157	175.9	179.4	166.6	170.5	157.4	183.4	163.4	160.8	157.6	154	183.2	184.6	159.3	150.7	144	158.6	171.4	161.3	166.9	169.4	162	175.4	187.8	170.9
ILMN_11158	241.9	245.5	272.7	253.5	210.2	206	239.7	280.7	210.6	223.2	217.2	249.5	209.4	238.7	249.3	246.4	282.3	285.8	235.7	236.4	277.4	272.5	271	281.2
ILMN_1116	401.1	422	464.3	442.6	396.8	466.7	368.5	470.2	360.9	468.1	408.2	495.5	464.8	428.9	392.5	436.4	412.6	526.1	450.6	484.1	439.3	412.6	462.1	433.9
ILMN_11160	93.7	94.1	91.4	80.5	86.7	84.2	84.3	91.7	88.4	96.7	87.2	92	88.7	88.6	92.4	81.7	102.1	110.4	82	84.5	84.2	90.8	88.4	79.5
ILMN_11161	572.4	711.2	792.4	828.8	654.1	1133.1	661.7	941.6	729.5	706.5	818.2	825.3	901.4	653.2	664.8	461.4	757.8	922.9	890.3	827.9	720.3	863.1	687.5	692.6
ILMN_11162	75.5	85.1	81.6	76	72.8	74.1	87.7	75.3	81.9	87.1	74.4	79.1	71.3	68.5	76.2	71.4	71	82.1	91.7	83.6	79.3	76.9	83.5	83.8
ILMN_11163	125.8	137.8	120.5	136.2	117.5	125.1	131.4	117.9	110.4	141.7	129.4	118.7	137.8	121.1	143	102.9	128.9	150.2	139.1	128.7	131	116.8	119.5	139.2
ILMN_11164	89.6	86.9	90.4	83	90.9	81.8	94.3	87.7	83	95.2	85.7	84.7	84.3	85.5	79.6	84.7	87	97	91.7	74.7	80.7	80.6	86.1	92.2
ILMN_11167	2324.8	2445.8	2846.8	2592.1	2259.5	2838	2084.5	2422.2	2237.2	2660.9	2400.7	2405.3	2064.3	2093	2107.8	2017.2	2409.2	2766.4	2758.9	2416.6	2632	2504.3	2239.2	2686.5
ILMN_11168	1734.8	1305.2	2069.9	1706.3	1567	1829.2	1570.1	1669.3	1296.3	1566.5	1614.4	1422.2	1354.1	1243	1567	1639.6	1465.4	1850.4	2231.2	1553.7	1766	1663.7	1397.5	2034
ILMN_1117	136.8	126.6	113.7	133.6	132.2	139	113.2	135.4	141.9	129.3	112.4	142.1	165	124.6	116.5	124.9	110	139.4	126.6	132.8	123	118.2	141.7	110.2
ILMN_11170	1233.5	1111.6	1207.7	1337.2	1199.1	1266	1149.6	1659.9	1207.6	1501.4	1227.9	1246	1373	1171.4	1128.7	1406.2	1415.5	1704	1268.6	1337.4	1442.9	1370.7	1422	1128
ILMN_11171	26419.6	24815	26832.8	24427.1	25068.6	26163.5	26894.9	25918.4	25398.4	26718.1	23935.1	27615.6	25533.9	28180	24237.8	20701.5	32096.5	29330	27128.3	27963.1	26251.7	24583.4	23939.4	25409.2
ILMN_11173	171.2	146.3	160	171.3	156.4	156.6	145.2	168.2	132.6	147.3	156.1	149.3	150.9	155.6	135.3	137.2	155.7	172.9	170.2	159.6	129	147.5	171.7	166.6
ILMN_11174	4112.5	3790	4813.2	4645.6	4004.2	3270.7	4071.1	4180.9	2941.4	3728.2	3285.5	3284.3	4375.7	4667	4928.8	3667.7	4736.5	4484.4	4116.2	3852.4	4448	4290.2	3942	3630.1
ILMN_11175	1307.6	1413.5	1122.2	1850.9	1266.2	1558.5	749.8	1400.2	1436.9	3025	1200.5	1653.4	1350.2	1158	985.6	928	1750.8	1408.1	1026.9	1647.7	1004.3	1181.4	1431.9	1115.5
ILMN_11176	297	289.8	221.5	283.8	223.7	259.9	160.8	292.3	253.9	271.9	213.4	260.4	278.2	294.3	214.9	230.4	283.4	280.4	341.9	307.4	203.5	273.4	302.4	282.3
ILMN_11177	7876.5	5652.5	9218.7	7058.6	6681.9	7221	7400.7	8784.3	6402	6621.9	7512.3	7182.6	7921.7	5576.6	6403.1	7068.1	8819.9	7975.1	7893.8	7656	7714.4	7535.3	5632	6825.3
ILMN_11179	127.3	141.9	166.6	141.7	124.3	156.4	129.6	151	117.5	158	141	131.5	149.5	130.3	130.8	112.2	137	156.4	142.8	142.9	141.8	137.2	128.3	131.5
ILMN_1118	113.3	109.9	105.2	108.5	103.2	112.9	105.6	105.5	107.2	110.2	101.9	97.4	95.3	100.1	92.5	90.4	117.3	118.4	104	122.8	102.2	103	121.3	96.4
ILMN_11180	121.2	87.5	137	106.1	103	85.2	119.1	108	103.9	119.5	105.3	110.2	117.7	104.5	112.9	114.1	138	117.3	125.9	102.5	145.3	131.8	112.6	93
ILMN_11181	384	354.8	489.2	397.8	371	410.2	439.8	413.1	348.3	441.1	407.9	350.9	433.7	343.6	407.1	395.9	356.1	439	429.1	411.1	505.2	432.7	401.5	394.5
ILMN_11182	122.2	101.3	94.6	101.1	102.6	93.3	92.1	93.3	105.3	106.7	92	103.6	93.3	100.1	102.3	98	95.9	97.6	97.5	98.2	102.9	97.1	100.2	107.6
ILMN_11184	300	201.3	276.1	241	251.2	220	241	293.6	220.1	247.5	262.8	226.3	250.8	229.1	250	254.9	313.9	307.8	205.2	208.2	258.1	238.2	240.5	224.2
ILMN_11185	86.4	81.2	89.6	95.3	91	86.4	89.5	101.3	89.1	93.1	89.5	88.2	92.5	93.9	81	71.9	95.6	94	98	86.5	95.3	90.5	83	91.1
ILMN_11186	339.3	411.2	362.9	361.2	361.7	401.5	328.8	417.9	365.9	401.7	403.3	409.6	488.4	390.2	300.9	358.3	375.5	496.9	353.3	441.1	365.5	389.1	362	382.4
ILMN_11187	147.5	143.4	141	144.1	125.4	139.8	143.7	141.8	153.6	149.1	149.5	122.9	156	131.6	144.5	132.7	160.5	138.6	160.4	146.7	138	152.1	127	143
ILMN_11188	270.4	282.1	297.5	254.8	283.6	294.2	250.8	276.5	239.4	240.7	265.8	325.6	270.2	260.6	268.9	286	336.6	283.8	301.3	290.7	280.8	279.8	309	253.6
ILMN_1119	107.4	110.1	116	90.5	136.7	120.3	124.4	100.3	112.5	114.1	110.7	120	97.5	99.2	90.2	87.6	111.2	175.1	125.5	110.6	99.9	108.6	133	121.2
ILMN_11191	152.7	103	106.7	118	151.5	101.3	105	151.8	102.9	118.1	142.5	118.8	137.9	153.1	95.6	133.5	143.2	123.3	126.3	133.7	207.1	133.6	133	144.3
ILMN_11192	198.9	210	205.2	190	206.9	228.1	190.1	208.7	191.6	231.3	231.2	231.6	202.4	190.2	172.5	195.1	219.6	226.9	245.1	211.4	162.2	209.4	223.3	240.5
ILMN_11193	82.5	78.2	77.3	77.5	82.8	80.2	83.7	81.7	81.1	90.6	72.6	78.5	76.7	69.4	77.2	78.2	82.2	78.6	76.3	79	86.1	74.3	74	76.7
ILMN_11194	187.3	241.8	184.6	218.2	284	188	170.2	295.3	228	294.7	279.6	222.6	332	192.8	180.3	262.7	255.2	183.1	202.7	274.6	160.5	203	272	214.5
ILMN_11196	87.6	89.5	84.7	77.6	87.1	75.1	86.1	78.7	91.9	92.5	80.1	89	74.9	80.1	80.3	78.4	87.8	91.6	89.6	84.8	88.4	78.4	70.1	80.6
ILMN_11197	697	551.7	960.6	737.1	509.2	554.9	699	781.2	415.1	654	540.7	441.3	713.5	690.7	920.3	580.5	676.7	693.3	582.8	490.1	934.9	665.6	597.9	509
ILMN_11198	5808.8	3507.4	4147.4	4389.9	4106.9	6809.5	3882.6	3174.6	3667.4	6969.1	5313.8	3901.4	4648.7	3472.6	3329.9	2886.3	4272.4	4613	4728.1	4284.1	2954.8	2701.4	4978.4	4866.3
ILMN_11199	112.4	105.4	107.7	104.5	107	111.9	109.3	117	118.6	126.5	110.6	135.4	104.3	99.9	94.1	100.3	117.7	123	120	121	107.5	105.7	94.2	105.7
ILMN_1120	776.4	684.5	699.2	641.9	683.5	637.5	639.7	788.4	478.4	707.6	545.9	851.7	931.9	579.4	613.7	795.9	550.5	872.5	597.5	784.9	637.8	690.5	778.5	724.9
ILMN_11200	90.9	88	90.3	82.7	88.6	85.7	84.8	82.4	101.6	93.7	86.6	85.2	83.4	81.6	79.6	80	93.9	84.8	84.6	86.9	85.7	88.9	85.8	84.5
ILMN_11201	110.4	119.3	101.8	108.5	102.9	105.6	127.1	100.2	111.3	133.6	111.1	118.4	95	109.4	110.5	106.1	118.2	113.1	127	127.5	109.4	105.8	109	113.1
ILMN_11202	482.4	649.5	578.6	496.5	449.4	762.8	525	678.7	614.6	556.2	518.6	560.2	563.4	571.3	501.6	470.4	599.7	559.5	618.4	813	433.4	580.2	538.9	492.8
ILMN_11203	659.8	430.3	582.9	528.5	514.4	554.2	571	730.6	401.1	525.1	525.1	534.4	710.5	480.7	586.3	614.1	562.9	751.6	555	606.1	666.8	631	629.4	646.9
ILMN_11204	862.6	954.2	669.7	876.5	693.9	800.1	427.2	1022.1	749	810.2	702.3	828.5	969.3	790.6	677.5	744.4	761.7	759.8	766.4	916.8	574.3	781.7	784.5	597.4
ILMN_11205	1724	2142.1	2733.8	2902.8	2478.1	1954.3	2877.3	2504.2	1828.9	2090.6	1864.9	2608.8	2205.1	2416.2	2475.4	2458.2	2482.2	2295.8	2379.4	1935.5	2836.5	2758	2978	2304.1
ILMN_11207	432.7	298.6	464.5	333.4	272.7	377.6	414.2	407.1	280	398	265.2	297.8	333.5	321.6	403.7	377.1	431.5	480	391.8	382.6	387.5	428.1	341.4	324
ILMN_11209	215	202.7	142	213	178.4	144.5	213.5	309.6	173.3	265.2	141.3	200.7	161.8	203.5	175.2	170	297.5	204.7	138.6	162	104.4	165.4	183.2	169.6
ILMN_1121	376.4	383.5	350.1	391.9	327.3	399.3	385.6	403.1	329.3	377	346.2	402.4	463.5	294.8	401.7	372.7	327.5	556.9	326.1	452.5	395.6	376.8	391.7	561.5
ILMN_11211	3247.8	3116.7	3664.1	3444.8	3059.3	3605.9	3309.2	3582.3	2690.4	3495.4	3592.5	2993	3593.7	3004.6	3424	3142.3	3468.9	3878.7	3676.7	3371.8	3583	3287.4	3237.9	3567.9
ILMN_11212	111.8	116.3	114.7	99.5	108.3	116.9	110.6	103	108.6	107.5	98.5	118.2	107.1	96.4	104	90	118.4	109.8	120.2	116.2	113.8	97.8	113.6	108.9
ILMN_11213	404.5	333.6	304.8	375.9	350	307	341.2	352.5	377.7	361.5	317.8	520.4	332.7	258	330	414	393.3	413.8	448.6	329.7	314.7	360.4	441.2	600.2
ILMN_11214	120.5	112.6	112.8	99	103.3	118.9	113.5	108.6	111.8	127.7	109.7	142.3	120.6	103.5	106.3	100.5	129	116.1	128.2	125.1	113.1	98.3	107.8	96.6
ILMN_11215	103.3	117.8	96.7	93.7	90.8	132.5	98.2	106	110.2	114.3	113.2	118.3	121.8	111.9	89.4	92.3	100.1	101.1	109	107.6	93.5	101.1	107.6	95.6
ILMN_11216	103.8	106	98.1	86.9	88.5	103.8	107.1	96.2	96.1	104.2	100.4	94.7	92.9	97.8	88.4	94.1	96.9	104	85.9	108.9	88.9	105.2	110.4	103.8
ILMN_11218	405	375	409.2	481.9	352.1	391.9	447.1	365.6	347.5	381.4	384.5	326.7	480.9	389.8	497.6	381.5	420.5	429.2	413.5	369.9	447.9	484.2	382.4	266.9
ILMN_1122	4223.9	3300.1	3935.9	3681.1	3296.8	3496	3642.9	3980	3205.5	3618.3	3187.3	3502.8	3777	3355.4	3549.1	3762.6	3760.6	4155	3721.1	3810.2	4118.5	4222.5	3852.1	3802.2
ILMN_11220	87.1	64.9	75.5	86.2	79.8	72.8	86.3	70.8	66.2	76.6	82.2	69	72.9	69	86.7	71.5	86.3	71.4	76.2	72.9	72.2	70.1	68	68.8
ILMN_11221	137.6	120	130	133.6	131.1	133	130.3	118.7	120.4	151.5	123	166.9	126.1	121.3	122.3	110.1	128.1	129.8	148.7	128.3	140.4	133.2	134.4	125.6
ILMN_11222	313.4	268.9	304.8	298.7	305.1	258	280.1	253.3	266.2	293.7	276.5	321.3	267.8	255.6	287.2	267.2	336.2	338	335.2	355.3	305.1	322.5	350.3	324.6
ILMN_11223	236.8	203.7	225	234.9	221.2	226.6	217.2	214.6	200.5	230.2	223.5	223.8	227	205.6	209.4	219.2	209.5	259.6	243.4	250.1	205.1	226.6	238.6	247.6
ILMN_11224	120.8	104.8	117	109.1	102.6	128.9	106.5	113	123.3	131.7	132	108.4	88.4	89.9	87.8	99.8	118.8	111.9	112.3	110.2	100.7	102.1	98.4	108.2
ILMN_11225	165.5	199.9	159.5	201.5	157.4	151.2	141.8	207.8	171.8	181.8	178.3	150.2	172.7	162.9	149	165.1	182.1	181.5	168.3	234.6	140	177.1	163.1	205.6
ILMN_11226	553.4	558.2	636.4	606.5	579	598.5	538.2	583.1	526	546.9	647.7	634.2	484.7	526.2	609	595.9	579.9	671.6	630.9	636.4	680.7	609.3	690.7	729
ILMN_11227	377.5	400.2	422.7	476	439.9	498.8	368.5	459	381.4	466.3	411.2	550.7	413.7	380.2	423.8	519.7	413.1	529.1	418.9	487.7	468.9	484.1	420.4	463.2
ILMN_11228	135	160.2	144.2	153.2	150.1	158.3	135	165.9	143	149.5	154.5	155.1	144	128.8	105.8	137.4	139	174.8	188	154.4	116.3	131.8	127.4	134.5
ILMN_11229	121.3	136.5	126.2	115.2	134.5	167.6	121.4	116.6	122.2	171.2	108.3	153.7	97.7	94.7	111.7	99	115.2	131.5	174.5	163.3	116.8	156	112.2	121.6
ILMN_1123	1398.9	1432	1586.6	1459.9	1480.8	1513.4	1348.7	1399	1297.6	1635.9	1400.3	1222.5	1261.6	1293.6	1438.3	1362.5	1282.2	1399.6	1440.5	1181.9	1488.8	1324.7	1196	1216.3
ILMN_11230	14733.8	16434.5	16031.3	14625.4	18083	15705	14960.5	16452	15880.4	14949.4	16576.6	17815.8	16428.9	14424.7	15103.8	19386.8	16509.9	19244.9	17723.8	20506.1	13539.3	16225.8	18427.4	18924.3
ILMN_11231	114.3	153.5	126.8	132.5	119.9	103.1	136.4	142.7	144.6	150.9	122.5	135.7	223.6	127.1	174.6	129.6	148.1	110.1	140.8	132.6	101.7	152.8	159	144.4
ILMN_11232	120.1	113.7	101	100.9	102.1	127.9	104.2	108.2	105.9	117.1	99.6	100.3	103.7	101.9	108.1	93.4	112.1	122.1	110	122	97.7	117.3	110.5	104.7
ILMN_11233	119.3	124	105	115.4	93.5	112.2	100.4	98.9	109.1	112	106	115.1	93.2	97.6	95.9	101.2	116	116.2	114.8	99.9	112.9	98.1	119.4	104.6
ILMN_11234	113.7	108.5	103.8	101	95.4	98.5	113.2	101.3	108.3	107.4	110.8	101.2	99.3	105	103.7	98.4	116.9	107.8	99	111.4	105.7	101.2	108	113.4
ILMN_11236	87.6	91.2	80.1	81.9	88.9	91.8	97.9	89.4	85.4	97.3	96.6	84.6	76.6	85.9	80.9	74.3	90.1	97	86.5	82.6	83.9	78.9	81.8	86
ILMN_11237	438.5	487.6	492.2	469.7	501	633.5	405.9	500.6	472.2	494.6	554.3	569.3	438.6	428.6	429.8	479.1	467.7	671.4	575.1	568.4	419.3	590.2	520	591.1
ILMN_1124	344.7	344.1	348.3	386.9	293.3	326.4	383.1	417.9	302.5	331.8	382.3	389.4	470.9	322.9	388.8	417.2	414	568.3	379.5	357	323.6	347	376.4	364.8
ILMN_11240	113.7	138.1	121.5	128.1	114.7	126.2	138	124.6	112.4	129.7	118.2	129.2	118.4	115.1	114.9	99.4	150.4	139.1	123	117.2	112.7	134.4	126.7	127.7
ILMN_11242	186.9	228.9	263.6	209.5	213.1	262.8	237.9	200.2	179.9	220.4	223.3	217.9	208.5	201.7	191.2	209.4	206.8	211	288.5	243.5	235.6	200.9	213	223.1
ILMN_11243	772.5	891.8	746.6	752.5	599.3	739.1	796.2	550.6	557.9	761.3	690.5	623.5	661.4	893.3	623	550.5	833.2	667.9	488.8	719.8	841.5	846.6	730.7	766.9
ILMN_11248	601.2	569.6	786.4	769.3	642.4	585.7	810.8	713.7	625.4	628.7	579	646.1	681.4	707.1	827.1	803.5	672.2	639.7	592.4	577.2	700.3	654.7	683	763.1
ILMN_11251	1664.5	1497.3	1503.7	1400.9	1259.1	1068.1	1701.1	1653.4	1174.3	1280.8	1334.7	1847.2	1334.9	1572.4	2122.7	1527.5	1971.8	1851.9	1529.2	1207.8	1312.5	1604.4	1791.6	1717.9
ILMN_11253	131.6	103.4	103.2	104.5	98.2	101.7	126.4	113.3	91.1	110.7	112.1	121	99.7	98.4	97.5	98.4	107.8	113.8	110	110.7	124.4	115	126.3	91
ILMN_11255	130	112.1	128	122.2	132.2	135.8	120.3	108.4	132.9	120.2	135.4	128.3	144.9	121.7	114.1	142.2	131.2	141.4	116	151.7	118.8	129.9	117.4	123.2
ILMN_1126	107.5	121	132.2	141	125.2	136.4	122.7	124.3	125.2	140.7	126.8	125.2	112	120.6	105.6	104.3	115.6	126.4	120.7	124.3	138.7	138.1	106.1	91.2
ILMN_11263	107.4	115.4	97.6	100.2	114.8	108.5	104.3	110.7	110.3	105.3	106.8	104.9	102	94.5	110.2	97.8	110.3	118.7	103	105	114.6	115.8	118.9	95.3
ILMN_11264	1024.9	1180.1	1257.2	1227.9	1158.6	1165	1184.3	1239.7	949.5	1229	1079.1	1221.7	1227.8	976.9	1202.4	1144.5	1089.4	1660.9	1156.4	1267.1	1264.6	1004.7	1086.1	1332.6
ILMN_11265	132.7	153.4	133.6	130.7	143.5	123.1	123.3	118.3	122	136.6	149.1	149.7	127.3	109.3	117.1	126.8	159	129.9	143.3	156.2	136.5	137.9	145.8	120.2
ILMN_11266	134.2	122.7	121.3	135.3	149.5	141.3	129.2	163.5	134.6	163.3	111.5	171.4	143.8	128.8	156.3	122.1	157.2	152.1	116.8	174.7	134.5	137.1	155.9	141
ILMN_11267	91.6	96.6	109.2	100.5	100.4	95.5	113.5	103.1	102.6	107.5	101.4	113.3	109.6	102.7	101.5	103.6	116.2	105.6	101.2	95.8	99	106.2	121.4	91.3
ILMN_11268	85.6	88.3	87.4	76.8	81.6	87.1	79.6	83.2	91.7	95	77.2	79.6	82.2	84.6	75.4	73.6	84.3	90	88	82.9	78.6	80.7	84.9	87.9
ILMN_11269	332.9	322.3	561.5	539	475.3	473.5	415.9	611.8	372.3	413.9	393.6	474.5	609.6	379.8	629.7	309.3	418.6	444.7	493.3	438.2	634.2	473.6	362.5	546.1
ILMN_1127	140.1	126	129.6	124.4	105.2	110.4	121.3	97.3	114.6	117.7	103.6	108.8	117.2	123.1	113.9	103.6	138.3	130.9	101.4	114.2	132.2	126	118.4	108
ILMN_11270	95.3	89.7	103.2	92.6	92.2	100.5	96.3	92	103.5	96.3	79	85.5	87.2	82.9	87.2	83.4	96.2	94.8	92	87.4	84.8	90.7	82.9	85.8
ILMN_11272	1494.3	1517	1824	1718.6	1767.3	1604	1791.4	1692.1	1205.5	1701.5	1443	1717	1417	1580.9	1776.8	2170	1690.3	1904.9	1944.1	1619.5	1925.1	1808.7	1878.4	2031.2
ILMN_11273	94.8	84.4	86.4	88.9	77.1	84.7	86.1	76.9	90.2	90	80.8	81.7	77.1	80.6	76.2	82.3	84.8	88.3	82.2	80.9	84.4	80.2	79.4	84.3
ILMN_11277	132.7	120.9	133.4	119.3	115.1	147	118.7	127.8	116.9	133.2	118	118.7	133.1	120.3	124.7	111	146.9	150.2	116.7	137.5	104.7	139.2	122.7	112.1
ILMN_11278	311.2	164	274.6	208.1	272.3	335	292	309.5	224.1	317.6	352	228	172.8	141	165.6	193	234.6	340.3	319.2	287.9	201.7	246.1	217.4	245.1
ILMN_11280	111	108.8	108	107.2	100.5	97.5	126.4	115.1	109.8	109.7	115	116.9	108.6	105.2	106.1	110.5	114.1	116.7	113.3	103	116.5	122.4	118.3	111.4
ILMN_11281	1667	1577.7	1828.3	1825.9	1633.6	1801.5	1561.8	1509.5	1427.3	1761.4	1740	1614	1533	1450.7	1600.9	1370.3	1961.6	1787.2	2088.6	1489.2	1708.9	1689	1443.7	1591.5
ILMN_11282	1045.4	959.5	1036.9	1228.7	873.9	1168.2	651.5	1341.4	1320.5	1278.2	1001.7	1085.3	1232.5	864.9	904.5	1031.1	1077.7	1137.7	1162.7	1298.9	906.8	1203.8	1102.3	1092.1
ILMN_11283	682.1	881.7	821.4	801.8	874.4	837.5	752.4	805.2	776.6	820.8	795.4	846	867.5	798.9	798.7	776.5	718	912.3	910	869.6	782.4	932.8	690.8	994
ILMN_11284	86	91.4	103.3	99.8	87.2	90.2	90.3	89.7	86.1	98.8	90.8	86.8	97.6	87.5	90.6	77.7	97.5	106.5	85.3	86.7	87.9	101.4	94	87.8
ILMN_11285	133.2	112.9	111.7	127.7	99.5	138.5	136.1	119.7	105.5	129.2	113.1	107.3	148.3	97.6	114	137.4	120.5	124.9	159.1	127.4	102.6	120.4	109.5	112.9
ILMN_11286	174.7	180.6	191.7	193.6	203.3	202.9	236.7	196.6	163.9	197.6	198.8	168.6	159.4	198	164	163.5	176.7	203.9	211.3	207.6	192.4	169.2	209.2	197.7
ILMN_11288	191.8	209.7	199.9	229.5	198.8	224.1	167.7	237.9	179.5	238.6	218.3	231.8	255.9	196.1	189	167.5	218.2	190.4	214.1	264.5	189.4	225.3	194.7	163.9
ILMN_11289	542.9	493.8	311.1	343	441.9	434.7	288.7	255.9	345.3	232.1	312.3	427	298.9	507.3	409.9	298	353.1	392.5	413.2	590.7	253.4	431.7	356.6	584.1
ILMN_1129	101	91.7	89.8	75.9	100.3	97.2	96	99.8	104.1	108.2	92.6	99.9	102.6	82.5	93.9	99.7	102	98.4	88.2	102.9	105.3	87.1	86.4	92.4
ILMN_11290	740.6	168.4	465.3	321.2	664.9	771.1	491.9	296.6	604.9	1044.9	1542.3	397.9	277.4	168	300	501.9	442.7	563	363.9	869.2	265.2	228.5	392.4	339.9
ILMN_11291	80	87.7	79	80.7	84.1	84.2	88.8	87	79.7	91.9	81.2	78	79.4	82.4	79	76	98.6	90.5	88.6	81.3	85.9	80.3	96.8	77.4
ILMN_11292	447.8	379.6	552.1	473.3	520.8	454.4	495.3	477	414.9	548.6	504.6	417.1	448.4	442.2	552.4	485.2	442.3	520.4	453	505.8	551.7	521.5	428.4	485.8
ILMN_11293	681.8	694.3	825.5	717.9	677	619	720.9	601.3	613.7	696.6	672.7	793.8	751.1	675.6	844.9	744.1	750.5	754.3	648.4	746.2	759.3	858.5	848.3	914.3
ILMN_11294	144	159.7	152.9	134.4	139.8	168	119.4	221.2	209.1	155.5	130	215.4	140.8	223.9	123.7	128.3	150.3	150.4	194.8	167.8	133.5	136	129.1	156.2
ILMN_11296	150.3	121	129.4	128.4	115.5	143.1	129.7	138.7	113.8	140	110.3	119.6	136.6	140	140.6	107.9	122.8	133.2	127.9	124.7	132.5	124.3	123	131.7
ILMN_11298	90.7	86.3	82.3	76.5	76.3	74.2	79.7	82.7	84.7	92.5	77.7	75.8	72.6	82.4	78.4	76.9	87.3	85.8	81.1	84.7	77.1	77	76.9	71.3
ILMN_11299	293.1	292.5	326.8	309.2	234	275.1	279	292.5	228.8	275	270.9	236.8	303.8	296.5	293.2	274.3	283.5	296.6	330.4	286.1	287.2	310.3	233.8	285.4
ILMN_1130	265.3	207.9	257.5	231.7	198.6	220	158.9	232.5	217.3	219.8	247.4	198	205.3	248.9	201	181.6	241.6	219.3	203	205.8	194.8	238.9	217.5	249
ILMN_11300	220.5	213.8	227.8	212.1	222	225.8	208.8	219.6	173.3	205.6	201.6	232.9	252.2	218.3	220.3	213.8	237.5	258.2	245.1	278.3	204.4	214.2	236.5	256.6
ILMN_11303	325.5	430.4	354.2	420.2	507.6	387.7	387.3	366.5	323.7	466.9	471.7	546.1	481.6	475.6	394.8	360	470.8	506.1	513.8	501.4	347.9	410.2	422.7	430.6
ILMN_11305	85.2	94.7	98	83.8	85.7	79	93.4	87	90.4	93.3	91.1	90.1	88.9	80.3	88.5	89.7	96.8	92.2	88.2	84.5	82.7	90.4	85.7	91.5
ILMN_11306	84.5	85.7	82.3	92.4	80.4	74.1	96.8	80.4	77.9	86.2	73.6	78	74.4	72.9	76.3	77.2	93.1	85.3	88.2	84.8	88	80.9	76.3	77
ILMN_11307	1821.9	1818.4	2286.1	2262.9	2126.6	1930.5	2025	1807.8	1526.7	1818.9	1644.4	2046.9	1674.5	1952.8	2144.6	1999.9	2259.3	2769.9	1934.6	1877.5	2650.5	2334.5	2170.7	2267.1
ILMN_11309	621.7	608	637.5	621.7	673.2	730.6	664.9	736.5	587.6	724.2	709.7	670.7	727.1	600.6	631	645.9	700.4	838.7	714.4	721.6	646.8	753.4	677.2	703.2
ILMN_1131	90.8	89.9	91.5	89.2	94.4	88.3	88.3	88.9	89.6	91.1	85.4	88.3	81.5	86.6	83	75.1	92.3	95.1	89.4	86.9	88.1	92.7	88.9	90.5
ILMN_11310	2528.8	1878.6	2682.4	2503.9	2347.3	2520.1	2253.9	2463.5	1849.9	2658.1	2503.5	2170.1	2444.7	2330.8	2922.5	2090.8	2273.6	3008.2	2781.4	2761.4	3067.7	2501.3	2343.9	2454.6
ILMN_11312	300.3	354.4	341.6	318.4	250.1	215.3	270.6	300.1	252.1	305.3	247.7	294.9	344.4	268.5	505	262.8	341.2	423.3	291.9	295.6	477.3	436.4	251.4	314.7
ILMN_11313	1303.1	1181.9	1275.2	1180.8	1471.9	887.6	1431	1272.2	1020.8	1070.6	1001.6	1165.3	1251.2	1078.4	1794	1653.6	1415.5	1398.2	1157.3	1399.5	1331.9	1671.4	1342.9	1763.5
ILMN_11317	92.8	86.4	90.6	93.3	92	87.4	81.7	86.7	95	90.9	81.9	89.1	85.5	84.2	78.8	82.2	89.6	91.2	88.5	86.9	89.2	82.4	82	94
ILMN_11318	644.7	512.6	477.1	534.3	463.4	865.3	398.8	593	500.1	664.2	561	610.4	653	559	487.1	480.9	490.9	588.2	594.7	610.6	498.6	491.2	536.7	607.6
ILMN_11319	427	339	422.9	368.3	343.6	365.8	363.9	325.7	302.1	335	390	391	327.7	357.7	355.6	315.4	339.4	369.2	418.4	350.2	391.3	395.4	354.1	377.9
ILMN_1132	748.6	832.1	753.8	847	601.9	913.7	731	1066.8	805.9	576	701.9	605.8	986.5	910.9	609.6	494.6	1175.8	754.8	611.1	615.2	731.7	619.7	501.1	673.8
ILMN_11321	99.2	76.6	92.5	93.8	87.4	88	99.7	82.6	81.7	94.1	101.8	100.7	88	88.5	87.4	83.6	102.6	100.4	85.3	119.7	93.3	109.6	92.1	90
ILMN_11322	977.9	1049.6	982.8	1008.5	957.1	1151.8	790.4	938.1	1006.2	1104.6	1057.3	939.7	900.1	856.6	864.9	755.9	1013.7	1106.3	909.1	941	1019.9	1111.8	935.4	959.4
ILMN_11323	100.2	83.4	101.2	94.1	99.8	111.8	88.3	90.5	94	99.3	101.7	94.1	89.8	83.1	81.8	86.2	101.2	108	88.4	96.1	94	99.8	102	84.6
ILMN_11325	81.5	74.5	80.2	78.7	99.1	90.1	76.9	84.7	99	93.4	81.1	77.4	84.8	85.7	86.8	80.1	85.4	94	92.2	82.8	85.9	83.5	84.3	82.5
ILMN_11327	97.5	99.1	104.8	99.6	104.3	102.8	95.3	115.7	107.4	105.6	90.3	107	109	99.8	87.3	92.7	94.8	98.3	101.7	111	110	106.3	101.4	102.9
ILMN_11328	109.2	106.8	111.9	93.9	114.3	104	103.3	104.6	100.9	123.6	96.3	102.9	99.1	93	84.8	97.5	108.5	107.7	132.6	109	102.5	95.6	103.5	101.1
ILMN_11329	1604.9	1256.1	1639.9	1441.8	1287.8	1305.5	1557.7	1352	1203.8	1571.3	1387.9	1218.2	1393.2	1221	1593.6	1521.2	1644.7	1360.2	1479.9	1282.6	1737.7	1565.4	1451.5	1417.6
ILMN_1133	1047.1	1085.1	1327.2	1197.4	1157.1	1412.2	1116.2	1307.6	1135.4	1302.4	1296.3	1333.5	1132.4	1150.7	1076.4	1128.6	1236.7	1416.3	1363.6	1437	1208.4	1396.6	1455.8	1601.1
ILMN_11331	1554.5	2348.8	1663.2	2128.9	2119	1563	2123.3	1781.4	1382.6	1647.6	1533.3	1934.3	1666.4	2079.2	2411.2	1821.8	1782.1	2082.5	1692.8	1809.1	2110.5	2026.8	1845.5	2058.7
ILMN_11333	98.1	93.2	116.8	91.1	89.2	110.8	74.5	78	89.6	111.6	102.9	93.3	79.8	84.3	73.5	78.9	87.4	124.4	110.2	98.2	88.8	98.1	93.2	107.9
ILMN_11334	475.6	375.5	480.2	436.9	413.1	559.9	428.6	536.7	406.3	451.7	538.3	538.4	450.7	422.3	369	434.6	485.8	647.1	458.9	590.7	377	484.2	471.6	451.3
ILMN_11335	101.9	93.9	106.6	121.1	98.1	107.6	104.7	107.2	96.4	103.8	111.6	97	97.1	93.9	123.3	89.8	109.1	103.7	94.7	102.8	105.9	102.7	100.8	100.5
ILMN_11338	117.9	105.9	108.2	107.4	97.6	104.8	105.6	114.2	113.8	113.8	103.2	105	114.2	106.3	108.2	107.4	121.5	119	97.5	115.8	117.7	101.8	117.9	102.3
ILMN_11339	88.5	83.3	81.8	79.2	82.6	83	80.7	81.2	86.2	91.2	81.8	78.3	81.6	76.9	86.5	81.5	85.8	87.8	76.2	81.1	81.4	85.4	80.5	80.2
ILMN_1134	144.4	147.7	170.7	145	221.9	206.3	167.5	157.3	146.1	168.3	194.8	165.9	240.9	150	137.9	127.5	155.1	187.4	177.9	160.9	167	172.2	128.3	148.5
ILMN_11340	252.9	573.2	164.9	177.9	148.4	119.7	403.6	313.1	227.8	144.4	115.8	125.4	480.5	1759.5	317	163.8	225.3	186.2	126.7	160	202.2	151.7	208	157.5
ILMN_11341	17868.2	19075.6	19768.8	17864.3	20732.9	19215.5	17870.3	19978.3	19140.3	17831.9	20756	19687.4	18770.5	16868.1	19114.6	20535.3	18165.5	22985.4	21706.2	23948	17728.8	20571.6	21840.5	20975.7
ILMN_11342	86.2	80	85.8	80	81.5	82.8	90.4	83.7	83.4	90.2	79.6	82.1	77.6	72.8	76	83.1	87.3	98.9	82.1	88.6	82.1	76	93.5	78
ILMN_11343	83.4	88.2	87.4	77	83.3	90.3	85	83.6	88.4	96.9	92.7	88.9	79.2	87.3	79.3	79.7	94.9	97.8	87.3	77.6	93.3	94.6	83.4	84.4
ILMN_11344	142.1	125.1	131.3	138.8	121	133	111.7	134.2	133	136.7	122.7	114.2	142.3	105	112.6	117.7	135.2	150	128	150.9	135.1	133.6	155	123.3
ILMN_11345	840.3	687.9	634.3	786.4	730.7	876.6	597.5	920.7	582.8	994.2	893.8	645	846.4	568.7	486.2	520.5	672	668.5	831.6	759	626.1	724.6	704.9	678.2
ILMN_11347	1645.1	2145.4	1532	1753.4	1351.3	946.8	2440.4	1484.4	1140.7	1240	1173.3	1358.2	1985.7	2136.3	2202.3	2068.2	2151	2124.3	1063.3	1503.8	2725	2163	2190.1	2250.3
ILMN_11348	132.9	140.9	116.9	114.1	120.7	121.3	119.7	114.7	114.1	128.4	140.9	116.3	115.8	123.7	114.6	115.3	127.9	117.5	129.5	128.8	108.2	114.6	122.2	137.5
ILMN_11349	94.2	83.4	89.3	93.1	81.6	85.8	89.7	80.2	79.9	86.8	93.2	86	81.9	78	80.5	88	94.8	89.1	84.8	87.9	85.9	78.7	91.3	81.7
ILMN_11351	2069.4	1946.3	2361.4	1911.8	2062.6	1813.4	2244	2000.8	1787	2012.6	1818.9	1897.5	1747	1904.7	2161.1	1993	1929.9	2240.1	2184	1961.7	2360.3	2077.4	1854.2	2308.8
ILMN_1136	511.3	414.6	530.5	592.3	475.9	368.6	456.9	576.1	382.5	412.6	389.7	487.3	649.3	461.6	537.9	488.6	503.5	464.7	338.3	488.2	570.8	527.6	561.7	495.2
ILMN_11360	363.7	376.9	457.4	416.7	445.9	409.9	322.2	376.4	357.4	452.7	402.3	429.2	459.2	437.5	367.7	364.7	377.2	474.2	374.8	511.7	430.1	435.6	411.8	442.9
ILMN_11361	277.3	232.8	377.4	292.1	340.8	714.2	261.8	400.6	187.9	365.3	320.7	222.3	252.2	195.9	217.7	188.3	223.6	413.1	330.4	273.8	305.8	288	172.6	248.6
ILMN_11362	372	348.8	403.2	387	392.1	371.8	334.4	327.7	295.6	328.5	348.5	312.3	379.1	370	340.6	310.4	359.7	394.7	381.1	359.8	403	328.2	347.7	318.4
ILMN_11366	122	113.5	89.5	100.8	102.6	111.6	123.8	104.2	104.8	118.1	103.9	101	104.1	87.6	96.7	92.5	100.7	104.1	113.9	102.4	115.8	101.5	101.5	108.6
ILMN_11368	7875.1	7060.9	6905.3	6165.5	6540.4	8057.6	5942.4	7805.8	7642.6	8025.7	7355.9	6541.2	8061.6	6120.9	6354.7	6345.2	7886	7968.4	9952.3	6323	6238.8	7698.3	7500.7	9483.3
ILMN_1137	93.5	100.2	94.8	83.7	102.5	93	89.7	103.3	103.6	102.9	90.5	92	151.1	87.8	83.9	77.1	96.7	95.1	92.3	96.5	82.5	83.2	91.9	93.2
ILMN_11370	97	93.7	133	100.2	96.9	99.4	100.2	101.3	99.3	101.4	113.3	99.8	97.1	94.5	90.8	84.9	100.9	106.4	112	112.1	103	103.6	111.8	101.9
ILMN_11371	86.3	87.1	81.6	78.4	85.5	76.8	80.1	83	86.9	91.1	78.1	86.2	87.6	82.6	81.8	78.2	83	90.2	82.5	81.9	88.8	83.5	86.3	81.4
ILMN_11375	420.4	369.1	311	358.6	299.9	330	335	317.3	372.2	274.5	511.6	324.2	255.5	283.8	314	285.6	539	547.6	452.2	295.7	242.2	319.2	328.8	233.3
ILMN_11376	264.9	207	271.3	318.2	199.7	193.2	200.7	247.9	196.9	192.1	160.8	219.8	308.5	267.4	228.2	208	247.8	248.3	166.4	208.6	321.5	248.7	202.2	189.9
ILMN_1138	413.4	458.2	462.8	412.5	417.8	529.6	409.8	434.6	481.9	539.1	464.9	507.5	419.9	400.5	369.9	316	486.4	525.9	607.7	510	453.4	403.3	480.7	429
ILMN_11384	284.4	282	312.4	289.6	272.6	249	316.7	290.5	273.6	359.8	365.5	276.2	291.4	267.4	305.2	322	311.2	368.6	314.1	310.3	264.3	261	338.8	304.9
ILMN_11386	78.4	77.2	79.5	84.5	87.3	80.3	82.7	76.1	81.7	91	84.8	79	80.4	71.3	84.2	73.5	101.8	86.7	85.8	90.3	86.6	75.8	79.4	84.6
ILMN_11387	102.8	92.4	108.6	100.6	92	97.7	105.7	93.3	106.5	90.9	103.4	94.8	113.6	93.8	92	85.2	96.7	95	92.5	113.2	99.5	105.5	106.8	102.9
ILMN_11388	112.1	110.3	120.5	88.7	103.5	98.9	115.3	120.9	95.5	117.3	98	101.9	104.1	98.4	113.8	101.9	106.2	98.9	116.2	115.2	103.4	108.3	108.9	92.9
ILMN_11389	175.1	192.9	153.1	172	159.2	165.1	139.1	181.2	163	148.4	159.3	177.1	163.5	168.6	120.6	141.9	167.1	171.7	202.3	130.3	165.4	171.4	164.4	143.4
ILMN_1139	407.4	322.1	510.7	582.7	386.5	393.5	420.2	427.1	374.1	378.6	453.1	351.6	695	435.9	657.9	540.2	663	517.9	412.8	459.8	481.9	543.1	462	381.6
ILMN_11390	122.9	98	130.5	125.7	122	116.2	114.6	135.5	102.4	140.6	112	109.4	120.7	109.2	140	182.2	145	128.9	107.8	105.2	134.4	164.3	148.9	129.8
ILMN_11392	102.8	102.5	80.9	89.3	112.6	95.7	121.5	105.3	89.9	111.2	90.9	87.2	111.1	102.3	88.6	96.1	96.9	103.9	129	118.5	97.4	89.8	98.7	94
ILMN_11393	97.8	92.3	94.3	97.2	94.8	90.2	97.5	97.9	89.2	102.9	92.4	82.4	85.5	87.7	86.5	87.5	111.2	101.9	96.5	105.5	93.2	92.8	89.7	90.7
ILMN_11394	105.9	93.7	103.1	85.3	103.6	104.1	94.6	104.8	98.5	92	110.6	103.2	88.1	82.9	92	76.1	99.8	119	113.5	97.7	127.8	103.9	79.9	89.9
ILMN_11395	151.7	178.1	164.7	159.7	167	175.8	138.2	146	146.9	168.6	148.1	168.6	172.4	147	129.8	169	163.2	172	157.5	168.2	147	177.7	162.9	170.8
ILMN_11396	145.2	116.5	126.5	116.4	115.3	124.9	133.8	111.6	112.2	115.9	140	122.2	104.6	113.2	111.2	132.7	107.9	115.8	114.3	128.6	119.5	100.6	110.6	101.7
ILMN_11397	110.2	105.9	102.5	95.4	96.5	109.3	96.7	85.2	97.8	108.4	100	106.8	93.1	79.9	89.1	96.7	99.1	96.6	98.1	93.7	98.7	111.8	107.4	87.1
ILMN_11399	9949.2	10191.4	9879.2	11229.2	9671.5	12082.3	11135	11670.6	10633.2	13762.8	13056.8	13274	12091.8	10636.6	10124.8	11285.5	14015.1	13504.3	11364.5	12833.5	13172.8	12657.4	12407.8	10698.7
ILMN_1140	103.4	100.7	98.1	99.4	108.1	103.2	101.7	101.3	108.5	95	109.9	107.5	117	106.6	91.2	97.5	108.7	108.9	98.4	117.7	104.4	117.4	100	104.8
ILMN_11402	88.6	78.5	78	82.5	82.5	80.5	84	77.3	82.9	89	74.3	77.8	72.1	79.9	79	76.2	82.7	86.5	78.1	78.3	71.8	80.3	77.5	79.5
ILMN_11403	185.6	137.2	178.3	153.6	161.5	224.6	127.4	177.3	200	162.1	206.8	154.5	205	157.8	129.8	131.9	173	173.9	194.6	195.9	157.3	153	160	133.6
ILMN_11405	96.1	95.9	82.6	80.2	97.3	93.8	90.2	91.6	96.7	101.1	86.6	86.8	90.7	85.9	86.9	83.5	88.6	97.9	94.1	86.7	99.9	85.3	89.3	87.8
ILMN_11407	887.3	619	690	770.7	905.1	751.9	630.7	879.7	691.4	716.8	727.9	745.6	739.8	617	714.2	819.9	766.8	1027.3	924.6	775.7	911.6	817.6	887.1	977.1
ILMN_11408	165.6	182	159.5	177.7	194.5	203.3	162.2	166.5	152.2	200.9	201.1	220	183	154.5	157	152.8	155.1	235.9	228.6	193.7	186.2	186.6	224.2	207.6
ILMN_11409	4935.6	4918.2	5768	5666.3	4226.2	4464.2	5423	5364.7	4091.9	4552.6	4691.6	4808	5552.1	4701.5	6047.9	5516.8	4632.3	5339.2	4341.1	5439.4	6212.1	5863.4	5328.8	5061.7
ILMN_1141	149.6	146.9	146.6	160.8	138.6	157.6	140.4	141.9	143.2	147.4	154	186.2	150.3	140.3	161.8	142.3	153.7	149	149.4	153.9	157.9	165.5	151	163.3
ILMN_11410	31350	30759.2	32596.2	28798.5	32941	31286.5	30549	30429.6	29313	29612.8	33400.2	33967	31038.8	28486.8	27161.9	34139.4	33346.5	36075.1	33878	36058.7	26812.2	31337.4	36022.9	37527.5
ILMN_11411	421.5	489.8	426.2	491.8	392.8	546.1	323	481.5	402.6	515.5	426.8	462.2	523.3	400.5	361.4	324.7	451.7	524	477.7	476.1	459.1	481.4	458.9	372.6
ILMN_11413	260.8	206.5	259.2	242.3	269.6	241.9	197.6	271.7	214.2	240.3	222.3	261.6	262.1	209.9	252.9	272.3	240.2	293.4	289.8	218.5	228.8	223.4	227.8	292.2
ILMN_11415	9756.6	9669.8	12997.5	13596.8	12981.7	9126.7	15031.9	10786.9	8683.1	10277.6	10473.3	10686	10376.4	10409.1	15545.6	11002.7	12812.7	11436.1	9032.5	10871.3	16770.2	12306.5	12673.5	12365.1
ILMN_11416	103	120.6	99.7	104.5	108.1	105.6	93.7	102.5	96.4	109.1	107	107.3	105.2	87.6	91.6	112.1	94.3	105.8	104.7	123.8	91.1	95	103.2	104.2
ILMN_11417	816.5	702.3	778.2	899.4	811.4	1027.1	703.7	929.7	697.6	920.3	895.8	874.5	901.5	714.2	757.7	830.1	831.6	1120.8	789	929	879.9	841.4	822.6	801.3
ILMN_11418	103.6	89.8	90.1	95.1	92.6	90.5	101.3	110.4	104.5	106.5	84.3	100.4	97.9	86.8	79.9	86.9	94	103.5	91.9	85.5	84	104.1	97.2	89
ILMN_11419	127.8	147.7	150.1	151	121.3	183.3	128.4	147.2	136.6	147.5	148	152.2	174.8	117.5	119.8	116.8	148.6	182.2	157.1	179.6	121.2	136.7	133.7	116.3
ILMN_11423	88.5	83.4	79.6	72.1	82.2	82.6	90.5	85.3	83.5	95	83.2	80.9	70.1	79.9	69.2	72.9	85.9	95.2	82.3	80.8	85	80.2	78	79.9
ILMN_11425	164.9	164.1	181.7	195	157.9	159.3	152.1	176.3	147.5	147.4	159.9	178	167.1	148.5	146.2	161.8	180.5	199.8	216.9	180.7	169.9	136.1	208.1	224.4
ILMN_11426	92.1	86.4	91.6	83.4	87.6	85.7	91	105.1	94.1	102.6	107	90.2	90.1	81.6	79.2	81.5	92.2	91.4	89.3	96.7	77.7	83.3	86.4	82
ILMN_11427	86.4	89.6	81.7	82.5	89.6	96.3	98.9	76.1	80.6	90	75.8	83.4	91.1	74.7	85.5	75.6	91.3	92.8	81.8	81.5	83.1	92.2	79.2	79.5
ILMN_1143	1219.8	1162.9	1406.2	1221	1433.8	1481.5	1426.4	1298.8	1181.7	1330.9	1292.6	1372.8	1179.4	1141.1	1230.1	1424.7	1276.4	1703.5	1521	1332.3	1689	1521.7	1409.6	1498.9
ILMN_11431	86.1	81.3	89.2	78.4	82.9	82.2	80.8	94.6	83.1	88.2	86.3	79	84	89.2	87.6	76.5	81.2	93.4	77.2	80.7	94.7	75.6	82.9	76.7
ILMN_11434	653.2	611.6	681.9	744.2	766	730.1	646.9	759.6	702.5	792.9	680.8	689.9	604.9	555.3	509.2	706.1	759.7	804.6	740.5	700.8	556.1	699.6	694.6	708.5
ILMN_11435	107.2	96.1	102.9	102.2	115.3	104.9	104.7	100.8	99.9	103.4	102	93.8	86.5	88.6	84.4	100.6	111.9	125	99.7	98.4	98	107.5	106.3	108.6
ILMN_11436	724	690.4	841.5	644.8	624	901	589.6	704	606.9	898.9	781.5	739.3	618.4	578.3	704.4	586	669.6	836.6	840.1	680.3	779.8	694.3	642.9	666.4
ILMN_11438	689.8	688.8	732.5	692.8	857	836.2	641	751.4	616.2	821.1	768.6	879.6	739.2	583.9	647.5	770.4	731.8	1063.1	853.8	935.9	840.7	885.4	900	1074.9
ILMN_11439	121.2	106.2	111.1	124	108.6	107.3	108.7	111.9	106.3	113.4	121.7	127.5	112.5	108.1	92.9	103.6	118.6	115.1	117.7	120.7	98	99.8	104.8	106.2
ILMN_1144	102.4	103.6	106.2	102.8	112.2	110.1	114.6	94.7	103.5	109.1	110.6	125.5	98.8	101.3	100.3	95.9	104.9	110.5	103.8	117.8	106.3	112.9	97.8	103.8
ILMN_11441	1785	1531.7	1753.3	1758.4	1454.5	1583.2	1518	1736	1474.7	1618.6	1464.4	1674.2	1493.7	1623.8	1601.1	1745.9	1972.2	1882.2	1901.1	1769.7	1583.1	1858.5	1873.9	2023.2
ILMN_11442	164.6	198.7	244.7	250.2	275.8	511.2	157	244.6	191.7	311	216.7	244.9	316.6	201.5	165	153.1	184.4	265.5	318.8	242.9	174.2	185.1	169	165.8
ILMN_11443	112.3	108.5	110.6	96.6	113.1	94.7	114.9	103.9	95.8	116.5	126.7	105.6	101.6	90.8	85.9	90.1	104.7	111.9	106.8	110.3	104.5	106.7	106	96
ILMN_11444	96.4	93.9	94.5	87.1	93.5	89.2	88.7	83.4	94.8	88.5	90.9	91.6	80.3	84.9	90.9	83.6	98.5	95.7	93.9	88.7	85.8	89	95.1	93.4
ILMN_11446	144.8	152.5	167.5	185.5	149.3	154.2	133	140.4	135.6	162.3	145.2	141.7	147.7	162.5	156.5	157	164.4	147.8	164.6	170	190.7	163.8	152.5	139.8
ILMN_11447	107.9	97.2	99.9	96.9	98.7	96.1	94.6	108.1	111.6	117.4	101.6	108.8	107.4	108.7	98.3	93.7	126	132.1	93.5	120.2	99.5	100.7	106	91.5
ILMN_11448	75.9	83.5	81.9	87.2	89.3	76.2	77.5	82.7	84.7	92.4	84.8	68.9	72.3	73.8	71.8	75.4	96.7	83.8	81.3	81.3	84.2	74.7	78.3	83.3
ILMN_1145	102.5	91	84.3	105	85.5	105.8	90.8	96.6	84.2	104.4	90.5	91.7	102.4	92.1	94.2	86.5	99.7	101.1	90.5	91.3	85.5	104.4	93.2	80
ILMN_11450	93.7	102.8	82.2	94.1	90.8	95.9	84.4	91.8	87.4	107.7	93	99.6	76.7	81.8	91	89.8	95	93.2	84.8	112	101.6	92	95.4	103.1
ILMN_11451	95.2	79.9	86.3	83.1	87.4	86.8	84.2	100.3	85.4	93.8	85.5	81.8	73.1	70.9	79.9	83.4	92.6	100.6	85.9	77.4	77	78.9	82.6	76.3
ILMN_11452	179.5	174.3	185.3	219.5	159.4	166.4	143.2	172.1	177	181.6	168.5	169.3	159.6	178	167.1	182.4	211.1	212.4	203.8	184.7	156.4	193.7	147.4	154.2
ILMN_11453	99.3	112.9	120.9	103.9	106.5	104.9	101.5	99.2	98.4	113.2	109.5	98.4	100.7	97.4	103.5	87.6	114.9	99.8	112.5	113.1	112.3	106.5	100.9	99.6
ILMN_11455	111.6	105.7	105.7	96.1	100.4	95	94.9	81.8	92.7	99.5	96.8	91.5	101.4	104.2	101	85.3	108.1	88.9	93.4	101.1	87.5	104.5	95.7	100.5
ILMN_11456	97.6	107.5	112	110.3	100.3	102.4	111.8	120.2	98.1	109.8	107.8	92	95.9	98	107.2	82.9	102.8	123.5	109.6	106.6	103.2	100.2	102.4	107.2
ILMN_11457	589.4	1556.8	1064.2	1144.7	987.1	854.7	1441	1151.7	697.6	1070.8	1194.2	1778.5	1598.9	1374.2	1777.8	1277.9	1062.5	1217.6	750.5	1355.4	842.6	1341.1	1384.5	1315.9
ILMN_11458	824.8	737.5	999.3	899	822.7	834.7	881	742.5	672.2	853.5	703.2	769.7	765.5	834.6	896.7	800.1	897.8	964.6	833.3	834.8	948.1	781.6	812	904.7
ILMN_1146	681.3	500.7	768	614	747.1	1142.2	639.5	600.8	604.6	810.2	1079.4	672.4	515	419.2	431.8	611	513	982.2	838.3	815	520.6	594.3	651.1	650.1
ILMN_11460	108.7	113.3	119.4	109.6	108	109.7	112.9	121	103.7	111.2	101	104.4	112.1	107.8	99.8	94.3	113.9	118.4	98.8	108.6	95.6	112.1	117.8	109.2
ILMN_11461	294	276.3	345.8	339.5	327.2	297.3	281.1	362.2	277.4	313.1	327.7	311.8	341	299.2	316.1	330.8	339	324.1	343.8	331.4	346.4	301.1	291.6	376.6
ILMN_11462	96.4	84.9	91	77.5	85.8	76.1	87	83.1	85.2	86.9	91.5	91.9	74.1	76.7	81.3	77.3	87.7	90.4	96.3	92.8	84.5	95.9	78.7	90.6
ILMN_11463	152.1	216.1	185	192.4	188.1	217	153.6	169.2	175.1	200.4	162.9	182.4	206.7	179.2	222.8	180.6	201.9	197.5	194.2	190.7	227.5	201.9	211.7	194.1
ILMN_11464	101.2	103.6	101.4	93.7	96.9	114.3	93.1	102.5	97.4	117.6	99.4	104.4	95.5	108.1	90	94.3	104.2	117	102.5	108.7	103.2	104.7	95.8	93.4
ILMN_11465	100.9	99	90.4	101	89.5	101	92.7	89.8	92.4	102.4	86.5	94.5	82.6	86.7	84.4	87.6	100.6	104.3	85.2	98.4	89.5	83.2	87.5	85.3
ILMN_11466	91.2	86.6	84.1	81	98.6	79.9	98.6	89.1	97	111.6	87.2	86.7	81.4	79.3	90.5	88.3	93.8	95.1	89.4	88.1	91.3	94.2	96.2	94.8
ILMN_11468	92.8	103.6	108.6	107.9	92.6	96.5	94.6	102.6	94.3	103.1	95.5	96.5	104.5	89.3	98.4	110.5	106.5	96.7	99.3	103	107.2	108.7	92.6	102.6
ILMN_1147	299.4	315.2	275.7	333.1	352.5	316.1	199.9	308.7	284.1	319.3	288.2	389.2	280.6	425.8	368.3	193.3	336.1	318.1	378.3	306.9	251.7	295.9	419.1	274.1
ILMN_11470	4612.6	4213.1	5212.5	5449.5	5567	4607.5	5231.2	5493.2	3777.3	5728.9	5598	5027	5168.3	4273.1	5754.1	5210.9	5094.6	6752.9	5778.8	5713.9	5506.1	5276.5	4983.9	5558.2
ILMN_11471	121.4	137.1	115.6	117.6	114.9	98.7	118.6	114.8	94.9	100.9	107.2	121.7	107.4	86.1	121.5	112.2	119.1	122	107.4	113.7	107.9	102.5	119.2	130.6
ILMN_11472	101.6	98.6	111.6	107.2	112.6	95.2	97	98.8	104.7	122.1	92.7	100	105.6	103.3	105.5	100.3	108.2	111	104.4	97.1	98.2	106	108.6	102.6
ILMN_11473	158.6	147	173.4	152.2	151.2	170.3	166.9	162.8	169	165.9	159.4	166.3	177.4	170.3	153.4	156.9	167	192	172.1	179	163.7	179.4	197.8	153.5
ILMN_11474	99.7	111.6	110.9	106.5	108.4	107.8	103.4	111.1	105.5	114.8	103.9	115.3	108	97.9	103.4	105.8	116.8	107.2	98.6	112.1	108.8	100.8	109.7	107.4
ILMN_11475	954.9	760.3	962.8	819.6	764.9	975.7	865.2	853.7	719.1	852.9	941.6	772.5	723.5	751.2	871.7	766.3	837.3	930	849.1	816.2	802.9	802.1	699.6	893.8
ILMN_11476	125.6	121.1	121.7	107.8	108.6	109.9	113.3	120.9	105.2	130.7	106.4	118.1	113.3	109.2	109.8	103.5	120	128.4	116.8	122.9	104.7	115.7	101.5	115
ILMN_11477	277.8	293.5	280.4	302.7	334.9	344.8	277.8	381.9	253	322.5	292.7	321	348.1	270.2	248.8	332.1	290.1	423	313.7	399.8	255.4	339.6	370.9	340.7
ILMN_11479	205.2	223.5	273	299.1	249.5	342.2	248.1	246.6	240.5	297.2	278.1	269.4	253.1	186.8	236	200	224.2	288.6	280.7	256.8	307.7	236.2	219	241.3
ILMN_11480	2665.4	2584.4	3119.7	2863.4	2920.5	2395.2	2330.3	2755.7	2299.7	2820.9	2358.4	2507	2697.4	2477.5	2270.7	2687.8	2712.2	2876.6	3346.3	2873.3	2969.2	3022.9	2759.5	3056.5
ILMN_11481	543.1	510.3	616.6	733.5	595.2	647.1	582.1	670.9	507.7	545.1	687.9	702	717.9	597.9	541.8	563.4	550.1	722	696	670.1	658.8	734.2	544.8	730.9
ILMN_11483	88.5	88.3	108.1	91.8	86.4	87	91.6	84.3	98.1	93.8	97.4	92	82.9	89.6	98.6	87.1	90.8	83.9	105.7	95.3	100.1	85.1	91.3	97.9
ILMN_11485	108.5	100.7	102.5	114.2	111.9	119.2	111.5	101.1	97.9	131.1	118	110.3	94.1	96.6	112.4	98	122.1	141.1	121.1	121.8	124.1	96.2	113.8	100.6
ILMN_1149	1006.3	1037.9	1092.7	1110.5	1037.6	925.7	1077.9	996.8	957.4	1015.8	1006.2	1089	1051.8	969.6	1048	1073.8	1116.6	1191.2	1082.5	1361.4	1123.8	1192.4	1170.1	1283.1
ILMN_11490	95.3	92.4	94.7	89.2	102.9	95.9	104	95.7	93.5	106.6	93.8	96.2	98.4	93.6	86.8	86.6	99.1	103.7	92.7	110.6	92.2	100.1	89.7	96.5
ILMN_11492	789.5	711.8	948.6	822	751	789	724.7	959	722.7	771.5	706.1	828.5	860.5	772.4	684.5	744.6	846.3	879.5	794.2	858.8	729.7	761.3	772.1	883.4
ILMN_11495	91.5	87.5	101.3	79.5	86.1	92	98.8	82.6	91.4	95.6	83.8	78.8	86.6	83.6	90.9	73.2	105.5	91.3	90.6	78.7	92.6	90.2	82.8	87.3
ILMN_1150	117.1	115	125.5	121.4	119.7	138.8	112	120.8	112	125.7	112.9	117.3	119	109.6	101.8	95.9	117	114.9	132.4	111.3	128.4	121.9	118.6	106.2
ILMN_11502	208.5	188.3	210.1	190.2	201.4	196.8	167.3	215.4	157.7	187.2	176.3	169.8	193	172.8	175	173.5	199.8	209.3	169.3	194.1	177.3	193.1	205.1	173.9
ILMN_11503	139.1	114.5	135.9	127.4	171.2	201.1	129.6	146	129.5	136.7	117.1	130.2	137.7	99.7	112.2	111.4	142.4	189.4	123.1	133.6	131.8	144.5	143.5	110
ILMN_11507	96.8	95.8	86	89.6	83.7	89.5	77.2	86.1	76.8	95	83.6	71.1	91.6	84.7	78.9	82.2	93.7	91.8	81	105.2	86.9	89.8	89.5	83.1
ILMN_1151	122.4	142.7	124.6	117.1	103.3	120.7	105	119.7	113.4	112.7	119	128.1	135	115.6	110.1	105	127.5	123.9	126.5	140.3	122.9	123.7	124.2	114
ILMN_11512	95.8	100.8	99.4	98.2	92.3	99.9	111.7	99.1	98.9	109.6	96	110.4	102.1	102.1	90.6	108.1	106.6	104.8	101.5	120.5	98.8	92.1	102.4	88.9
ILMN_11513	4751.5	5679.4	4677.3	5751.1	3028.2	3361.3	3847.1	4334.7	3263.3	4198.9	3400.1	3564	4402.7	5314.5	4711.3	5018.1	5879.2	4167.4	3659.2	3723.6	4981.1	4361.6	4462.6	3226.3
ILMN_11514	94.4	102.4	103	95.9	100.3	96.3	113.4	87.3	95.4	98.2	88.6	105.1	96.9	88.1	84.4	94	91.8	112.2	82.8	99.4	90.1	91.5	91.1	88.5
ILMN_11516	100.5	87.4	108.2	93.5	101.6	86.9	100	89.3	94.3	104.8	103.6	100.1	93.8	97.7	100.1	92.9	107.5	103.9	92.5	94.5	103.7	101.8	87.6	91.8
ILMN_11517	129.4	105.5	160.4	115.9	123.2	142.7	108.8	113.2	113.5	125.2	99.5	101.4	111	105.8	107.3	91	119.5	148	105.5	107.4	119.2	123.9	94.3	93.8
ILMN_11519	107.4	89	95.4	92.3	96.2	104.9	83.9	99.2	88.5	105.3	99.6	98.3	89.9	84.4	91.6	82.6	97.9	93.1	87.2	88.9	96.1	94.5	97.7	91.6
ILMN_1152	7095.4	7732.3	9668.9	8451.6	7375.3	7213.3	7078.8	6716.1	6265.3	9505.3	7448.2	6843.2	8280.9	7728.9	8199.9	6725.6	8185.7	9037	8521.1	8467.1	8229.1	7152.7	8242.1	7971.4
ILMN_11520	200.6	257.6	296.9	241.4	232.3	255.2	243.3	270.8	257.2	210.3	228.2	321.2	294.6	251.3	190.4	168.9	206.6	267.1	302.7	278.4	263.4	240.8	219.8	253.1
ILMN_11522	100.7	96.3	90.9	95.2	87.7	98	90.8	94.5	93.6	99.9	90.1	88.2	88.9	79.2	85	79.4	92.1	96.5	94.2	79.9	89.2	90.4	88.6	92.9
ILMN_11523	275.2	233	256.3	258.8	227.6	250.9	243.2	303.9	220.5	304.5	201.8	227.4	241.8	213.5	237.5	219.1	297.9	278.4	236.4	274.4	280.8	269.4	259.3	262.2
ILMN_11525	4803.8	10083.4	7319.6	1666.6	6813.7	7915.1	4736.4	4325.8	4081.8	3573.3	5493.7	5298	6063.7	4534.1	2146.8	2679.8	2870.7	6646.7	4247.8	3642.1	7985	3785.1	2304	1890.8
ILMN_11526	84	89.5	83.1	80.6	83.1	80	90	80.7	90.4	97.4	82.4	83.9	72.5	81.9	76.3	82.3	85.7	85.6	82.9	75.9	92.3	83.7	82.4	78.9
ILMN_11528	142.8	136.4	138.7	144.7	151.5	135.1	166.8	124.3	122.6	152.5	136.2	122.9	155.3	113.3	139.6	114.7	124.6	138.4	117.4	169.2	127.3	153.9	140.6	116.5
ILMN_11529	1069.4	891.7	1390.7	1325.7	1207.1	1134.1	1091.5	1794.6	1042.3	1008.4	1406.6	1399.2	1514	980.4	1351.6	1665.1	1464.4	1622.2	1109.3	1270.8	1293	1329.2	1444.8	1630.6
ILMN_1153	100	97.3	104.6	105.3	96.7	85.2	101.2	101.8	93.3	98.6	102	111.9	105.1	100	105	98.4	94.6	115.1	100.3	109.7	93.2	103.6	101.6	94.3
ILMN_11531	117.9	113.2	106.1	117.9	107.5	107.1	103.9	109.1	120.9	125.2	116.4	116.9	102.1	115.6	114.4	111.6	112.2	132.3	109	107.4	130.3	117	105.7	126.1
ILMN_11532	188	165.5	201.9	207.5	186.6	214.9	195.1	213.8	162.5	154.1	202.9	211.1	144.5	156.4	159.2	155.7	226.9	243	207	201.5	204.5	208	151.7	167.3
ILMN_11534	1087.9	1244.4	1612.4	1453.9	1747.2	2193.1	1103.4	1270.2	1332.1	1805.1	1112.2	1569.8	1383.2	1844.6	1347.2	1384.4	1420.8	1885.7	1907.5	1445.7	1822.7	2890.1	1278.8	1427.2
ILMN_11535	257.5	225.2	247	240.5	247.3	230.5	250.6	276.5	218.4	201.9	184.6	213	283.4	204.9	247.4	203	231.2	232.4	210.4	270.7	260.4	226.2	212.5	210.3
ILMN_11536	165.5	131.9	143.6	124.7	139.6	164.1	166.7	134.9	133.7	132.6	159.4	138.8	153.4	121.9	129.3	122.6	120.1	129.2	142.7	173.9	140.1	134.6	131.7	101.3
ILMN_11538	115.5	121.5	147.9	106.7	112.8	125.8	117.5	107.5	116.6	130.8	102.6	113.9	117	104.1	107.5	115.9	128.9	130	123.4	124.6	108	120.3	129.3	105.7
ILMN_1154	85.3	82.3	73.5	72.5	75.4	92.1	88.7	82.9	81.7	74.8	80.8	74.7	71.5	75.6	70.9	71.9	79.2	84.9	76.7	78.5	78.3	88.4	77.3	75.6
ILMN_11540	1102	1148.2	1328.2	1368.8	1080.7	842.1	1419	933	985.9	934.1	995	881.9	899.3	945.5	1169.6	980.8	1066.9	1112.2	1183.9	968.8	1127.3	1410.1	967	920.2
ILMN_11543	91.1	89.8	91.7	85.6	90.7	91.2	98.5	81.2	81.6	91.1	80.5	80	85.3	76.1	82	81.8	85.6	95.5	86.6	81.5	92.8	96.1	85.6	85.7
ILMN_11544	101.9	105.4	99.4	104	92.8	102.7	101.4	106.7	101.5	111.3	96.8	97.3	112.7	103.9	104.8	100	109.6	118.8	96.8	98.9	101.6	108	102.1	124.2
ILMN_11545	98.1	92.5	106.9	98.4	99.1	92.6	97.6	92.2	89.3	100.8	90.1	88.9	93.5	83.6	94.3	89.4	94.9	105.2	99.4	100.3	97.3	90.2	100.8	90.2
ILMN_11546	6326.9	3271.9	7666.2	5484.8	5527.1	6688.1	6171.1	6684.2	2965.7	5313.5	4372.5	5620.8	4550.7	4388.9	6579.2	5749.9	5346	7003	6946.1	5495.2	6558	6021.5	5757	6400
ILMN_11547	229.6	273.1	245.1	257.8	238.1	264.6	234.9	260.7	231.1	287	273.2	215.6	226.2	198.8	222.7	305.5	292.5	333.1	249	302.1	488.7	252.6	222.3	279.7
ILMN_11548	1498.9	5180.9	3086.6	1694.5	4625.3	2340.8	2637.6	2696.5	4072.4	1749	6998.6	1355	3191.4	2573.8	753.5	1100.6	3127.2	4604.3	5766.9	4758.5	1529.4	2183	1261.1	1364.5
ILMN_11549	82.7	82.9	75	72.8	77.9	77.5	74.4	77	86.1	93.5	72.9	90	72.1	60.9	72.9	67.7	62.2	72.9	74.2	73.1	77.2	75.2	72.5	71.4
ILMN_1155	95.7	86.8	98.8	91.1	90.3	82.7	85	88.8	94.9	96.7	86.4	93.7	91.6	81.5	81.6	82.1	96.3	94.9	88.1	88	90.5	83.9	89.3	89
ILMN_11550	85.7	81.9	86.8	80.6	79.6	73.5	86.4	82.1	82.8	90.3	77.6	74.8	72.5	80.2	81.8	77.8	90.4	82.7	76.2	82.5	80.3	84.6	78.3	75.2
ILMN_11551	93.6	91.3	84.5	88.2	100.3	92.2	97.4	93.2	95.9	95	82.3	89.7	90.1	84.2	82.8	89.1	96	97	85.8	90.3	94.9	84.3	106.3	95.3
ILMN_11552	1443.8	1392.3	1404.6	1502	1546.1	1390	1412.5	1418.7	1227.7	1669.8	1192.2	1428.2	1441.7	1452.1	1401.6	1417.7	1545.9	1712.9	1400.2	1554.9	1393.8	1651.8	1718.1	1528.2
ILMN_11554	127.6	149.1	196.1	159.3	145.6	146	132.1	152.2	137.8	156.7	148.4	151.9	165.3	129.7	123.1	112.8	134.2	128.8	187	153	151.8	152.2	148	134.2
ILMN_11555	1478	1675.2	1643.4	1630.4	1670.7	1862.2	1324.8	1494.3	1401.1	1549.9	1488.6	1631.3	1507.1	1493.2	1454.6	1407	1477.9	1895.5	1636.2	1715.2	1616.7	1568.6	1718.1	1476.8
ILMN_11556	383.3	462.2	481.5	525.5	428.3	492.1	394.1	460.8	334.6	441	465.5	428.6	396.7	413.6	350.8	332.6	436.6	459.4	497.3	442.3	476.3	525.9	379	418.1
ILMN_11557	100.6	104.1	103.3	96.7	97.1	113.6	111.1	101.3	103.7	121.9	108.4	82.8	79.8	83.2	96.7	88	101.2	115	100.9	90.1	113.1	114.6	104	96.5
ILMN_11559	82.2	68.6	74.6	75.4	71	71	73.3	70.2	76.2	77.9	63.7	64.6	70.6	62.5	70.4	65.9	73.1	74.3	69.1	80.2	70	74.4	70	62.1
ILMN_1156	84.7	84.7	83.5	81.1	79.5	79.5	85.8	82.7	78.2	82.2	85.9	76.2	86.5	73.5	73.5	71.1	90.2	84.6	73.8	84.4	82.8	84.7	90	84.8
ILMN_11560	100.2	97.6	93.6	97	97.1	95	96.4	95	90.5	107	89.7	94.1	99.2	86.2	88.4	89.6	102.1	103.5	101	100.3	95.7	90.8	105.7	88
ILMN_11561	98.1	101.7	92.9	92.5	92.6	111.7	92.7	106.9	96.5	96.8	106.8	96.8	104.1	96.9	90.5	97	107.8	98.6	118.7	101.3	96.6	105.1	98.1	104.5
ILMN_11562	125.8	112.2	120.7	119.5	113.2	140.9	114.4	139.3	122.3	137.7	132.9	142	118.4	109.9	113.7	114.6	122.5	115.4	133.4	139.5	122.6	104.7	106	105.7
ILMN_11563	213.6	222.7	211.5	224	260.5	176.5	201.5	216.9	228.5	286.7	209.9	244.2	181.2	185.4	212.6	197	253.3	255.6	219.5	201.9	208.2	232.7	277.6	282.2
ILMN_11565	99.3	96.8	103.6	87.6	88.7	89.1	98.6	87	91.3	97.1	80.6	87.1	87.8	78.8	88.8	85.4	96	92.5	80.2	88.1	95.6	87.2	94.6	84
ILMN_11566	11045.3	9547.7	12386.9	13664.3	12163	13481.7	12279.1	13699.2	10189.3	12724.2	10250.3	15303.5	12458.6	10622.9	14613.6	14317.1	12324.4	13709.8	12067.5	10622.2	15397.7	13449.6	13444.6	17752.2
ILMN_11569	256.9	217.9	285.2	251.7	260.1	262.7	246.1	246.9	216.8	269.3	267.9	258.1	259.5	230.9	207.5	243.9	259.7	251.3	295.1	260.9	256	248.9	248.9	261.1
ILMN_1157	1298	1268.8	1535.5	1608.5	1742.5	1146.5	961.3	1280.8	1017.7	1579.2	964.9	1131.7	1714.7	1203.3	1309.4	1165.8	1189.6	1569.2	1207.2	1401.1	1487.9	1505.9	1474.8	1184.6
ILMN_11570	510.2	691.2	442.8	624.5	574.1	526.1	724.2	485.7	390.3	508.2	562.7	781.9	583.2	621.9	628.1	636.1	560.1	682.6	527.8	646.2	672	576.6	714.6	686.9
ILMN_11572	163.4	149.6	202.8	204.9	152.8	160.4	155.9	157.3	156.5	169	172.5	186.6	171.8	133.4	143.9	131.8	170.2	164.1	170.6	182.7	156.7	176.7	148.2	169.1
ILMN_11573	113.6	97.6	104.9	115	90.3	105.6	105.8	98.2	110	103.1	102.6	102.7	101.1	100.7	118.8	89.3	112.5	120.1	105.4	115.7	107.6	115.9	105.7	106.6
ILMN_11575	1620	1602	1677.8	1693.3	1814.1	1474.5	1695.5	1624.5	1345.7	1859.8	1608.1	2399.5	1811	1721.4	1713.7	1847.8	1614.6	1956.2	1669.1	1952.5	1674.9	1645.1	1938.4	2091.9
ILMN_11576	1846.3	1874.7	2041.8	1893.7	1594.3	2094.1	1799	2188.9	1638.6	1995.5	1659.5	1823.7	1855.8	1774.4	1767.1	1913	1813.7	2112.8	1791.5	1848.5	1725.4	1847.2	1756.3	1604.9
ILMN_11577	235.5	205.6	195	199.3	192.4	210.5	198.6	203.2	168.6	236.5	204.6	201.5	193.6	166.8	149.4	199.2	228.8	212.3	224.5	203.7	157.9	202.4	214.1	205.5
ILMN_11578	115.2	123.3	108.8	108.6	118.8	97.6	136.6	120.4	115.5	111.7	107.8	99.4	108.4	110.9	103.7	98.6	127	118.8	119.4	124.4	124.1	115.7	144.4	116.6
ILMN_11579	131.4	120.1	114.9	112.9	125.4	116.4	116.9	122.2	123.4	141	118.9	126.7	117.5	120.4	122.8	118.2	146.5	137.8	129	124.3	139.3	126.6	135.9	134.8
ILMN_1158	89.5	89.4	81.5	71.1	81.8	64.7	82.8	71.7	87.2	83.2	80.5	85.6	82.8	78.7	86.5	74.5	96.9	91.9	75.6	86.2	86.1	83.7	82.3	86.2
ILMN_11580	92.7	99.2	92.1	92.1	81.9	81.6	95.7	76.1	103.3	105.2	76.2	82.1	83.8	75.8	84.8	86.4	92.7	96.5	78.8	81.9	90.8	97.5	89.2	94.1
ILMN_11581	652.8	743.1	867.8	627.5	574.8	547.8	806.2	652.3	531	596.1	590.4	716.4	707.1	792.5	749.8	573.9	715.6	727.7	673.5	795.6	738.9	794.3	706.6	792.6
ILMN_11582	76.6	79.6	76.1	85.2	77.4	75.4	71.3	78.4	81.7	86.2	79.5	70.7	73.1	76.1	75	74	80.2	81.8	81.4	73.6	76.1	71.7	80.2	77.5
ILMN_11584	115.6	113.4	123.7	117.5	111	120.9	116.2	113	113.6	114.5	113.9	112.4	105.6	96.4	96.9	112.8	122.1	119.9	111.7	125.5	110.4	126.5	109.4	105.9
ILMN_11585	94.3	104.8	101.3	103.6	93.1	103.2	105.5	103.6	111.9	107.5	118	94.1	90.4	101.8	104.7	95.2	97.6	103.9	102.8	110.8	105.4	97.9	101.2	111.2
ILMN_11586	100.5	96.6	88.9	92	96.7	96.2	116.4	94.2	90.9	111.1	88.5	99.8	83.7	84.2	96.3	84.1	92.1	103.1	89.9	97	102.8	110.8	94.6	87.6
ILMN_11588	1046	1038.1	1138.5	1035.2	1133.3	1206.3	1031.1	1225.5	903.8	962	1056.2	1108.9	1186	941	982	964	985.2	1342.9	1053.6	1068.5	1250.9	1120.9	1149	1074.8
ILMN_11589	90	92.1	97.7	96.3	89.3	110	80.8	86.2	91.1	98.2	86.9	87.4	99.3	82	82.8	82.9	84.6	101.9	96	98.8	84.7	93.1	99.1	98.4
ILMN_1159	104.5	110.5	88.2	95.1	96	102.2	91.1	99.5	110.8	99.8	92	106.4	113.9	105.3	86.3	86.4	119	101.8	100.7	109.3	89	87.7	95.7	89.2
ILMN_11592	219.2	200	260.2	183.5	148.4	123.8	150.8	135.7	139.5	133.9	127.3	152.3	136.8	172.9	166.5	98.8	214.9	169.5	136.7	132.8	216	154.9	138.4	149.7
ILMN_11594	90.2	90.3	92.6	82.3	86.8	92.6	85.2	83.6	96.4	107.6	85	84.6	83.2	79.2	82.2	70.8	87.2	86.5	78.9	83.5	84.2	89.2	80.5	87.6
ILMN_11595	439.1	412	397.3	498.6	443.5	449	498.9	506.5	385.1	498.7	462.1	485	623.2	424	464.6	495.8	425.9	529.2	473.7	510.4	416.9	471.5	540	549.8
ILMN_11596	392.1	356.4	342.6	409.2	283.5	306.1	306.9	311	359.5	348.2	347.1	475.3	433	372.5	324	334.5	413.4	352.9	489.2	344.7	278.2	362.5	350.9	383.5
ILMN_11597	137	104.1	144.4	107.5	128.4	153	102.3	117.9	123.5	144.9	168.1	111.5	121.9	107.8	104.8	105.8	113.6	133	134.1	132.9	104.8	119.4	105.8	114.6
ILMN_1160	179.2	186.3	282	206.2	260	215.6	180.4	180.6	191.9	213.5	245.7	214.5	206.3	180.5	192.4	191.5	207.6	232.8	243.9	199.5	257.4	215.8	234.3	208.3
ILMN_11604	157.6	119.4	136.9	126.1	157.2	142.5	152.9	149.3	116.1	144.2	146.9	144.6	142.5	113.4	122.5	139.6	135.2	130.2	152.7	147.2	130.7	149.6	128.5	130.2
ILMN_11605	228	178.3	216	252.2	181.3	252.2	199.1	287.6	189.7	211.2	207.8	188.4	263.9	191.6	237.5	263	228.1	242.2	218.8	244.1	202.9	231.8	215	201.3
ILMN_1161	94.9	88.2	97.7	97.8	102.3	88.3	101	95.5	98.4	104.6	86.8	95.3	85.3	83.7	99.8	99.7	95.3	99.7	94.3	92.2	95.4	86.7	89.5	88.2
ILMN_11610	104.4	122.6	107	96	113.5	119.1	106.7	108.4	111.4	112	113	118.2	104.2	102.6	115.2	112.3	112.4	134.9	105.9	117.6	95.2	125.5	114	126.5
ILMN_11611	81.5	82.8	78.1	75.4	79	78.8	75.7	70.3	71.4	80.8	69	74.7	66.3	70.7	65	65.3	77.5	85.1	66.3	69.1	76.7	61.4	73.4	67.3
ILMN_11616	168.9	151.5	171.4	159.9	175.7	185.1	141.7	203.4	158.1	202.6	143.8	160	188.1	171.4	132.7	183.2	167.2	218.2	184.7	185.1	181.3	189	171.7	196.4
ILMN_11618	689.7	647.5	694.8	687.3	634.2	868.1	505.1	640.7	641.4	786.4	693.6	788.5	668.2	618.9	612.1	602.5	726.4	791.9	760.1	739	663.9	788.5	708.2	823.6
ILMN_1162	297.1	257.8	287.4	290.8	333.7	352.8	290.3	241.4	218	379.1	252.9	309.1	259.8	233.4	256.5	249	310.5	260.7	278.9	284.3	357.2	290.8	285.2	241.2
ILMN_11622	1100.1	1322.5	1194.7	1101.8	1152.1	1046.4	1113.7	861.1	942.1	993.9	1406.8	1268.8	1037.9	1098.4	1311	1149.4	1159.9	1112	1220.5	1217.3	1361.6	1365.9	1251.5	1348.6
ILMN_11625	1248.8	1072	1418.3	1341.7	1231.3	1156.2	1279.7	1232	1097.8	1238.7	1231.9	1095.7	1079.7	1084	1299.3	1196.6	1298	1274.6	1298.8	1217.7	1272.5	1293.6	1114.3	1305.3
ILMN_11627	129.3	120.8	141.8	139.3	145.6	124.6	135.7	143.4	140.6	168	144.7	149.1	158.8	128.8	122.4	156.1	163.1	150.8	128.6	131.8	127.4	133.4	134.3	135.2
ILMN_11628	168.7	171.9	153.2	161.6	176.5	168	179.7	186	146.2	183.4	172.1	153.1	184.3	186.5	143.3	135.5	165.4	170	156.9	176	162.6	189.1	150.9	157
ILMN_1163	103.5	93.2	95.9	94.3	99.2	107.4	101.6	91.6	104.1	112.1	94.5	102	99.3	100.9	113.6	85.4	106	111.4	98.4	98	111.6	100.5	106.3	125
ILMN_11630	203	147.1	193.7	189	168.5	203.2	199.1	171.8	178.8	188.8	261.1	183.1	124.7	132.1	132.2	159.8	197.7	284.8	189.2	233.4	154.7	178.9	173.2	195.1
ILMN_11631	252.8	348.6	277.4	299.6	270.9	233.5	385.8	265	232.3	259.1	271.1	307.6	282	283.7	325.9	255.2	249.2	301.5	213.6	309	255.7	254.1	281.1	267.1
ILMN_11632	1010.8	1074.9	1279.1	1040.4	1305.8	1204.4	1217.6	1024.8	1016.9	1338.5	1111.5	1389.2	884.7	1063.9	1113.2	673.9	1147	1387.8	1496.4	1305.6	1217.8	1250.9	1296.2	1642.5
ILMN_11633	113	101	96	92.1	102.3	108.2	102.7	105.3	94.8	109.8	93.5	132.7	107.9	90.1	96.7	87.5	104.7	103.7	105	97.4	109.8	104.8	106.9	90.8
ILMN_11634	104	97.5	109.3	99.5	94.1	99.2	86.3	86.4	95.4	98.2	93.5	100.2	81	92.7	88.7	90.4	99.9	103.3	104.6	101.4	94	91.2	96	93.4
ILMN_11635	2221.1	2177.8	2345.8	2283.7	2157.7	2265.4	2227.5	2393	1948.8	2455.7	2124.4	2431.3	2252.5	2099.4	2323	2317.6	2283.6	2290.2	2460.8	2243.9	2179.8	2366.7	2349.7	2432.6
ILMN_11636	363.9	342.8	401.7	382.1	338	360.8	344.2	420.9	322.6	361.1	359.9	372.9	493.3	353.4	332.7	364.2	327.2	434.8	403.3	407.3	317.6	396.5	398.3	397.8
ILMN_11637	707	665.3	806.4	691.4	864.9	734	795.8	786.1	769.5	969.2	745.3	888.2	616.7	659.9	724	738.7	854.4	929.1	753.2	794.5	807.5	799.7	967.4	1076.4
ILMN_11638	108.7	165.6	116.1	112.9	113.2	115.9	116.6	113.1	119.4	111.2	110.9	123.5	128.7	119.6	100.5	115.3	112	121.8	131.8	113.9	124.1	118.4	133.1	113.1
ILMN_1164	1830.6	1034.5	1647	1692.3	1507.5	1893.3	1235.4	1751.7	1576.8	1993.2	1944.1	1240.3	1385.5	953.1	1051.4	1354.2	1404.1	1831.7	1466.9	1456.8	1600.3	1389.2	1297.4	1700.9
ILMN_11640	319.8	386.1	435.1	416	354	318	340.5	353.5	263.7	310	260.2	347.3	342.4	363.7	387.1	322.2	419.7	386.8	361.1	337.9	399.2	431.7	340.8	346.8
ILMN_11641	81.7	77.6	73.8	76.2	73.3	81.3	84.2	73.8	77.9	80.8	76.7	75.9	73.2	68.5	80.6	83.1	83.5	78.6	82.2	76.2	71.2	80.2	87.4	84.1
ILMN_11642	681.9	705.8	869.6	645.3	661.6	973.1	840.1	746.4	658.3	913.1	697.5	752.8	650.3	750.5	809.3	710.5	754.8	862.9	688.2	690.6	825.2	744.6	826.7	624.6
ILMN_11643	99	98.8	87	92	95.6	91.7	95.4	97.5	96.7	111.3	92.5	97.9	91.8	96.2	86.7	94.4	107.3	93.1	94.7	90.7	103.5	85.9	98.7	95.7
ILMN_11644	612.1	602	639.1	637	503.1	575.9	610.8	583.5	495.2	624.5	582.6	504.9	641	577.6	599.4	507.9	690.8	649.4	687.9	614.6	613.8	611.8	583.5	569.1
ILMN_11645	2291.1	1749.5	2179.3	2252.7	2390.7	1952.7	2205.4	2476.8	1685.1	2067.2	2352.2	2473.7	1816.1	1771.7	2571.3	2644.3	2393.6	2618.9	1966.9	1952.9	2245.9	2197.3	2446.3	2523.2
ILMN_11646	9335.4	9841.1	10522.8	12606.1	8816.8	7516.8	11784.5	8951.2	6952.2	8710.7	8706.4	9141.6	10883.1	10711.4	12269.6	9509	13280.4	11214.9	9012.2	10206.6	12582	10686	9958.6	12362.3
ILMN_11647	128.6	134.9	142.6	146	145.5	127.8	136.7	118.2	120.9	119	155.3	175.9	150	132.9	116.3	117.8	143.7	154.6	145.5	166.3	119.7	149.6	145.3	136.9
ILMN_11648	104.6	90.2	106.6	95	87.6	95.5	88.6	94.1	95.2	104.8	99.7	91	87.8	87.5	88.5	98.7	93.8	106.2	97.4	92	88.7	98.6	97.1	98
ILMN_1165	117.6	117	115.7	126.9	122.6	125	112.8	106.1	123.6	130.4	103.7	159	150.4	118.9	109.4	103.5	123.8	107.2	128	124.8	133.1	131.8	131.8	105.9
ILMN_11650	915.5	831.5	868.2	921.4	898.4	855.4	805.3	1054.7	735.8	868.7	756.4	786	780.3	777.3	870.9	1051.9	966.9	951.8	900.4	1008.9	909.8	940.4	821.9	932.1
ILMN_11651	1126.4	898.2	1484.5	1260.7	1301.8	1485.6	1200.1	1171.5	940.5	1282.9	1150.5	1312.2	1196.3	1082.8	1519.1	1265.6	1115.5	1349.6	1607	1350.5	1531.8	1291.4	1288	1519.6
ILMN_11653	117.7	120.2	124.5	141.3	119.9	104.9	145.2	128.7	98.5	115.1	133.3	143.9	123.4	105.7	110	118.1	130.2	118.6	121.6	130.6	110.4	114.8	99.9	109
ILMN_11654	300.4	177	456.2	203.7	446	334.2	175.7	281.2	163.9	218.1	219.9	219.6	196.2	160	201.2	186.3	233.1	316.6	413.2	217.3	436.8	190.2	192.2	191.1
ILMN_11655	862	1034.2	676.9	858.5	762.8	1049.2	518.2	827.6	746.3	842.3	821.7	961.7	946.2	819.3	606.9	607.7	729.6	982.1	1004.2	972	723.8	748	750.2	820.8
ILMN_11656	86.8	85.3	82.7	74.3	85.9	76.9	81.2	75.9	86.2	81.2	80.6	74.1	77.5	80.5	76.5	73.9	84	84.8	88.2	75.3	86.6	74	78.7	75.9
ILMN_11657	811.8	647.8	830.4	776.6	877.9	1060	610.3	796.8	612.9	823.1	705.8	704.9	718.6	686.2	575.5	640.4	776.7	938.9	804.3	705.4	721.5	684.2	697.3	774.3
ILMN_11658	200.9	326.4	272.3	233.7	342.9	341	290.4	261.9	270.9	275.2	521.3	335.7	298.3	305.5	192.7	174.1	302.8	456.7	341.6	404.5	251.7	318.2	276.9	211.4
ILMN_11659	147.2	132.2	151.4	147.4	142.5	151	162	128.8	136	145.8	164.3	169.5	152.5	140.6	150.7	135.1	141.1	153.8	200.5	140.6	168.7	165.7	145.7	144.2
ILMN_11660	134.9	140.6	126.8	138.3	135.4	127.4	148.3	103.5	118.5	124.1	115.3	125.3	119.6	125.6	118.6	108.7	129	159	158.3	140.3	129.7	130.4	137	116.6
ILMN_11661	778.3	910.9	863.8	729.4	815.2	1131.7	680.4	850.9	830.3	931.7	966.9	819.5	739.9	691.8	643.3	767.5	904.6	1034	1035.9	977.5	765.6	849.5	767.8	890.3
ILMN_11662	187.3	123.4	129.5	109	218.3	197	110.3	139.3	170.8	115.4	140.7	147.5	134.8	113.2	163.8	116.3	109.3	141.1	155.5	151.5	173.5	105.1	134.2	152.8
ILMN_11664	272.4	225.8	252.2	218.9	211.6	223.1	232.5	272.7	221.7	249.4	220.1	226.9	208.8	212.5	261.6	213	230.9	221.9	218.7	211.3	254.5	229.3	245.2	243.9
ILMN_11665	823.3	856.6	814.3	877.3	952.6	1039.9	1122.2	946.8	910.2	1012.1	1002.6	1176.6	967.6	844.5	955.9	1130.1	979.2	1404.4	922.9	1152.6	886.5	1003.4	1088.9	1233.5
ILMN_11666	250.1	299.5	362.9	311.3	348.4	373.3	357.1	328.5	301.1	327.6	397.6	369.1	623.6	394.4	292.6	214.8	384.1	461.1	348.4	391.4	261.7	416	420.8	386.1
ILMN_11667	644.8	549.2	662.1	686.3	606.5	503.6	686.7	809.9	505.9	559.4	572.8	597.7	838.1	560.2	677.1	676.4	744.8	703.4	565.9	679.4	722.9	635.9	721.7	575.8
ILMN_11668	386.6	321.7	460.3	395.4	487.4	398.3	487.5	468.5	317.3	437.5	407.8	464	443.4	342.5	444.2	552.7	372.2	517.4	388.4	454.2	463.4	391.5	500.5	510.8
ILMN_11669	337.7	238.9	336.3	353	279.9	281.6	327.4	347.3	269.7	321.4	304	275.6	367.7	283.7	297.9	352.4	351.5	343.4	400.4	319	295	278.9	259.1	282.6
ILMN_1167	5178.2	5450.6	6037.2	5684.5	5513.6	4709.1	6374.6	5551.4	4406.6	4775.7	4884.7	5462.1	6542.7	5897.3	6539.4	5668.7	6407.2	6104.8	5291.1	5855.8	5593.4	6274.7	5787.4	6844
ILMN_11670	115.7	127	116.4	122.8	120.2	111.9	115.6	131.8	121.1	147	135.4	126.2	126.7	111.8	118.1	113	110.3	132.9	115.1	123.7	131.7	114.4	125.1	116.9
ILMN_11671	1525.7	1781.3	1752.2	1734	1716.8	1788.1	1453.7	1725.4	1571.5	1726.6	1919.4	1911	1829.6	1499.5	1425.6	1773.4	1494.2	2125.6	2236.6	2118.5	1367.2	1767	1744	1926.3
ILMN_11672	2375.5	2391.4	2851.7	2619.6	2279	2194.5	2380.9	2751.4	2135.5	2373.7	2130.8	2461.2	2280.5	2341.5	2446.6	2569.1	2728	2945.3	2267.1	2464.8	2589.7	2813.9	2497.4	2350.6
ILMN_11673	90.9	91.7	89.6	82.4	90.3	90.2	81.2	89.6	93	90.8	83	85.8	90.7	75.4	96.5	87.7	91.3	107.5	89.7	87.6	89	92	89.2	75.2
ILMN_11674	102.2	100.7	112.6	93.1	101.5	109.1	101.4	108.6	109.7	123.4	97.7	120.4	112.3	87.2	94.6	117.6	117.1	112.6	106.2	126	85.4	98.7	117.1	100.2
ILMN_11675	81.4	109.3	100.3	77.1	90.2	76.5	82.7	84.4	101.3	93.7	84.6	81.9	80.6	88.1	81.1	78.3	96.7	93.3	98.1	96.1	85.2	90.9	88.2	89.1
ILMN_11676	138.1	155.2	136.6	170.5	155.2	166.4	159.2	186.2	182.3	169.1	135.9	178	207.1	139.6	141.1	153.4	168.9	206.5	191.9	222.1	172.6	180.5	150.7	128.4
ILMN_11678	97.6	101.6	101.3	90	121.6	85.8	76.6	91	89.9	82.3	90.7	74.2	199.7	89.4	71	84.3	103.4	87.7	87.5	101.4	96.1	95.5	82.1	87.7
ILMN_11679	121.9	125.9	133.5	128.3	111.8	120.4	116.1	126.4	117.8	134	125.4	129.9	136	131.5	107.6	117.8	149.5	132.8	147.2	152.3	145.8	146.4	119	134.2
ILMN_1168	236	239.7	216.9	191.9	207.3	254.1	250.2	239.2	232.4	276.6	311.2	259.5	196.5	217.7	146.8	216.2	250.1	425.4	226.5	257.9	169.5	274.2	240.4	262.5
ILMN_11680	1015.9	1260.9	562.7	1204.5	748.8	985.4	540.5	1153	757.1	1173.7	808.2	1079.4	1975.8	925.7	524.2	682.3	906.5	861.3	1191.5	1410.1	519.1	841.7	1168.5	824.4
ILMN_11681	270.2	465.2	327.4	369.4	258.6	179.6	440.6	223.4	233.8	230.5	295.2	317.1	304.5	348.9	332.7	248.7	437.5	384.7	230.6	380.2	327.3	345.3	339.7	240.7
ILMN_11682	2287.1	1867.1	1685.4	2012.9	1992.1	1761.3	1455.9	1971.8	1327.3	2217.4	1324.4	1764.7	2265.1	1549.2	1048.2	1534.5	2020.6	2134.3	1898.8	1856.5	1042.8	2207.2	1546.1	1501.4
ILMN_11683	4065.9	3970.3	4562.8	3647.7	3920.5	5195.3	4266.4	4238.9	3504.2	4625.8	4887.1	4247.8	4385.7	3541.5	4067.8	3609.4	3462.8	4996.2	4215.7	4349.3	4193.1	3795.6	3750.4	4756.6
ILMN_11684	89.8	88	79.1	82.8	90.6	89.6	96.6	90.2	91	97.1	82.3	91.7	87.3	88.6	95.8	83.3	99.8	88.8	90.7	85.1	82.7	85.3	88.1	94
ILMN_11685	303.1	338.9	276.9	270.1	273.9	245.6	271	312.6	288.3	291.9	317.7	320.5	325.5	289.4	229.5	291.7	318.2	337.9	297	316.6	240.3	245.7	332.7	273.3
ILMN_11686	565.9	537.5	610.7	550.3	604.8	514.1	516.3	729.5	600.3	832.9	598.9	574.8	324.5	405.4	458.3	328.8	713.2	1010.2	1175	867.3	841.1	530.7	333.8	383
ILMN_11687	102.9	114.3	95.4	99.3	107.6	96.8	94.9	89.9	98.4	108.2	98.2	89.2	100.5	89.6	95.8	88.8	98.4	95.7	102.4	97.7	114.4	95.4	90.9	93.5
ILMN_11688	94.1	101.3	93.4	105.1	105.5	97.6	115.5	95.4	100.6	98.7	99.8	99.9	94.5	91.9	97.2	95.4	128.5	103.8	94.5	102.7	113.1	109.5	106.1	92.4
ILMN_11689	1488.5	370.6	1772	1276.9	867.8	702.5	1319.4	1270.4	1182.7	1807.5	2036.7	552.5	619.2	788.1	997.3	1750.7	3910.8	1901.4	3757.1	609.4	3902.2	1273.9	951.3	599.9
ILMN_1169	91.1	101.3	98.8	98.1	93.2	93.8	94.8	95.1	98.8	109.8	94.3	107.5	90	87.6	100	85.3	90	109.1	103	94.5	107.6	99.7	98.8	99.8
ILMN_11691	90.5	112.8	90.1	89.9	81.6	95.8	91.2	86.4	84.5	92.4	84.6	113.6	91	94.1	81.5	138.5	91.5	97.1	88.2	94.8	86.4	180.6	102.6	79.8
ILMN_11692	940.7	1003.7	949.2	976.6	889.9	1209.9	949.7	920.1	828.1	1118.6	864.8	924.5	1079.6	833.7	890.6	824.6	852.2	956.9	1124.6	1102.9	806.4	904.9	846.2	1042.5
ILMN_11693	984.3	436.2	930.7	659	568.5	564	682.9	1067.3	691.2	776.4	740.6	486	791.7	565	911.5	1185.6	948	718.2	537.4	609	564.3	904.2	559.6	699.2
ILMN_11696	439.1	458.1	608.4	469.7	756.7	879.6	302.7	631.5	426.1	460.3	437.4	450.1	377.2	358.6	331.5	405.4	331.5	996.7	589.1	514.6	430.9	672.8	377.2	360.6
ILMN_11697	583.3	514.3	624	665.5	529.5	524.3	697.9	620.4	492.7	642.7	593.7	654.4	730.8	695.6	812.5	754.3	727.4	691.3	512.5	585.2	638.6	609.4	768.5	793.1
ILMN_11698	5252.8	5439.8	6819.6	5833.6	6464.9	6306.2	5919.9	6213.6	5363.8	5736.3	5923.9	5515	5186.7	5164.8	6005.8	5869.5	6078.5	7258.2	6661.2	6527.4	7149.2	7319.9	5972.8	7285.9
ILMN_11699	295.7	241.6	494.5	294.7	255.4	383.3	249.3	285.3	222.8	364.2	195.7	254.5	266.2	264.1	271	198.5	202.5	240.8	277.2	264.5	357.9	292.1	266.2	215.4
ILMN_1170	219.2	180.3	194.1	186.6	190.9	229.6	174.6	202.2	185.7	193.7	186.5	202.9	218.2	202	166.7	182.5	208.5	227	247.3	234.1	223.4	238.5	206	181.6
ILMN_11700	163.1	178.9	157.3	181.7	190.1	169	150.5	167.4	151.2	182.1	166.9	167.3	175.3	155.5	170.4	159.4	177.3	207.9	160.5	175.6	182.4	167.2	168.8	143.3
ILMN_11701	81	87.2	92.8	77.2	80.8	87.9	87.3	82.7	90.4	90.6	88	78.5	82.3	77.6	82.2	94.8	81.7	87	85.7	89.4	99.3	85	93.5	93.3
ILMN_11702	132.7	134.9	138.4	149	126.4	152.2	124.6	140.8	139.3	143.6	120.2	142.2	166.2	125.1	139.6	136.5	139.5	161.7	99	141.3	127.8	133.2	130.6	135.9
ILMN_11703	2580.9	2518.2	3329.7	2894.4	2715.3	3288.7	2779.3	3143.8	2431.9	3180	3012	2485.7	2678.4	2329.3	2828	2660.8	2731	2764.4	3525.4	3211	3600.5	2931.7	2842.4	3148.8
ILMN_11704	122.9	114.4	111.3	95.3	120.9	132.2	116.6	122.2	105	120.9	116.2	110.2	96.3	93.3	117.5	111.9	122.2	161.4	108.5	130.9	101.5	114.5	110.6	119.3
ILMN_11705	89.3	92.2	76.8	69.4	76.4	80.1	83.4	84	89	86.5	85.5	81	88	73.6	73	77.9	86.9	80.9	79.1	80	76.6	94.7	86.4	70.9
ILMN_11706	98.1	88.4	89.5	91.5	90.9	84.4	85	86.9	100	88.8	105.4	97.4	91.4	81.9	95.4	86.8	98.8	91.7	92.3	81.7	88	90.7	87.6	100.3
ILMN_11707	821	852	1189.9	902.3	879	1055.3	653	936.8	749.2	814.4	839.1	848.8	756.9	726.8	869.3	823.3	829.2	964.4	1214.8	947.6	903.1	874.2	840.8	847.5
ILMN_11709	89.3	81.1	81.6	83.6	84.8	79.8	87.6	89	85.4	93.8	84.2	85.5	80.5	78.8	83.6	79.1	91.1	93.5	83.9	81.9	86.6	81.5	81.8	80.7
ILMN_11710	91.6	81	107.4	82.9	91.4	87	105.8	89.4	82	89.3	90.2	87	78.1	79.2	83.4	93.3	100	98.9	90.9	101.8	79.9	87.2	88.9	90.9
ILMN_11711	202.3	272.9	217.1	257.3	232.8	270	220.5	258.3	239.6	263.2	277.9	269	242.3	245.5	218	221.6	230.9	294.1	248.2	265.6	239.5	222.1	262.5	306.9
ILMN_11712	132.8	114.6	112.9	124.4	120.6	120.3	111.6	107.5	117.1	121.3	113.7	116	103.8	118.1	115.1	82.2	127.6	122.3	107.8	113.7	103.6	99.8	106.2	115.8
ILMN_11713	129.4	127.8	148.8	153.8	148.3	168.8	132	182.6	147.4	140.3	150	149.4	184.9	174.4	131.4	129.8	152.2	192.2	140.5	157	150	136.5	184.3	177
ILMN_11714	81.7	90.5	80.1	77.1	80.4	80.8	80.6	68.5	78.7	80.5	80.1	72.7	73	71.5	71.2	68.3	88.1	83.3	78.7	73.5	78.7	92.3	72.2	85.3
ILMN_11715	644.9	640.9	623.1	541.1	490.4	679.6	592.7	660.2	527.3	732.3	502.5	644.8	554.1	516.5	533.2	492.2	551.9	725.2	669.2	551.5	551	704.3	599.9	580.8
ILMN_11716	124.7	132.5	125.3	115.5	103.7	155.3	111.7	109.7	120.5	118.9	134.8	132	126	116.7	115.5	89.9	123.2	133.4	127.4	118.8	117.5	120.5	105.3	109.4
ILMN_11717	377.1	381.9	406.7	404	368.7	464.5	402.5	472.7	325.8	449.9	434.1	408.2	456.3	386	401.8	388.2	361	445.8	450.6	493.9	357.1	430.4	400.2	446.3
ILMN_11718	101.7	101.3	98.4	98.6	99.8	94.3	100.6	87.4	88.2	94.5	95	100.4	86.9	87.5	85.1	86.8	101.9	95.9	91.7	93.6	94.7	94.4	91.2	97.2
ILMN_1172	74.4	68.2	69.3	67.7	75.1	69.8	79.3	73.3	74.6	76.5	62.2	64.8	66	64.5	70.6	56.9	75.4	75.8	59.4	66.1	66.3	71.1	69.3	79
ILMN_11720	91	82.6	98.8	99.2	79.3	92.3	87.7	94.3	84.1	99.8	90	86.2	81.9	77.8	91.4	81.1	90.5	88.8	85.7	96.7	90.7	97.1	85.4	83.4
ILMN_11721	404.3	380.7	362.3	377.9	393.7	409.6	390	413.3	309.4	328.5	405	499.7	433.4	401.1	427.2	448.7	348.4	397.3	406.3	399.9	397.5	350.2	433.6	422.8
ILMN_11722	1338.1	1360.7	1282	1332.2	1237.1	1320.7	1334.9	1298.4	1143.5	1219.8	1158.2	1636.1	1451.5	1270.5	1286.5	1444.9	1482.4	1534.7	1196.9	1550.7	1323.9	1332.3	1390.2	1577.2
ILMN_11723	107.7	114.4	99.2	121.5	114.8	115.9	110.2	110.9	102.4	125.6	101.6	123.8	123.9	109.5	115	106.9	110.3	113.3	103	102.3	102.5	119.5	119.4	94.5
ILMN_11724	108.5	125.7	124.8	126.9	121.2	114.3	112.7	177.1	124.2	116.9	126.4	124.3	132.5	116	132.9	120.3	127.1	131.3	113	131.3	109	106.8	137.6	138.7
ILMN_11726	1003.1	1071.8	1064.7	1209.7	1242.8	1081.8	844.6	1163.8	903.5	883.2	1044.5	1035.2	1185	880.8	1144.4	878.3	935.2	1420.7	1099.9	1155.5	1301.7	1238	915.7	1117
ILMN_1173	267.6	271.3	340.4	304.2	336.5	260.8	358.4	350.9	267.4	240.8	299.6	307.5	346.6	323.9	341.9	378.7	352.1	375.4	255.2	328.5	320	364.6	349	343
ILMN_11736	686	670.8	1324.8	739.6	703.6	990.3	503.2	1046.8	904.6	566	700.1	835.5	747.6	758	559.8	699	576.2	488.8	1734.8	1093.2	640.2	1025.3	432.8	986.1
ILMN_11738	95.2	89.7	78.8	85.9	90.8	86.3	83.4	88	95.6	91.8	91.8	84.9	81.1	76.8	87.6	82.4	87.8	94.6	78.5	86.5	87.4	87.6	84.6	87.8
ILMN_11739	1284.8	871.5	953.8	1324.7	859.4	1342.7	863.4	1297	1040.8	1902.1	975.1	1020.1	1203.2	982.7	1230.7	873.7	1117.2	1257.8	1167.3	1131.2	1015.3	902.8	1072.1	1099.1
ILMN_1174	443.4	393	518	457.9	475.6	490.1	466.4	394.8	428.8	504.2	434.5	401.6	396	421.2	462.2	446.9	434.9	499.8	540.4	559.2	566.5	510.1	411.2	528.6
ILMN_11748	291.4	269.2	288.6	321.4	284.9	447.5	250.1	302.2	237.8	373.9	356.8	343.7	297.1	271	263	228.1	326.6	384.4	329.2	343.2	315.8	296.4	352.5	297.7
ILMN_11749	1185.6	978.4	1045.8	1124.4	1099.5	1204.1	1277	1185.1	1220.6	1235.4	1278.1	1345	1171.3	920.6	1025.1	1147.6	1131.4	1346	1201.5	1183	1006.1	1412.6	1136.1	1363.7
ILMN_1175	235.2	221.1	220.6	229.4	227.7	256.1	199.9	273.7	194.8	208.6	191.2	238.4	260.2	199.9	179.1	211.6	215.4	258.1	258.8	273.4	223	237.2	272	265.6
ILMN_11752	83.4	85.1	89.9	83.8	81.1	83.2	99.4	87.4	92.6	93.3	82.3	86.3	71.2	80.2	82.5	81.8	91.1	98.1	86.9	92.6	80.6	80.9	82.3	90.8
ILMN_11753	972.6	973	1159.1	989.9	977.8	1162.7	992.2	1134.7	861.9	1004.6	883.9	896.9	1148.1	970.1	934.7	880	1022.7	1231.8	1171.9	1206.7	1031.5	1025.7	869.9	949.2
ILMN_11754	229.2	219.5	186.2	223.3	184.9	195.5	149.4	191.1	200.1	208.3	176.6	238.6	189.2	205	164.5	164.8	193.6	215.6	210.7	252.6	151.7	176.3	214.7	184.6
ILMN_11755	93.1	88.2	95.4	91.5	85.6	89.3	92.1	86	91.9	106.9	93.1	82.2	87	88	94.6	91.4	94.6	106	88.6	110.9	91.6	100.6	87.2	88.8
ILMN_11756	107.8	95.9	113.2	106.5	111.7	132.6	106.8	105.8	101.1	106.6	104.3	100.2	97.1	100.7	91.3	91.6	115.3	115.2	102.6	101.6	103.6	99.1	100.9	98
ILMN_11757	131.6	136.2	123.1	132	112.2	123.1	121.3	123.9	133	132.8	118.8	124	129.1	113	116.4	116	136.8	131.3	136.7	125.2	119.1	128.7	110.3	131.5
ILMN_11758	125.3	111.2	146	125.3	109.7	94.3	131.5	109.7	103.1	128.1	107.7	111.9	118.6	111.5	113.2	107.9	127.9	127.8	126.2	110.3	138.7	105.3	99.1	124.8
ILMN_11759	628.2	711	806.8	717.2	598.8	578.4	671.5	640.3	574.4	639.9	400.3	524.4	669.8	672.4	677	636.5	717.2	728.1	686	642.4	723.3	714.2	585.3	644
ILMN_11760	81.7	88.2	81.5	75.4	85.3	79.4	76.1	89.7	87.7	95	83.3	73.5	77.4	79.4	81.8	77.4	90.4	94.2	85.9	82.1	83.6	89.2	80.9	79
ILMN_11761	110.4	117.8	127.6	120.5	111.6	113.5	115.9	105	100.9	128.7	101.2	119.3	107.1	111.4	115.8	101.7	128	120.3	149.8	136.2	111.9	127.5	111	108.6
ILMN_11764	118.4	105.4	111.5	102.1	120.4	104.5	113.6	111	109	117.4	101.1	116.8	122.6	105.4	115.5	116.5	116.7	153.2	102.3	111	108.3	123.1	111	120.4
ILMN_11766	105.7	105.7	119.2	103.6	98.9	94.2	101.1	117.3	111	120.4	102.8	97.5	116.5	114.8	124	99.2	129.2	101.2	103.9	120	92.8	93	118.6	114.3
ILMN_11767	109.6	95.4	106.7	100.8	109	131.5	93.5	108.1	108.5	117	100.6	94.9	98.5	99.2	95.4	115.3	93.3	109.5	97.1	101.9	101.3	93.6	96.2	90.7
ILMN_11769	640.8	544.6	747.5	615.1	613.1	690.5	570.8	582.9	570.8	639.8	599.4	581.4	488.1	579.3	597.6	540.2	628.8	699.1	709.3	653.6	533.6	574.7	680.2	642.1
ILMN_1177	918.9	906.6	997.9	989	939	830.5	907.9	955.9	842.1	825.4	918.4	996.5	994.9	823.7	868.4	948.7	906.1	1263.8	1034.3	1026	927.3	1105.6	1047	1146.9
ILMN_11770	713.6	1093	963.8	910.7	534.8	578.7	821.9	501.7	498.4	729.6	605	994.9	833.5	1098	877.5	636.1	840.9	710.7	473.4	792.7	1110.1	859.4	1083.7	855.2
ILMN_11771	411	320.1	402	388.7	420	432	328.6	535.4	341.1	480.3	437.2	418.8	422.4	288.6	280.2	313	395.3	506.5	486	483.9	303.2	421.6	316.1	346.9
ILMN_11772	211.7	216.8	230.7	212.7	169.8	214.2	185.5	186.5	171.2	173.8	186.9	182	199.8	168.8	179.7	178.3	211.5	195.9	205.2	206.5	199.7	215.4	184.8	180.5
ILMN_11773	1076.9	1277.9	1086.8	1212.9	1299	1401.3	985.8	1203.2	1107.1	1201.3	1185.1	1063.5	1137.1	1076.2	929.2	809	1129.3	1521.7	1140.4	1264.1	1183.1	1266.2	1052.3	1059.6
ILMN_11774	333.2	337.3	294	349.1	331.7	420.7	294.2	320	333.2	373.5	327	327.3	387.9	306.5	260.6	296.3	313.2	366.2	316.1	396.6	267.4	353.2	337.3	341.2
ILMN_11775	182.8	174.5	231.7	181.3	233.5	259.6	180.1	199	165.2	195.1	211.4	205	181.3	162.6	153.8	166.7	209.5	228.4	229.4	223.8	182.9	202.5	188	202.4
ILMN_11776	182.5	162.5	226.3	184.9	168.6	269.1	175.8	168.7	143.3	201.1	212.2	185.4	182.9	192.8	169.4	136.7	211.6	229	228.8	220.9	212.4	178.8	144.5	135.9
ILMN_11777	100.4	116	113.8	109.8	148.6	135.2	116.2	130.6	122.8	122.1	133.4	117.1	135.9	111.8	100.9	126.6	116.3	151.6	142.7	129.8	98.1	114.6	104	110.8
ILMN_1178	105.2	97.1	101.9	95.4	95.8	91	85.5	101	85.7	97.5	85.7	95.4	87.4	85.1	97.7	93	95.7	108	94.6	98.3	111.1	103.5	89.6	96.7
ILMN_11780	283.3	324.7	286.9	323.9	312.7	377.5	296.1	314	317.7	337	305.8	339	380.5	294.6	303.5	295.7	349.4	446.5	319.9	396.6	250.9	357.3	324.1	275.5
ILMN_11782	109.9	95.9	112.2	103.1	100.7	91.8	100.1	103	106.3	131.8	129	93	101.3	96.7	103.7	100.6	107.4	93.5	97.8	100.4	97.6	92.9	109.7	102
ILMN_11783	90.3	110.4	94.3	94.4	102.3	115.5	101	96.5	100.6	94.9	102	96.1	83.6	93.9	99.4	88	102.6	110.3	94.5	103.6	98.6	99.7	90.9	112.8
ILMN_11784	494.8	400.3	413.4	547.5	377.8	479.3	343.6	554.5	415.6	402.4	376.7	432.9	490.9	434.9	472.4	457.3	384.3	442.8	424.1	517.6	369.6	386.3	493.1	425.9
ILMN_11785	108.8	100.9	104.1	101.5	117.3	125.7	102.9	113.9	107.7	118.7	120.2	110.4	115.2	98.2	105.3	94.5	112.1	111.8	115.9	114.7	129.4	107.7	102.8	104.1
ILMN_11787	99.3	89.6	91.9	91.8	94.1	88	104.2	101.8	85	97.5	94.6	91.2	92.9	80.9	92.9	86.6	95.3	103.3	81.2	86.4	89.6	75.9	88.4	85.6
ILMN_11788	124.2	117	95.9	105	97.4	112.8	117.1	108.4	99.8	111.3	96.1	103.3	80.8	96.4	84.4	100	112.4	125.4	109.4	113	105.7	112.6	114.8	108.2
ILMN_11789	1087.7	1293.3	1657.4	1405.4	1203.8	1526.5	924.2	1913.4	1228.7	1204.8	1356.8	843.3	1780.7	1041.2	812.7	1282.1	1083.7	1718.3	1340.5	1528.9	1324.4	1525.5	970.1	1065.3
ILMN_1179	22210.9	27725.1	30280.7	23587.6	27141.2	26587.2	25575.2	32342.3	29513.5	25766.4	29855.4	27317.2	29122.4	27158.1	19158.1	26883.3	26892.4	33029.4	34418	29376.5	23196.5	32134.5	27984.8	28822.3
ILMN_11790	1089.4	1042.1	1670	1498.7	1580.9	1498.7	1297.5	1457.9	1123.6	1136.3	1020.5	1176.5	1398.2	1141.1	1580.6	1443.5	1073.5	1943.4	1830.6	1589.8	2241.3	1876.6	1367.4	1924.2
ILMN_11792	3028.7	2621.2	3460.2	2972.7	3510.2	3852.6	2595.2	3074	2359.2	3458.6	2876.5	2940.8	3501.2	2536.2	2978	2819.5	3347.4	4242.8	3619.7	3290.1	2920.7	3170.3	3176.9	3080.6
ILMN_11793	385.2	355.8	338.9	404.5	404	415.8	322	396.1	328.3	387.3	374	410.8	435.3	337.1	334.4	392.9	384.1	465	392	397.3	360.2	374.4	409	355.1
ILMN_11794	1217.9	1276.9	1339.5	1107.9	1421.2	1490.5	1469.6	1228.6	1132.9	1208.3	1347.8	1055.2	1157.5	1034.9	1221.3	1174.1	1137.7	1567.4	1184	1131	1157.8	1182.1	1288.2	1493.5
ILMN_11795	720.9	615.3	563.1	698.9	591.2	973.6	468	634.5	597.8	937.6	706.7	627.2	665.5	499.3	496.3	527	638.7	887.4	676.8	787	523	548.6	692	658
ILMN_11796	82.5	79.4	83.6	93.7	80.4	94.6	86.8	87	83.5	89.4	88.3	76.6	85.1	77.2	82	71.3	87.7	90.5	82.7	86.7	79.5	84.2	89.1	84.2
ILMN_11799	280.4	282.7	326.1	288.7	250.4	325.4	227.7	307.6	258.9	292.8	226.9	279.9	326.1	257.8	262.3	322.6	279.4	345.3	344.4	294.7	348.4	297.4	298.2	288.6
ILMN_11800	630.8	965.4	844.7	864	566.7	664.8	701.2	805.6	625.4	693.1	589.5	761.5	596.1	795.4	657.6	421.5	748.3	942.4	649.2	751.2	788.2	784.2	571.7	635.9
ILMN_11802	148.4	127.3	142.7	141	128.7	120.8	144.9	133.1	117.3	149.5	152.9	158.3	130.8	115.7	130.7	120.1	138.1	155.6	142.2	143.9	149.6	121	131	135.8
ILMN_11803	1553.2	1387.4	2139.5	1699.4	2258.7	2058.6	2325.8	1590.8	1406.4	1953.6	1431.2	2036.6	1631	882	2140.5	1246.4	1971.4	2746.8	2158.2	1905.7	1404.6	2534.5	2658.5	2409.6
ILMN_11804	92.6	90.7	86.6	96.2	80.8	87.8	97.9	103.9	94.3	97.9	93.5	98.6	87.2	88	87.3	75	98.9	102	96.3	83.6	80.7	91.3	82.6	83.3
ILMN_11805	195.2	224.9	216.8	247.7	242.9	251.7	174.9	270.4	224.4	283.1	254.7	228.3	235.4	192.9	158	218.7	209.3	234.1	209.9	251.2	161.9	201.5	207.7	179.2
ILMN_11806	101.3	109.2	115.5	102.6	113	99.4	104	112.5	113.7	110.9	103	103.3	105	91.7	91.2	92.8	116.6	118.2	111.3	106	95.1	99.9	107.6	92.1
ILMN_11807	95.7	91.6	90.1	79.2	90.5	93.2	92	84.4	90.2	101.7	79.8	88	79.9	83.7	79.8	77.2	86.5	100	81.9	83.7	95.3	95.8	95.4	83.7
ILMN_11809	90.9	93.4	100	95.8	96.7	90.5	92.6	95.4	90.3	90.3	83.6	84.8	90.7	84.8	79	80.3	105.3	100.7	94.7	92.4	88.4	87	81.2	85.1
ILMN_1181	95.4	86.2	87.5	85.7	84.6	90.4	89.6	91.6	95.3	108.4	84.9	94.3	95.3	78.3	89.2	78.2	108.1	101.3	88.7	87.6	92	91.4	104.7	90.5
ILMN_11810	97.6	86.4	93.3	82.8	81.9	72	87.2	80.6	74.1	80.1	74.2	85.1	81.3	83.5	77.8	76.1	86.5	89	81.2	99.8	85.6	89.6	81.8	85.2
ILMN_11811	4000.7	4960.4	4402.8	5054.8	4209.1	4190.2	5239.7	4401.5	3871.3	4690.4	4379.7	4692.9	4131.1	5086.8	5623.8	4732.5	5572.4	4555.3	3624.2	4557.6	5946.3	5447.2	5524.2	5284.9
ILMN_11812	661.5	693	634.2	878.7	653	808.6	405.9	712	677.4	685.5	645.2	693.2	643.3	620.4	515.4	536.9	649.9	692.2	782	736.9	667.9	678.9	742	703.7
ILMN_11813	145.1	144.6	137	171.5	129.4	160.3	141.3	137.6	128.9	160.1	185.8	159.3	122.8	137.9	154.8	129.7	174.2	171.8	152.3	139.8	136.9	156.6	143.3	150.4
ILMN_11815	95.3	82	85.3	86.1	78.9	84	102.5	85.4	81.9	95	81	72.8	78.6	79.3	78.8	77.9	93.7	85.4	76.3	89.6	95.3	82	86	81
ILMN_11816	112.6	120.3	99	95.3	102.5	106.8	97	103.7	98.2	105	95	112.3	129.4	98.4	98.2	88	110.8	113	101.8	106	98.2	107.7	91.3	104.1
ILMN_11817	147	163.3	155.4	129.3	141.5	171.8	142.3	184.8	143.3	162.8	161.3	153.3	160.2	140.4	133.5	143.3	153.5	163.9	140.4	148.2	148.9	154.7	156.3	154.5
ILMN_11818	95.5	92.5	82.9	96.8	99.8	95.3	96.1	86.1	95.7	100.5	92.7	86.3	88.8	83.8	79.7	77.7	85.6	91.6	91	103.9	91.8	92.1	90.3	96.9
ILMN_1182	105.1	101.6	95.9	88.1	99	97.4	101.1	86.3	104.6	106.4	89.1	87.8	92.5	88.7	91.9	84.3	96.5	100.7	95.6	92.9	94.8	93.3	92.2	90
ILMN_11820	104.2	99.6	99.4	101.3	99.3	95.6	97.5	104.3	100.6	108.2	84.1	99.6	111.1	94.5	98.1	91.2	111.6	107.7	93.3	92.8	108.9	91.9	93.8	90
ILMN_11821	92.6	99	91.4	94	94.9	94.8	101.1	88.8	96.2	101	94.6	89.1	96.6	85.7	90.1	102.5	106.9	98.2	91	92.7	87.3	89.4	94.5	94.5
ILMN_11822	128.8	156.4	137.8	135.9	142	127.7	155.5	131.6	116.4	139.5	137.1	141.9	119.9	119.5	138	121.4	134.8	133.1	138.3	156.6	148.2	134.8	146.9	128.6
ILMN_11823	701.3	610.4	724.9	722.6	527.4	632.7	536.9	660.8	601	576.8	581	694.8	696.5	629.9	726.7	717.7	716.7	701.5	716.4	779.3	704.1	675.3	806.1	718.1
ILMN_11824	105.1	108.8	100.5	95.2	101.2	93.3	79.5	93.9	113.2	101.8	89.7	87.3	87.7	85.2	82.1	89.8	102	110.1	96	84.6	97.9	95.6	98.8	91.9
ILMN_11825	118.7	107.5	119.7	122.7	127.5	123.2	146.8	114.7	111.6	135.1	124.2	151.4	112.7	119.7	118.2	120.4	122.3	136.9	111.6	133.1	118.4	140.5	125.6	107.4
ILMN_11826	613.8	546.6	373.5	819.8	479.8	551.3	371.3	709.6	469.9	484.4	449.6	342.6	593.6	456.6	451.7	431.5	425.4	477.9	797.8	599.7	696.4	511.4	599.6	385.9
ILMN_1183	830.4	703	902.3	735.2	903.1	1164.7	773.1	891.2	599.8	800.5	889.9	765.7	783.2	667.8	617.4	655	835.5	1157.9	898.2	866.7	795.9	839.9	790.9	759.4
ILMN_11830	455.3	566.4	402.8	466.6	341.6	626.2	389.3	595.1	388.8	572	415.5	431.6	498	394.8	312.1	339	459	417.7	636.3	499.4	319.7	430.6	427.5	348.1
ILMN_11837	432	558	566.1	469.2	512.8	501	452.8	483.6	401.3	386.7	383.7	504	418.6	401.8	467.7	413.5	428.1	532.7	418.1	451.1	531	411.8	418.4	454.2
ILMN_1184	107.9	107	98.5	109.9	90.6	90.2	102.5	103.5	110.5	114	92.7	98.7	94.5	97.5	93.8	85.4	110.5	101.4	92	88.3	90.7	95.8	100.7	95.9
ILMN_11841	95.1	87.5	83.4	85.5	92.8	85.7	84.6	97	88.9	98.2	82	88.6	86.3	82.4	80.7	87.1	89.9	95.6	87.8	80.9	90.9	85.3	86.7	86.9
ILMN_11844	134.3	119.6	126.6	119.5	125.2	177.5	131.3	128.4	123.6	120.5	130.2	124.8	116.3	118.3	118.6	106.5	137.8	145.5	122	128.3	105.5	130.3	111.7	121.7
ILMN_11845	6867	6387.1	7301.2	7510.9	6576.5	7127.8	6133.3	6742.7	6230.8	7053.8	7976.7	7261	6048	5566.2	7355.8	7620	7467.4	7873.3	8323.3	7502.5	6753.8	7500.1	7382.8	8103.3
ILMN_11846	119.8	103.3	111.9	109.5	107.1	113.7	110.3	122.2	108.5	113.1	110.9	111.5	120.1	101.7	96.6	110.2	120.1	134	107.1	122.2	99.4	111	107.7	104.6
ILMN_1185	924.9	923.6	1024.3	1045.7	974.5	1306.5	879.9	849.2	803.2	1118	1191.8	804.2	824.4	827.2	936.2	841.2	854.9	1144.3	1071.1	1049	892.7	898.2	839.9	991.8
ILMN_11851	104.8	114.3	111.5	110.3	113.1	119.1	111.7	110	103.3	108	104.1	119.7	91.6	132.2	121.7	100.9	123.3	130.3	124.1	117.9	118.4	117.4	125.5	112.2
ILMN_11854	473	406.9	485.5	523.3	468	410.5	444.7	499.2	452.5	396.3	423.6	456.6	481.2	475.3	496.6	467	552.3	589.9	488.4	491.8	523.6	569.5	517.8	533.5
ILMN_11855	140.9	104.3	166.4	106.6	104.2	104.9	105.3	118.7	113	114.9	116.9	99.3	107.1	91.4	107.4	107.4	120.8	106	124.2	124	118.5	105.6	94.9	101.6
ILMN_11856	406.2	499.8	449.5	385.4	476.5	525.7	348.8	423.6	468.9	390.1	351.5	403.9	481.1	440.2	431	372.4	332.5	552.9	325.1	425.2	338	465.6	322.3	301.7
ILMN_11857	666.4	628.8	853.6	817.3	656.6	676.4	875.6	687.4	549.1	639.5	688.6	644.1	728.6	634.2	717.1	747.2	653.1	783.4	708.9	714.2	797.7	719.6	745.6	561.2
ILMN_11858	80.7	80	80.7	69.5	73.7	75.3	91	75.5	80.7	92.5	70.5	67.1	69.6	79.8	77.3	72.9	81.3	80	85	77.5	72.6	86.2	80.2	75.1
ILMN_11859	105	80.5	87.7	87.3	80.6	84.8	94.2	78.1	87.8	102.6	81.1	83.3	79.4	85.9	82.7	83.1	87.3	95.7	93.9	87.9	96.9	85.2	97.8	81.1
ILMN_1186	96.4	93.3	108.4	86.7	89.3	92	99.8	89.2	89.7	99.1	104.7	73.9	83.3	83.9	85.8	85.6	99.8	90.4	104.1	95.3	88.6	93.2	89.3	82.7
ILMN_11860	90.5	95.8	88	90.2	81.1	81.7	86.1	89.4	87.6	97.4	80.7	92.3	87	87.5	85.6	87.4	102.8	97.1	86	80.7	94.4	79.8	97.7	89.2
ILMN_11861	588	607.6	781.2	618	481.9	736.5	676.4	632.6	523.4	540.1	718.5	668.4	565.6	548.5	615.2	443.4	765.1	609.4	688.9	588.4	646.2	599.9	526.7	596.9
ILMN_11863	81.5	75.9	75.7	78.5	66.8	67.8	80.7	71.2	76.7	88.5	72.6	72.5	72.4	68.5	75.9	64.1	81.5	81.4	70	77.6	75.1	75.3	68.7	72.5
ILMN_11864	91	93	90.9	92.6	92.2	94.1	87.9	86.3	92	91.6	87	92.2	92.2	86.2	84.5	72.3	98.8	99.9	89.2	90.4	93.5	88.8	83.8	81.7
ILMN_11865	864.2	821.1	966.9	959.5	839.7	1216	840.2	980.6	893.5	1000.4	948.7	752.1	966.8	835.5	779.1	679.3	922.8	1106.7	1090	1000.7	1046.2	1086.8	850	902.8
ILMN_11866	336.2	562.9	343.2	409	447.7	553.1	399.1	394.1	253.1	523.2	387.6	435.9	416.1	378.6	408.6	238.9	451.2	455	518.5	299.3	416.1	418.8	318.9	429.3
ILMN_11867	97.1	89.9	101.3	96.7	92.8	93.3	91.9	100.2	92.2	116.8	92	105	104.4	96.9	96.3	89.1	95.1	98	100.8	84.2	90.1	109.2	81.3	95.1
ILMN_11868	174.3	181.8	177.6	187.1	174.1	181.2	174.1	167.7	170.2	195.7	157.3	198.6	154.2	156.1	190.2	172.2	179.8	207	184.7	171	177.3	152.4	184.9	221.4
ILMN_11869	126.7	120.8	129.4	125.2	125.2	124	119	126.9	116.6	113.8	113.1	133	133	126.4	119.4	106.7	133.3	145.4	146	124.2	115.7	124.7	133.6	119.1
ILMN_1187	197.5	225.1	258.9	232.3	221.8	240.3	248.6	227.3	210.6	216.5	211.5	220.1	290	243.2	236.5	240.4	221.6	265.3	222.2	265.5	243.6	230.6	231.7	254.3
ILMN_11870	105.7	99.8	109.9	108.5	104.2	96.3	107.4	103.9	106.4	104.8	100.2	100.9	97.8	94.9	93.5	100.9	123.9	114.3	106.8	108.3	111.8	91.3	121.3	104.8
ILMN_11871	19462.2	12201.4	24973.3	22918.3	19401	14586.7	16190.3	21950.3	16563.9	17467.5	15699.2	10399.7	15522.1	17213.9	24279.7	17486.1	24995.7	18456.7	18392.8	14275.2	21716.7	19991.7	17338.8	11151.5
ILMN_11872	360.9	480.3	464.8	470.1	620.3	428.3	420.4	383.6	394.2	545.7	523.7	855.2	421.5	534.4	549.4	602.2	625.5	608.5	430.8	508	454.1	624.6	769.5	1002.3
ILMN_11873	103.2	109.5	102.4	105.4	104.8	99	96.7	100.2	91.6	109.4	88.6	103.5	100.6	90.5	105.2	92.7	106	107.9	105.3	99.8	107.5	105.9	105.2	101.5
ILMN_11874	91	101.2	110.9	94.2	97.7	111.1	93	95.3	94.3	105.5	95.1	115	80	92.9	94.7	90	116	98.3	105.2	112	89.8	93.3	98.8	98.9
ILMN_11875	1034	761.8	1525.2	931.9	1264.3	1356.8	1397.3	1133.6	916.4	1337	1911.5	984.2	526.4	660.9	736.7	1055.9	1023.5	1789.7	1335.8	1173.8	868.5	1209	954.7	1265.5
ILMN_11878	1767.1	1881.5	1606.1	1892.1	1573.8	2008.1	1179.4	2498.2	1884.8	1798.5	1742.5	1748	1676.9	1743.8	1423.7	1295.7	1903.2	2265.3	2417.5	2146.8	1498	1662.1	1761.9	1565.2
ILMN_11879	158.7	219.6	267.2	234.3	313.3	190.4	235	154.2	235.4	243	316.8	257.4	165.8	143.1	142.8	194.7	178.5	202.6	377.6	182.7	380.4	250.8	223.8	206.3
ILMN_11880	1791.8	2410	2106.9	2287	1759.6	1825.6	1832.9	2090.5	1393.5	1301.9	1666.6	2385.9	1836.1	1991.2	1780.8	1315.7	1943.4	1702	1893.3	1813.9	2108.2	2061.4	2412	2001
ILMN_11881	152.4	156.6	146.2	174.5	153.9	163	163	161.7	157.8	177.3	169	168.7	172	175.3	159.2	142.8	159.2	185	163.4	171.1	167.2	167.6	161	123.2
ILMN_11882	450.9	312.7	561.7	424.6	501.8	479.4	369.1	406.6	338.5	525.7	390.1	380.1	422.2	354.5	460.2	357.4	443.2	502.9	411.3	408.8	559.2	390.2	392.2	377.7
ILMN_11883	2123.5	1934.8	2229	2208.1	2224.4	1905.9	2072.3	1857.8	1739.8	2092	1899.6	1967.2	1741	1704.1	2061.9	2056.3	2162.1	2164.7	2104.4	2028.3	2216.5	2223.3	2012.9	2164.6
ILMN_11884	79.8	78.1	82.5	83.2	89.7	83.9	95	90	91	100.6	95.7	82.8	84.6	80.1	85	85.2	92.8	92	92.8	97.9	89.7	78.4	86.9	80.2
ILMN_11885	391.8	245.9	312.7	336.2	253.5	350.7	249.7	293.7	206.6	282	226	263.6	303.8	231.2	229	224.8	326.6	216.2	355.9	266.5	260.6	319	300.7	196.9
ILMN_11887	4544.5	4122.5	4983.5	4310.6	4802.1	5122.5	4266.7	5238.1	3938.1	4431.6	4361.3	4632.3	4502.9	4058.4	4436.5	4525.6	4448.3	5177.9	5278.6	5236.6	4488.5	5006.9	4468.8	5183.5
ILMN_11888	486.8	649	533.4	524.3	448.6	434.9	451.7	510.9	494	465.4	434.6	517.1	549	511.8	528.7	482	595.4	657.1	559.1	657.3	495.4	646.6	405.4	571.8
ILMN_11889	70.6	85.1	90.4	69	91.2	74.7	81.3	72.2	76	85.9	71.9	75.9	75.2	76.3	69.7	71.9	80.1	73	76	73.7	78.4	64.6	72.2	72.6
ILMN_1189	193.4	194.8	180.8	174.9	219.2	203.1	150.6	161.8	156.1	138	171.5	181.6	236.2	179	166.4	157.6	179	189.4	161.3	177.7	169.1	163.4	166.2	177.9
ILMN_11890	274.5	313.3	285.9	311.9	276.7	337.3	211.1	320.7	274.4	294.2	317.1	350.3	327.8	274.3	238.4	215.5	270.3	315.3	321.1	313	263.9	281.8	323.5	256.3
ILMN_11891	140.6	117.7	128.3	172.2	120.4	156	149.7	159.2	111.1	151.3	142.8	125.7	152.4	163.2	114.7	118.4	156.2	172.4	155.8	130.7	125.6	143.4	161.6	182.1
ILMN_11893	83.1	78.4	78.8	82.8	74.8	85.6	90.6	75.8	80.9	91.4	76.6	78.1	78.9	72	76.7	78.3	84.1	89.7	80.6	78.3	85.7	80.6	79.8	76.5
ILMN_11894	7502.1	5797.3	7714.8	7932.5	7286.3	6239.7	7731	7446.3	6055.3	6991.5	6431.5	6853.3	6915.4	7045.6	8932	7219	7228.9	7678.1	5980.9	6840.9	8442.1	7330.7	6992.1	6683
ILMN_11895	199.1	164.9	194.8	187.1	170.7	189.5	192.2	166.9	160.2	188.3	205.3	182.1	203	157.1	173.6	141.4	180.7	219.4	205.7	218	175.7	198.8	161.5	175.3
ILMN_11898	95.5	96.5	105.2	105	97.2	94.8	93.6	97.7	99.1	101.6	97.7	99.7	91.5	97	89.2	85.2	104.9	104.1	93.3	98.5	101.8	97.1	95.5	93.5
ILMN_11899	487.6	410.9	627.8	632.3	422.2	342.4	478.6	488.9	416.6	491.1	450.5	570.8	477.8	493.9	544.4	607.5	756.2	545	444.3	462	526.4	578.7	535.6	601.7
ILMN_11900	99.7	124.7	107.7	103.5	119.1	92.5	93.4	126.1	95.6	110.4	123.6	106.2	107.2	102.2	94.5	90	127.1	112.6	121.9	111.1	106.6	108.7	97.4	109.7
ILMN_11901	1343.2	1527.9	1531.6	1463	1161	1383.2	1290.7	1558.5	1150.4	1491.8	1299.7	1434.4	1428.5	1359	1636.6	1460.6	1433.8	1702.1	1496.4	1838.2	1396.2	1647.3	1399.8	1314.5
ILMN_11902	272.5	286.5	296.9	236.7	291.1	269.7	248.4	283.7	267.1	294.1	229.1	318	208.3	233.5	237.6	292.4	292.6	274.5	331.4	242.5	259.5	315.5	295	342
ILMN_11903	1940.9	2673.6	2810.3	2308.6	2151.2	2192	1607.2	2020.9	2129.2	1893.2	1809.4	3247.4	2384.6	2556.5	2048.5	1896.2	2160.7	1294.2	3257.4	2575.2	2219.7	3171.7	2682.6	3242.2
ILMN_11904	132.7	131.5	149.2	133	145.9	138.9	125.8	129.4	131.7	139.1	131.9	139.8	137.3	130.9	138.2	124.4	127.7	122.5	124.7	118.6	137.9	134.7	123.2	119.8
ILMN_11905	344	356.1	360	422.7	311.8	392.2	390.8	435.4	359	393	369.7	442	416.7	458.5	376.5	444.2	430	512.2	384	392.1	455.1	439.8	368.7	519.3
ILMN_11907	855.5	865.1	1001.9	852.1	932.6	832.8	726.5	1022.6	713	936.3	822.2	929.1	1021	835.9	773.9	911.8	805.8	964.1	877	1044.7	833.4	959.9	902.9	958.6
ILMN_11909	2687	1493.4	2886.8	2171.7	1984.6	2250.7	1921.6	2966.2	1907.5	1661	2736.2	1709.4	3029.3	1920.1	1677	2258.4	2335.2	2837.8	1909.8	1757.5	3101.4	2478.8	1789.6	1705.1
ILMN_1191	315.2	395.4	378.2	355.9	329.7	387.9	293.6	337.4	339	379.6	342.4	386.4	355	294	318	297	334.1	392.9	371.9	395.9	366.3	334.4	319.9	407.2
ILMN_11910	88.2	86.5	82.9	74.7	86.8	78.7	91.6	88.6	94.3	95.5	78.8	75.4	76	81.9	78.8	83.5	99	90.5	79.3	76.6	90.4	93.9	92.1	71.8
ILMN_11911	94.9	88.3	97.5	85.4	79.9	87.6	86.2	93.9	81.2	94.5	78.8	96.7	89	75.9	90	87.5	103.2	110.8	92.9	98.8	94.9	91.9	96.4	98.3
ILMN_11912	102.4	97.9	91.2	92.2	90.7	113.7	92.4	102.8	88.9	121.2	81.1	87.3	104.1	90.5	96.2	85.2	104.8	100.1	103.7	95	94.1	100.6	94.2	89
ILMN_11913	99.2	87	95.7	89.2	98.7	86	94.7	91.1	90.6	100.2	93.8	96.7	94.4	78.3	79.5	84	91	87.1	92.1	90.1	97.7	88.8	92.2	96
ILMN_11914	97.7	94.6	94	96.8	88.5	94.4	104.8	86.4	84	103	84.6	103.2	101.9	92.6	99.9	88.9	98.3	109.8	96.6	99.3	108.5	102.9	101.8	100.7
ILMN_11916	1827.2	1646.3	1946	1779.5	1562	1913.8	2128.7	1918.1	1512	1866.3	1957.6	1707.5	1544.9	1569.8	1912.4	1621	1785.7	2096.2	2062.1	1950.8	1836	2071.8	1797.1	1828.2
ILMN_11917	403.6	432.3	385.8	314.3	386.5	476.2	339.3	350.1	323.2	444.9	431.8	385.8	360.6	356.4	366.2	359.5	352.2	409.5	444.7	386.4	317.9	348.2	355.3	392.6
ILMN_11918	340	347.9	295.8	451.2	299.5	205.3	195.9	367.7	254.8	292.8	355.7	354.7	334.5	394.9	393.9	348.6	454	362.8	289	303.6	268.2	263.5	369.1	321.7
ILMN_1192	109.2	94.8	101.4	86.3	87.1	86.8	100.3	91.3	92.7	96.1	84.7	82.1	90.2	86.3	91.8	74.5	92	90	90.9	92	79.3	80.7	83.9	85.2
ILMN_11921	152.8	134.5	241.2	151.2	141.9	186.8	136	162.5	169.6	149.7	213.1	163.2	165.9	146.2	334.1	144.5	190.2	162.1	175.1	168.1	106.6	158.8	139.6	204.6
ILMN_11922	195	238.6	125.9	320.3	180.4	305.5	126	253.7	234.2	207	287.6	184.9	111	296.3	305.7	217.3	280.5	286.5	272.3	405.2	222.5	201	218.4	128.7
ILMN_11925	685.6	478.7	505.9	536.5	416.2	662.8	410.6	618	456.7	581.5	469.3	679.1	557.9	474	525.2	494.6	499.9	744.5	436.4	691.2	459.9	625.8	473.5	610.2
ILMN_11927	221.8	200.8	172.5	218.6	191.4	305.8	224.4	273.6	192	226.2	212.8	194.1	304.7	183.4	194.3	184.3	164.4	281.1	272.3	256.3	189.4	224.3	180.2	214.9
ILMN_11928	102.6	94.5	101.1	88	93.9	92.2	114.3	96.5	99.4	109.3	92.7	93.3	91.3	89.9	87.1	86.9	102.1	112.9	100.4	107.8	94.2	94.6	98.8	94
ILMN_11929	115.3	98.3	101.8	83.7	98.3	98.8	97.1	86.4	90.2	113.7	100.7	93.9	94.5	97.4	93.4	89.2	104	118.8	106	91.8	107.8	103	89.7	93.8
ILMN_1193	582.3	652.9	683.6	649.8	697.3	883.1	568.1	693.7	595.1	643.3	651.6	669.2	620.7	629.2	599.8	573.6	634.7	877.2	671.8	759	712.3	670.9	764.6	791.6
ILMN_11930	97.7	88.3	82.9	88.4	87.9	99.9	93.3	88.5	94.9	106.4	89.9	90.8	89.6	89.3	84.4	83.9	97.8	99	93.5	99.2	88.2	87.4	82.1	90.5
ILMN_11932	75.7	70.1	72	74.7	71.4	76.2	72.8	67.2	75.6	78.1	67.2	73.3	91.6	66.3	72.5	71.8	81.2	78.8	78.8	66.1	77.6	78.7	72.3	73.4
ILMN_11933	248.7	234	271.4	279.7	279.6	246.8	251.7	260.5	223.1	260	258.9	256.9	266.6	254.8	241.8	259.9	299.8	279.9	257.5	269.6	253.6	234.9	289	310.8
ILMN_11934	104.3	98.9	98.5	94.5	93.6	80.5	92.1	107.7	93.4	99.9	100	104.7	98	86	84.8	91.7	93.2	97.3	90.5	95.5	102.5	101.1	103.2	91.7
ILMN_11935	113.5	121.8	110	97.5	93.1	111.2	104.5	107	107.5	116.9	100.7	94.2	102	103.2	99.7	99.6	105.9	107.5	96	98.9	96.3	103.4	95.5	89.1
ILMN_11936	94.7	82.7	79.8	80.9	85.6	86.5	79.1	77.1	88.9	90.8	90.3	78	73.9	74.5	85.9	80.9	94.4	90.9	97.3	83.1	87.2	81.8	90.7	94.2
ILMN_11937	101.8	133.6	119.2	107.1	105	108.4	103.5	102.9	98.2	118.2	102.9	107.2	110.3	114	116.9	85.8	101.8	120.1	111.5	111.5	116.1	101.8	99.2	112.7
ILMN_11938	11378.4	12333	10917.3	11930.5	10289	11373.1	10919.4	12076.3	12810.9	10860.2	12134.9	13740.8	12040.9	11259	11133.1	13994.7	11560.8	13175.3	11886	15123.7	9020.3	10955.1	13853.1	13394.7
ILMN_11940	97.5	98.8	91.4	78.7	87.4	80.1	86.2	88.3	85.1	93.4	83.5	93	95	86	86.5	89.6	96	93.2	84	91.9	93	93.3	93	97.4
ILMN_11942	106.7	97.4	100	93.8	100.5	102.1	103.1	101.7	101	107.4	89.5	106.2	111	94.3	98	102.2	111.5	112.6	106.5	137.1	105.9	101.7	99.4	85
ILMN_11943	1142.3	951.9	1218	1190.7	989.1	974.1	1033.6	1136.3	954.2	932.3	967.9	918.4	857.8	995.2	1064.1	1067.2	1297.1	1078.4	1089.6	954.5	1166.8	1061.6	946.9	1062.6
ILMN_1195	400.2	404.7	409	437.3	416.1	460.8	356.7	399.2	398.8	436.4	452.5	481.4	468.3	355.9	382.1	354.6	403	462.9	482.3	546.4	400.4	447.9	434.6	443.9
ILMN_11953	181.2	137.3	170.5	152.6	139.1	125.4	166.1	154.7	105.9	150.7	121	135.2	152.3	139.9	158.3	157.5	177.9	182.5	152.4	142.3	145	184	143.2	134.1
ILMN_11954	2082.9	2110.3	2884.7	2413.7	2216.3	2468	2508.6	2714.9	2069.4	2233.6	2113	2761.2	2787.1	2512	2535.4	2480.9	2459.1	2896.6	2420.5	2604.7	2780.2	2910.9	2853.8	2587.5
ILMN_11959	106	95.5	96.9	96.6	102.2	104.2	96.5	90.6	96.1	115.4	105.1	87.1	83.9	81.7	84.1	83	106.1	117.9	96.6	99.6	85.6	96.3	90.1	91.2
ILMN_1196	104.2	101.6	98.7	98.7	96.6	86.1	108.4	103.5	96.5	108.2	94.3	95.2	92.6	86.5	91.8	85.9	107.6	105.9	92.2	114.5	96.5	99.2	90.7	98.2
ILMN_11961	89	89.2	78.2	76.5	82.3	82.9	85.6	80.4	77.4	91.7	75.8	78.7	70.7	82.6	87.5	79.5	94	87.5	82	78.4	92.2	76.9	90.3	80.1
ILMN_11962	847.8	815.3	1053.5	773.5	767.8	1121.3	898.9	835.9	735.6	1203.1	927.5	831.2	875.4	791.8	996	799.3	824.9	800.9	695.3	889.8	827.7	755.5	842.1	777.6
ILMN_11964	91.9	85	106.2	90.5	96.5	93.1	90	94.5	108.3	104.2	92.4	92.2	82	88.7	86	79.3	97.1	114.1	94.9	97.9	89.2	95.6	80	87.9
ILMN_11967	176.1	156.1	180.4	160.2	157.4	146.2	153.5	150	160.6	164.7	183.2	164.3	156	150.4	154.3	163.6	162.5	175.1	190.5	167.3	175.9	171.4	169.6	196.3
ILMN_1197	173.8	116.9	160.3	163	134.5	162.1	144.8	161.7	155.9	150.1	132.1	141.2	163.6	146.3	113.9	117	141.2	130.9	160.1	153.6	198.4	135.2	155.2	113.7
ILMN_11972	1535.1	1198.1	1648.8	1538.4	1845.1	1918	1576.2	1536.1	1285.1	1750.2	1655.5	1837.8	1358.8	1385	1371.2	1717.1	1429.4	1647.6	2250.2	1710.5	1697.2	1752.7	1621	1910.9
ILMN_11973	84	82.9	91.3	80.1	80.5	88.9	84.2	79.8	85.5	103.5	78.7	72.8	91.2	76.1	80.5	79.5	90.4	88.7	74.6	76.9	77	85.9	93.3	78.9
ILMN_11974	226.3	212.5	217.8	243.2	218.3	195.3	234.4	239.3	217.3	242.5	249.4	257.6	217.4	224.9	278.8	218.5	278.8	246.1	204.8	247.8	229.8	249.6	214.5	231.3
ILMN_11975	1219	1153.8	887.2	1074.8	932.9	1557.4	939.2	1190	1166.3	1301	1152.2	1337.2	1066.2	1061.6	794.1	585.8	1281.6	1095.3	1827.5	1480.5	829.4	1054.5	980.5	826.3
ILMN_11976	108.9	120.3	110.9	111.1	108.5	109.2	104.4	111.9	118.4	130.4	139.6	94.6	102.1	102.7	96.6	100.3	118.3	115.9	98.8	115.1	94.3	101.6	116.6	121.8
ILMN_11977	425.8	361.6	393.2	450.9	415.9	372.3	365.5	377.3	337.5	462	404.8	418	340.7	316.2	317.8	369.4	401.6	452.9	423.1	373.2	367.9	313.6	394.2	384.9
ILMN_11978	242.5	208.8	226.4	215.7	204.1	241.6	225.9	259.2	206.2	203.2	211.6	260.5	231.8	197.6	227.1	254.1	237.8	274.5	251.2	224	214.1	228.7	255.8	221.1
ILMN_11980	81	86.5	79.2	71.9	81.7	83.5	85.5	88.4	84.5	96.1	72.8	82.2	81.8	84.2	66.9	77.2	92.1	81.3	78.3	83.5	83.1	81.3	79.5	80.7
ILMN_11981	128.3	144.9	142.5	127.5	163.8	121.7	146.7	129.6	129.4	151.4	135.5	138.9	145.4	134.9	125.2	123.8	133.6	138.5	160.7	182.5	125.7	134.3	149.8	156.6
ILMN_11983	751.1	896.4	1173.3	877.5	943.6	1293	962.2	1064.5	831.5	1302.3	1237.2	1158.4	985.4	781	910.6	811.8	884.3	1066.1	960.7	1129.5	1082.9	867.4	986.3	1120.3
ILMN_11984	135.5	136.8	125.1	140.4	131.5	114.6	144.8	147.9	111.4	127.2	132.3	144.2	139.1	111.9	107.5	102.7	154.9	145.1	122.5	133.9	122.5	149.4	141.8	139.1
ILMN_11985	1451.8	1405	1373.8	1456.6	1344.9	1456.5	1241.3	1407.4	1044.8	1433.3	1251.1	1252.2	1339.1	1179.7	1439.4	1134.4	1298.1	1622.4	1445.7	1734.8	1346.9	1305.9	1434.5	1439.5
ILMN_11986	722.4	737.6	702.7	578.5	455.9	674.1	754	747.1	630.8	758.8	724.2	728.6	856.9	671	625.5	747.8	739.8	774.3	694.3	651.1	573.4	668.8	660.9	928.8
ILMN_11988	122.4	108.2	108.8	101.6	104.1	108.2	124.6	105.9	107.6	118.3	95.4	117	91.1	111.8	90.2	99.7	102.9	117.4	116.1	124.4	102.9	98.4	108.3	105.7
ILMN_11989	1252	951.4	1489.7	1459.2	1341.8	1341.1	1474.2	1492.5	1044.3	1285.8	1119.8	1454.1	1318.6	1281.2	1537.5	1463.3	1315.2	1574	1373.1	1366.2	1627.6	1399.7	1533.5	1622.8
ILMN_1199	264.7	302.4	314.3	288.5	301.7	303.6	291.4	268.3	324	297.7	346	288.5	318.5	281.5	279.6	242.3	259.2	350.5	348.7	341.2	285.9	308.8	264.8	321.2
ILMN_11990	77.1	76	70.1	80.6	70.1	71.9	79.6	76.3	69.9	73.3	72.9	73.8	71.9	70.1	64.7	62.7	67.6	70.3	72	79	66	80.6	67.6	67.4
ILMN_11991	665.7	585.2	666.3	585.6	610.7	828.2	514.8	664	532.3	602	697.3	572.3	710.5	611.8	637.7	560.8	642.7	853.7	704.2	726.2	730.4	663.3	569.8	579.4
ILMN_11992	284.2	250	239.9	300	257.5	318.3	287.5	302.5	235.4	288.3	301.3	328.4	333.1	213.1	206.8	324.4	347.8	363.6	273.2	333.2	207.9	257.2	293.4	318.4
ILMN_11993	453.5	490.9	573.7	548.7	550.9	533.7	566.9	568	426.8	566.8	493	538.4	512.2	447.5	524.6	539.1	544	614.5	577.1	558.2	622	570.9	537.6	560.9
ILMN_11994	137.5	122.7	175.4	161.5	210.8	417.5	143.5	141.7	181.1	216.6	212.4	166	131.3	113.4	135.7	106.9	142.3	289.3	185.8	151.9	132.1	172.6	141.7	127.6
ILMN_11995	10294.1	7627.6	14290.9	11075.1	11632.4	13087.6	11821.1	11782.6	7953.5	11002.3	10137.5	9132.3	9058.4	8784.2	13448.3	9861.4	10535.7	11249.4	11144.7	11265.3	12576.7	11618.5	9244.5	9259.8
ILMN_11996	357.7	387.9	540	427	455.5	453.8	487.1	633.1	459	358.7	581.6	493	516.4	412.6	335.4	507.7	423.1	559.2	292.2	496.5	376.7	508.8	450.2	496.9
ILMN_11997	114.1	98.3	107.4	105.5	94.8	114.4	110.5	111.9	103.8	113.7	107.4	100.9	91.2	91.6	104	100.3	118.3	109.6	125.1	112.9	118.6	117.2	100.7	87.9
ILMN_11999	187.2	203.7	247.4	219.5	189.5	195.8	167.5	229.4	203.9	174.4	204.9	218.5	196.1	204.6	167.8	177.3	213.5	219.7	260.1	230.7	175.4	211.8	159.6	180.9
ILMN_1200	187	171.5	162.7	182.2	158	246.7	145	170.8	170.1	166	157.3	147.3	182	165.9	151.4	143.2	163.3	190.8	197.6	174.1	146.1	166.9	159.7	139.3
ILMN_12001	2353.1	2525.7	2652.5	2472.9	2292.6	3065.9	2351.7	2609.6	2168.1	2584.7	2975.9	2423.6	2663.9	2215.2	2540.3	2159.4	2246.2	3308.7	3355.8	3006.5	2312	2626.8	2490.6	2795.1
ILMN_12003	144.7	134.7	123.8	127	131.7	152.6	122	132.6	148.7	145.9	151	133.4	142.4	126.3	113.6	117	147.5	143.6	139	146.9	130.3	120.8	139.7	118.6
ILMN_12005	100.5	101	120	98.2	114.2	145.1	104.4	100.1	103.5	126.9	105.2	97.1	113.6	101.2	82.8	87.2	113.7	140	118.4	114	96.2	118.4	82.6	100.4
ILMN_12006	102.7	108.5	118.8	96.7	108.7	109.1	100.7	107.5	99.2	106.1	99.9	107.6	105.3	99.8	105.6	101.7	105	109	115.6	126.1	110.7	108.4	98.3	106.5
ILMN_12009	120.4	116	133.7	109.4	106.6	120.7	115.3	112.1	109.6	114.7	120.1	123.6	108	104.5	100.9	107	127.5	114.8	121.4	122.9	111.5	103.1	116.5	113.7
ILMN_1201	131.8	102.8	118.8	101.8	118.8	112.4	118.8	117.3	112.9	142.6	122.1	120.9	115.8	118	107.2	115.7	132.3	118.9	122.2	120.1	114.7	117.3	142.3	124.8
ILMN_12011	603.4	627.1	479.4	794.4	633.6	933.3	394	508.2	678.9	816	514.7	983.2	905.6	668.5	591.9	754.6	647.1	886.3	718.5	914.1	500	663.2	806.6	724.4
ILMN_12012	91.8	96.6	105	90.4	83	94.9	95.4	103.2	86.6	97.3	81.8	88.8	85.9	89	90.9	85.4	106.3	90.7	104	97.8	99.7	92.9	90.2	97.6
ILMN_12013	570.2	731.4	847.7	619.7	603.7	682.9	784	733	541.8	635.7	616.5	658.8	668.2	682.8	710.2	730	694	731	833.9	717.6	837.8	706.2	688.9	692.3
ILMN_12014	125.7	107.6	117.5	114.3	104.4	114.6	114.7	123.5	114	120.3	106.5	126.5	121.6	115.7	102.6	104.7	134.2	118	112.9	105.9	120	106.8	107.8	124.3
ILMN_12016	283.3	278.5	303	265.6	307.7	250.5	283	317.2	232.9	277	253.3	263.5	340.5	286.3	314.8	346	325.8	326.4	273.9	312.8	284.5	345	309.7	297.1
ILMN_12017	590.1	519.5	662.5	792.1	640.2	565.6	650.1	637.6	417.9	450.1	431.7	517.5	592.7	603.4	716	572	598	436.6	481.9	563.6	860.5	610.2	444.6	427.8
ILMN_12019	269.5	325.4	246.8	257.8	275.4	308.4	255.9	256.1	278	315.8	277	295.5	329	276.2	221.2	264	293	350.9	328.9	257.7	290.2	310.4	268.1	296.9
ILMN_1202	194	174.7	205.3	210.6	183.7	178.6	193.5	214.9	181.6	193.3	177.6	216.5	246.2	166.4	171.4	188.6	185.5	198.2	185.3	208.3	173.3	221.4	205.3	205.3
ILMN_12020	460.3	601.7	585.2	530.6	575.7	620.1	438.8	560.1	468.9	616.7	505.5	616.8	668.4	486.5	491.6	579.1	537.5	740.1	670.5	831.2	426.9	538.6	527.2	584.1
ILMN_12021	175.3	159.9	174.5	148.1	137.1	209.7	158.1	172.6	156	158.1	175.7	135.9	149.8	159.8	143.8	129.6	203.2	160.1	184.1	164.3	155.3	203.1	153.6	134.4
ILMN_12022	330.4	299.1	333.9	362.1	397.7	470.2	369.6	431.7	350.7	385.9	452.2	359.2	358.1	293.1	276.4	396	345.3	494.4	333.6	428.6	361	372.8	361.1	406.3
ILMN_12023	127.4	104.3	116.3	115.5	111.6	113.2	118.1	128.6	108.6	127.5	114.2	100.9	102.6	110.5	102.1	98.3	122	120.5	107.6	110.9	113.5	104.9	112.1	119.5
ILMN_12025	112.3	108.6	98.1	91.1	101	100.7	97.2	102.4	100.7	103.5	101	92.3	99.7	86.3	90.8	89.4	105.9	105.9	94	100.2	98.6	101.7	103.5	89
ILMN_1203	1257.6	1060.1	1453.8	1303.5	1253.2	1306.5	1201.8	1516.4	1062.7	1178.3	1247.6	1087	1334.4	1102.4	1219.6	1541	1341.8	1369.6	1211.7	1500.9	1361.6	1347.3	1231.6	1130.4
ILMN_12030	116.2	117.2	126.4	143	156.2	183.8	177.4	156	156.4	300.5	157.2	217	127.5	112.1	122.6	121.4	186.7	198.6	150.3	137.3	154.7	175.6	135.5	129.7
ILMN_12033	977.8	1043.9	1124	1127.4	1134.5	910.4	998.2	1046.9	869	1009.4	1075.7	1114.9	1163.6	1060.4	1024.2	1119	1015.2	1046.4	1094.1	1231	1045.1	1148.8	1157.8	1246.7
ILMN_12035	758.6	852.5	873	745.1	644.8	1044.3	830.4	911	658.1	985.6	768.6	892.7	808.1	832.7	724	860.5	801.6	1000.2	722.3	770.1	828.1	681.6	721.7	769.6
ILMN_12036	182.5	169.4	177.7	189.8	165.9	225	180.3	220.7	187.9	234.5	188	248.2	203.5	214.2	169.7	168.7	177	202.2	210.3	227.2	178	187	193.5	201.2
ILMN_12037	146.6	141.6	154.5	159.5	159.2	145.2	138.3	157.1	138.8	153.1	136.3	148.1	150.6	143	139.9	160.2	155.4	156.3	130	156.1	149.4	157.4	175.4	149.2
ILMN_12038	99.8	108.4	91.1	91.1	89.3	96.2	98.8	99.3	105.8	101.4	96.2	91.8	93.9	90.1	91.1	79.5	102.8	94	83.8	86.1	109.5	87.8	95.1	102.2
ILMN_12039	153.8	143.8	185.7	210	161	181.6	155.1	186.9	145.1	205.2	200	219.9	154.7	134.9	154.9	152.7	178.2	177.5	208.8	198.2	165	179.9	133.4	150.5
ILMN_1204	785.8	810.3	944.7	801.9	791.5	1008.9	851	1006.4	645.7	995.2	1044.4	802.4	920.4	725.4	901.3	1052.6	656.3	993.2	822.9	827.4	601.8	974	872.2	878.8
ILMN_12040	740.9	875.8	835	900.7	826.5	1068	698.7	910.7	805.8	889.3	865.6	943.9	1131.7	830.6	698	912.8	845.7	1028.5	911.7	954.6	641	974.8	966.1	904.1
ILMN_12041	387.8	388.8	437.2	412.4	372.4	404.9	413.4	425.2	343.9	500.1	394.8	407.5	390.9	386.8	359.7	363.6	356.8	404	374.3	391.1	386.6	379.4	381.5	490.6
ILMN_12042	84.5	89.1	93.7	88.4	99.5	89.1	82.9	75.8	81	94.8	88.3	85.8	97.7	77.4	79.3	85.1	99.6	89.2	83.2	113.4	89.2	81.6	82.6	86.7
ILMN_12043	162.3	147.9	162.2	149	158.4	138.4	160.6	159.9	165.1	147.8	146	139.5	195.7	168.1	155.9	141.7	156.4	160.8	177.4	183.5	136.8	170.4	188.3	171.9
ILMN_12044	116.5	104.5	106.7	97.2	101.6	101.3	108.1	109.5	103.9	105.8	94.3	101.6	100.1	103	95.4	102.3	109.5	128.9	114	111	106.5	92.1	116.1	107.1
ILMN_12045	77.6	77.5	85.2	72.7	79.3	77.2	76.7	80.4	85.7	84.4	78	77	82.4	76.3	72.7	72.1	83.2	75.6	82	80	76.5	75.7	77.7	82
ILMN_12046	87.4	97.1	80	90.5	84.3	82.3	88.5	87.4	96.5	106	87.5	83.2	79.6	79	81.5	78.4	92.1	99.2	81.3	78	82.2	87.3	84.8	90.9
ILMN_12049	87.9	82.8	78	80.1	89.7	87.4	90	84.4	80.6	89.1	75.6	81.1	72	81.6	85.9	88.3	93.2	102.2	81.6	85.8	80.5	81.7	77	79.3
ILMN_1205	195.7	253.1	151.7	138.5	211.9	207.9	181.4	214.5	230.3	298.5	161	143.8	176.6	130.7	169.4	133.1	161.3	248.8	166.2	196	156.8	265.7	177.2	162.2
ILMN_12052	4981	4999.9	6060	5361.5	5476.4	5799.6	5687.3	5597.5	4252.5	5716.5	5626.9	5164.6	6154.4	4823.8	5437.6	5694.4	5125.1	5919.5	6062.8	5057.3	6081.6	5134.2	5163.5	5630.7
ILMN_12053	142.2	166.6	147.3	158.1	158.8	167.7	154.2	146.5	144.9	171.9	192.5	229.4	140.8	138.7	158.6	137.1	154.9	199.7	147.1	178.1	161.1	144.1	204.6	176.4
ILMN_12054	188.2	161	174.2	177.3	194.8	254.7	121.7	226.4	158.3	226.4	179.7	256.3	201.9	143	146.9	164.6	158.5	181.3	249.2	219.4	175.6	155.5	174.4	188.1
ILMN_1206	109.5	114.3	131.5	130	129.8	123.7	111	109	115.5	120.7	111.8	131.1	122.4	99.2	113.9	107.3	112.5	113	121.9	115.3	126.6	134.2	114.2	121.7
ILMN_12060	105.7	100.4	111	116.5	111.7	114.8	100.1	99.3	93.8	108.7	108.7	105.8	89.3	99.3	103.9	93.2	105.3	106.7	119.4	108	118.3	105.9	124.4	100.3
ILMN_12064	239.2	264.8	293.9	267.6	269.7	263.2	208.3	244.6	211.2	252.8	258.9	280.1	290.1	241.6	281	259.6	258.8	273.5	312.3	287.8	266.3	228	253	227.3
ILMN_12066	94.6	89.3	102.1	97.1	88.3	86.9	87	97.3	97.6	92.7	84.4	92	85.9	83.4	83.9	80.8	94.7	90.2	93.7	85.5	95.9	87.9	95.3	85.4
ILMN_12069	2034.2	2217.7	3217.9	2318.8	1291.4	893.7	2148.6	1853.8	1240.2	1487.5	1463.7	1287.4	2503.9	2084.4	2390.4	1886.1	2334.4	1369.6	1722.3	1446.2	2434.6	1467.2	1895.2	1126.5
ILMN_12072	80.9	80	71.7	74.6	69	68.7	79.9	75	76.1	83.6	75.3	70.7	72.1	65.8	75.6	76	76.2	82.2	67.4	75	78.5	66.5	73.4	76.9
ILMN_12073	98.7	81.7	88.5	89.8	97.6	93.1	94.6	91.8	89.2	112	82.9	103.7	92.8	81.5	96	107.5	88.8	113.1	91.6	105.6	97.8	93.7	97	97.7
ILMN_12074	134.4	117.8	132.4	124.6	126.2	136.2	136.3	104.4	113.6	124	138.9	113.2	144.1	102	107.1	100.7	113.6	114.9	121	114.8	126.7	120.9	106.5	110.7
ILMN_12078	101.6	89.1	88.4	94	87	77.5	105.9	106.2	90.6	90.9	89.1	88.2	90	79.8	83	70.9	90	91.9	98.4	107.4	90	92.4	100.5	90.4
ILMN_12080	1064.7	1076.1	1274.2	1061.9	991	1302.1	1030.6	1221.3	953.1	1443.8	1078.3	1126.2	1133.4	1035.5	1110.1	1179	1108	1472.6	947.8	1147.2	980.5	1225	1056.5	1127.4
ILMN_12081	775.7	765.8	911.5	734.4	794.6	1047.4	757.2	752.4	821.6	943.1	924.1	799.1	710	623.6	694	613.3	769.8	918	1189.8	921.8	757.6	748	782.2	822.8
ILMN_12083	85.3	93.5	89.1	89.9	84.7	93.3	103	89.2	108	97.4	83.5	83.1	85.4	103.5	86.5	82	92.5	90.3	96.9	86.7	102.4	94.8	90	80.4
ILMN_12086	1450.9	1030.7	1182.3	773.1	1429.9	2095.5	1011.4	1261.6	1044.8	1378.3	1557.3	792.2	789.2	685.8	475.5	509	893.3	2224.8	2263.2	1066.5	831.2	1615.7	765.4	958.1
ILMN_12092	1615.9	1727.5	1721.7	1642.9	1419.9	1308	1477.8	1906.9	1444.1	1560.9	1583.6	1949.1	1956	1495.5	1337.4	1711	1686.5	1725.3	1914.2	1980.3	1382.6	1666.5	1765.7	1832
ILMN_12094	93.5	85.4	85.3	86.8	90	88.4	90.9	91.5	86.7	82.9	87.3	97.3	84.7	77.1	84	79.4	93.7	93.6	81.2	90	87.6	77.6	91.5	87
ILMN_12095	159.2	147	145	147.6	144	139.9	145.5	145.1	148.9	165.4	139.3	137.9	143.8	133.5	155.6	123.5	167.7	161.1	133.3	148.9	138.5	138.2	157.5	157.7
ILMN_12096	80.4	99.5	82.5	88.8	83.9	96.8	83.6	74.6	84.6	95.5	72.2	82.6	95	77.8	77.8	80	86.5	93.6	82.8	78.1	81.7	81.2	78.2	78
ILMN_12097	209.2	212.1	198.3	162.6	176	213.2	156.6	170.1	205.4	220	187.2	227.6	246.3	169.7	141	161	174.3	190.9	229.8	226.2	157	160	191.9	167.5
ILMN_12100	96	86.6	76.2	82.3	81.2	79	85.3	81.4	87	87.8	81	81.1	72.5	72.6	79.6	78.5	86.2	90.9	83.8	80.3	83.3	80.6	76.9	83.1
ILMN_12101	225.3	222.8	197.4	232.4	192.2	247.8	195.2	241.9	198.9	207.6	220	219.7	267.4	199.1	200.4	223	232.6	269.4	228.2	245.7	211.9	248.3	215.6	214.6
ILMN_12102	86.1	87.9	75.8	86.5	86.3	82.8	90.3	89.7	94.7	93.6	87.9	88.8	84.5	85.8	76.4	74.6	88.7	96.4	87.8	78.5	91.9	85.2	84.3	86.9
ILMN_12103	350.9	309.8	363.6	334.1	317.2	337.7	304.7	375.3	314.2	348.8	299.3	335.8	366.5	341.7	320.1	345.9	358.3	375.8	386.2	348.7	423.6	402.3	361.3	358.4
ILMN_12104	89.5	98	106.6	85.6	89.6	85.6	99.4	92.9	94.4	104.2	85.9	96.9	87.7	84.1	86.6	86.1	100.3	100.2	99.1	88.5	102.8	88.9	94.6	84.1
ILMN_12107	2773.1	2427.5	2954.9	2970	3073.3	3680.9	2898.1	3575.4	2386.4	2508	3336.4	2799.5	4060.5	2287.9	2394.3	3178.4	2805.7	3964.8	2896.6	3251.7	2464.1	2908.2	2912.6	2629.8
ILMN_12108	765.7	1026.4	828.8	826.7	922.8	790.6	852	737.9	769.8	906.3	822.5	955.7	1029.1	699.2	845	868.1	1016.8	1321.2	977.7	1107.5	682.8	982.8	1009	1201.3
ILMN_12109	110.3	106.1	103.8	103.8	110.1	100.8	112	103.4	101	115.1	101.2	114.1	103.6	99.4	93.3	99	117.3	112.1	101	108.1	115.3	105	112.7	97.1
ILMN_12111	2535.3	1811.6	3567.9	2129.5	2218.6	1684.8	2675.7	4696.8	2373.9	2235.2	1842.4	1984.4	2226.2	1874.4	1563.6	4693.7	1851.6	2146.2	2510.4	2350	1936.9	2758.3	2137	1975.9
ILMN_12112	174	170.1	192.6	163.9	157.2	230.4	159.1	134.7	149.7	204.7	152	140.9	156	163.1	171	154.4	167.1	186.8	167.4	172.2	167.7	186.6	159.2	147.6
ILMN_12113	172.5	204.1	199.5	166	191.8	191	160.9	195.1	168.9	211.2	229.6	161.2	183.7	168.1	147.3	159.5	196.5	204.2	187.5	237.6	171.3	181.2	182.6	203.6
ILMN_12115	127.8	116.7	134	134	136	154.9	126.2	125.5	109.1	155.3	141.9	115.9	102.2	99.1	109.6	109.5	112.4	127.9	116	154.4	106.6	115.2	112.2	109.6
ILMN_12116	2841.2	3164.7	3570.4	3002.4	3325.4	2399.4	3228.2	2757.9	2295.6	2629	2448	3207.9	2931.5	3335.3	3848.2	3180.5	3433.1	3101.8	2983.2	2870.9	3752.2	3203.2	3350.4	3685.4
ILMN_12117	87.4	104.4	99.5	114.3	115.3	100.7	93.6	107.7	100.5	105.8	105.4	121.2	115.2	105.7	96.2	107.1	103.4	121.9	105.8	109	100.1	96.8	127.6	111.5
ILMN_12118	2490.1	2163.4	2463.5	2346.2	2077.3	2352.3	2360.1	2490.3	1996.7	2100.3	2018	2144.2	2332.6	2304.6	2527.4	2181.6	2341.9	2712.4	2494.2	2713.9	2543.7	2636.8	2274.8	2438.1
ILMN_12119	100.7	106.4	92.7	97.9	100	93.8	96.9	86	99.9	100.4	96.8	93.7	95.7	92.1	96.4	90.7	107.4	99.6	98.4	113	103.2	104.7	94.8	97
ILMN_1212	113.3	118.5	117.9	113.5	122.1	104.2	122.6	107.7	101.9	113.5	120.8	118.7	96.7	100.9	95.1	101.7	120.3	119.7	132.9	110.1	115.5	117.6	119	110.8
ILMN_12120	119.4	118.9	119.5	119.5	134.2	105.7	110.7	119.4	120.8	116.3	111.1	117.1	120.2	115.6	99.8	109.3	113.8	125.9	118	130.7	124.9	109.6	103.8	103.9
ILMN_12121	93.1	84	95.3	85.4	81.5	80.9	93.2	82.8	89.1	93.8	85.4	82.8	85.7	87.4	84.2	82.7	92.8	94.5	84.8	92.7	88	82.2	94.3	92.4
ILMN_12123	106.6	100.4	96.9	89.3	104.2	105.6	100.4	99.2	97	114.5	99.3	105.6	85.8	96.5	87.5	102.1	101.9	122.5	104.4	99.3	110.2	111.1	94.9	90.7
ILMN_12125	104.7	115.7	112.5	120.9	106.1	129.4	104.3	125.9	105.9	111.6	108.4	106.8	120.4	127.6	98	85.3	110	105.1	122	118.3	105.9	94.1	108.9	103.9
ILMN_12126	2863.8	3141.2	2454.1	2936.6	1980.1	2690.9	1839.1	3099.6	2311.1	2782	2345.2	2433.8	2593.3	2565.8	2075.5	2233.2	2591.6	2631.2	2970.9	2637.7	2398.5	2617.6	2494.5	2239.3
ILMN_12129	191.9	124.6	173.7	183.4	175.3	210.2	156.2	258.6	197	180.7	270.1	137.7	177.5	88.6	119.8	176	147.3	172.9	126.6	153.2	167.8	156.9	151.7	143.2
ILMN_12131	511	515.2	425.2	460	560.5	374.3	323.6	465.6	375.8	361.5	347.3	476.2	453	436.3	424.8	439.2	455	423.2	446	498	386.4	519.3	515.8	441.5
ILMN_12132	101.7	108.1	113.9	113.7	115	156	107	126.5	118.2	137	128.8	116	124.9	97.1	97.3	98.7	123	141.3	166.1	137	103.6	129.4	109.9	99.5
ILMN_12133	5632.1	4680.3	5351	4285	3867.1	4556.3	3114.3	5410.5	3460.3	3989.8	4556.8	3821.8	4361.6	3878.1	3432.4	2950.6	4954.9	5072.9	5764.8	5521.1	4044.2	4044	3814.9	4574.4
ILMN_12134	103.4	105.6	111.3	97.2	103.4	122.7	112	95.1	112.2	120.2	109.9	102.4	97.1	96.7	95.3	92.5	104.8	100	105.3	109.2	99.7	114	96.7	109.6
ILMN_12135	111.5	120.3	128.3	147.9	125	120.2	109.9	121.1	106.6	127.9	134.4	128.9	132.5	117.7	135.6	116.3	128.5	140.2	111.6	116.8	102.4	132.2	121.9	134.9
ILMN_12136	592.6	831.2	661.5	666.8	641.5	547.1	546.1	486.4	427.5	504.3	544.8	725.6	576	651.7	657	547.9	620.5	789.7	642.7	671.4	783.8	734.7	579.5	807.5
ILMN_12137	438.7	328.7	562.5	497.8	416	419	479.9	494.9	380.7	486.2	420.5	363.5	542.5	463.4	494.4	443.9	529.9	463	417.8	406.3	583.5	462	455.2	394.5
ILMN_12138	104.3	114.2	104	100	106.4	118.8	94	112.4	104.4	100.2	99.1	107.5	108.1	89.5	90.6	92.9	111.1	114.9	104	117	100.3	93	125.9	100.1
ILMN_12139	257.4	220.6	195.8	284.7	245.1	335.5	175	294	225.2	320.7	265.1	232	304	187.4	152.9	226	239.7	301.5	213.6	288.4	174.7	167	231.2	188.2
ILMN_12142	118.2	102.1	103.2	117.8	93.8	98	91.8	94.3	99.8	109.5	103	108.3	101.1	84.3	96.8	88.3	98.1	101.1	104	104.5	106.6	92.8	91	92.8
ILMN_12145	468.7	461.6	453.5	429.9	406.4	414.9	513.6	479.7	410.3	470.1	311.8	513.3	544.6	550.9	477.3	454	503.1	568.4	385.4	483.6	418	434.7	427.1	554.8
ILMN_12147	587.4	618	652.8	650.1	596.9	611.9	637.2	562.3	563.8	586.8	633.5	570.1	614.3	590.9	649.7	550.5	595.6	640.1	699.7	659.9	660.3	696.8	603.4	661.4
ILMN_12148	1648.5	1425.3	1486.6	1662.9	1469.6	2045.5	1121.7	1561.1	1008.1	1687.7	1775.8	1486.2	1593.3	1237.4	1298.9	1123.3	1357.2	1312.8	1572.7	1549.6	1492.5	1254.7	1262.7	1411
ILMN_12149	118.6	100.2	111.1	100.5	107.8	102.1	120.1	137.2	106.1	120.3	112.3	105	104.1	98.7	102	102.8	118.9	119.9	106.5	112	115.5	127.1	109.5	108
ILMN_12150	1153.4	828	1093.7	799.8	814	1210.4	953.2	1101.9	786.8	1344.4	991.7	1017.7	785.7	961.2	907.5	682.3	1117.5	1366.6	939.3	959.3	928.4	881.3	900.8	1125.3
ILMN_12151	671.2	707.8	701.7	762.2	746.5	831.5	770.3	720.3	617.5	701.7	842.4	818.2	890.7	672	685.9	658.5	697	802.1	577.7	711.4	752.5	733.6	802.6	754.3
ILMN_12152	140.8	141.9	161.1	145.1	142.3	172.7	105.7	162.8	160.6	119.2	156.8	173.8	173.8	115.3	118.3	151	130.3	153.5	181.4	186	112.5	156.3	128.6	156.1
ILMN_12153	297.6	267.3	302.9	295.2	274.3	308.7	218.9	313.2	262.8	323.3	312.5	314.9	327.2	231.9	258.6	291.5	325.2	366.9	220.6	356.4	280.6	292.3	288.5	286.2
ILMN_12154	91.7	86.3	86.2	95.7	83.5	90.3	90.5	94.3	93.2	97.2	94	89.9	92	79.8	93.2	85.7	98.9	107.5	87.6	86.2	91	84.6	79.8	95.8
ILMN_12155	400.2	381.6	326.9	366.6	322.8	336.6	429.7	371.2	283.4	406.4	341.7	503.2	382	393.6	455.2	395.5	428.3	442.1	400	441	365.7	455.9	479.6	520
ILMN_12156	155	138.4	134.7	137.8	129.7	143.2	112.1	141.2	129.6	142.2	120.8	136.1	140.9	126.2	110.7	106.3	142.3	152.8	138.5	137	104.3	140.5	129.1	123.6
ILMN_12157	110.3	112	123.4	103.8	97.3	110.8	113	108	108.2	114.3	109.8	112.9	108.5	103.6	104.4	110.4	136.8	115.9	114.6	109.7	102.8	107.9	117.3	113.8
ILMN_12158	614.9	792.3	1044	766.1	832.6	778.1	815.7	774.9	658.6	722.5	647.3	1074.4	875.9	883.3	881.8	600.6	705.6	681.4	1417	1009.7	1237.5	1158.2	798.4	1204.2
ILMN_12159	163.7	138.6	149	139.2	126.2	157.9	157.6	152.4	122.5	179.7	184.4	124.7	127.7	146.9	169.3	131.7	119.5	142.3	123.4	122.2	148.5	135.2	134.8	163.1
ILMN_1216	237.2	250.9	245	221.6	202.2	211.3	238.7	248.5	208.2	234.7	208.8	201.7	241.6	209.5	211.6	203.1	300.8	262.2	287.4	289.5	263	259.2	254.2	270.3
ILMN_12160	154.4	155.7	173	154.9	134.6	190.9	157.4	174.5	147.9	164.3	169.6	157.9	178.9	155	125.2	151.4	144.7	172.8	128.7	179.4	139.1	132.6	149.5	140.3
ILMN_12161	261.8	209.2	291.8	258.6	251.5	263.1	208.3	271.3	224.6	242.1	253.9	257.2	241.9	236.1	236.5	210.8	269.8	299.8	303.2	264.5	273.5	251.7	246.8	239.2
ILMN_12164	360.4	511.5	317.9	444.4	407.6	479.3	248	488.5	404.6	540.3	461.2	416.6	569.4	535.3	356.7	362.9	453.6	404.4	542.4	484.4	348	361.8	426.6	348
ILMN_12167	105.1	100.2	116.5	107.6	102.8	93.5	105.9	120.3	99.6	106.1	111.8	107	112.2	96	99.8	90.2	111.9	104.6	127.5	122.4	98.3	118.5	113.8	110.3
ILMN_1217	89.3	83.1	83.8	75.9	83.2	90.1	95	84.6	83.3	92.2	89	84.9	87.1	82.6	83.3	78.3	91.9	84.6	78.9	88.8	90.1	76.4	73.4	81.3
ILMN_12170	514.6	563.2	491.7	475.4	564.6	549.6	411.6	530.4	459.9	540.1	469.3	459.4	505	520.4	488.3	457.1	513.9	534.3	544.9	554.5	534.9	540.2	464.7	624.7
ILMN_12172	628.2	656.3	574.8	591.7	657.7	660.7	474.1	627.2	549.7	632.8	584.7	718.6	561.8	539.7	560.1	535.7	610.7	718.2	620.4	696.2	561.2	623.5	755.3	727.7
ILMN_12174	107.4	99.7	105.1	106.1	100.7	98.1	103.1	100.5	94.1	104.4	106.3	107.9	113.8	103.1	112.2	90	105.9	110.3	100.9	111.2	105.6	108.8	101.1	95.8
ILMN_12176	79.9	75.7	76.5	85.9	76.9	78.5	81.2	70.1	77.1	78.3	73	75.9	61.6	71.4	70.7	81.2	88.4	89.8	81.4	75.7	79.9	94.8	79.5	70.5
ILMN_12180	145.3	173.6	173.1	153.8	169.9	155.7	133.6	168.2	165.6	175.2	142.1	170.3	189.9	151.3	152.5	121.6	178	175.1	205.3	188.8	152.7	178.6	212.1	182.6
ILMN_12182	163.5	193.2	177.1	166.1	180	184.5	179.9	212.5	181.6	179.1	219.8	214.6	206.8	159.2	138.6	215.3	177.5	229.5	182.1	225	135.8	180.6	211.8	210
ILMN_12183	257.1	294.6	263.4	284.7	271	260.8	274.9	279.2	254.9	273.9	223.8	258.7	269	236.8	294.4	243.6	311	264.8	269.3	291.4	274.7	272.2	275.7	290.2
ILMN_12186	114.1	115.2	114	102.9	102.2	110	110.5	97.2	109.5	109.2	101.2	104.7	107.4	93.6	97.9	112.1	122.6	119.3	111.7	113.9	112.6	111.3	102.5	95.1
ILMN_12188	326.9	312.8	325.6	333.9	293.3	269.4	273.5	271.4	236.2	312.7	271.7	279.6	328.8	297.4	297.7	233.1	290.3	267.1	277.7	242.4	340.1	276.1	302.1	285.1
ILMN_12192	87.9	90.8	81.6	81.6	87.3	91.7	88.1	97.2	86.8	90.9	90.6	91.6	74.4	88.7	86.3	84.5	100.1	98.4	92.1	81.6	85.7	81.1	85.4	83.7
ILMN_12193	131.3	116.7	139.4	137	124.8	140.3	112.9	144.1	150.9	125.9	126.3	143.2	141.6	122.6	103.5	106.9	121.8	135.3	148.7	158	120.9	120.3	129.7	156.4
ILMN_12194	109	97.9	109.4	97.4	98.2	91.6	100.9	119.7	106	119.8	108.7	94.5	98.6	89.1	96.7	93.9	119.9	117	108.7	112.9	100.5	95.3	100.3	90.4
ILMN_12195	279.6	254.9	326.3	252.6	252.9	305.6	255.6	284.3	236.1	262.8	298.5	264.6	240.8	222.1	245.5	197.5	224.4	304.7	342	291.5	262	248.5	231.8	288.8
ILMN_12196	179.3	190.7	142	171	146.5	140	124.7	150	144	169.6	126.3	150.1	142.6	162.1	124.1	124	168.4	155.3	166.2	162.7	134.4	149.6	159.8	145.8
ILMN_12197	117.1	115.6	114	110.8	108.1	127.8	101.3	105.5	101.8	106.7	100.3	100.5	104	112.1	99.3	107.1	122	113.6	117.2	107.9	108.2	112.2	105.6	102
ILMN_12199	81.7	81.7	80.4	80.8	79.2	80.8	82	76	82.7	86.8	77.2	81.7	70.8	75.9	75.3	79.3	82.4	72.2	73.2	80.3	80.6	76	74	75
ILMN_12200	87.1	81.5	92.5	86.3	86	104.2	91.7	78.9	101.9	93.7	87.2	86.4	77.5	82.9	81.2	74.7	88.9	101.7	93.8	89.1	90	84.1	82	87.1
ILMN_12201	291.8	360.1	234.1	298	259.3	260.3	214.5	339.1	278.2	235.9	242.8	260	513.6	293.5	217.1	219	294.2	253.5	282	309.8	232.5	262.8	287.6	283.1
ILMN_12202	1284.6	588.7	906.2	1372.9	1180.4	865.8	1427.6	1443.5	918	743.7	989.3	1075.1	1046.1	919.3	1886.5	932.6	1113.9	1715	1097	991.1	2471	901.1	1130.1	982
ILMN_12203	1892.4	1827.6	1788.1	1824	2064.5	2332.1	1917.6	1969.8	1649.4	2095.8	2285.4	2229.6	2079.4	1599.7	1571	1843.9	2026.2	2237.9	2425.5	2205.4	1798.5	2015.6	2074.5	2139.2
ILMN_12204	94.8	97.2	88.9	91.3	97.1	93.2	109.1	92.6	92.6	98.9	90.3	95	92.8	92	88.9	87.2	92.7	98.5	93.8	97	91.3	97.6	83.1	87
ILMN_12205	127.6	127.3	135.9	116	140.7	124.9	115	127.1	123.5	123.7	129.2	121.9	134.7	112.2	112.6	118.9	137.5	146.2	122.6	134.7	141.9	143.7	111.3	131.7
ILMN_12206	3542.8	3303.8	3800.1	4092.4	3850.3	3388.7	3382.9	3874.6	3673.9	2828.4	3180.4	3621.9	3939.4	3892	3833.3	4386.1	4378.1	4441.8	3469	4120.2	4122.4	5064	3933.4	4228
ILMN_12207	79	87.2	85.9	81.3	89.4	91.9	74.9	78.5	92.9	93.6	72.7	87	71	78.3	86.6	75.7	84.1	92.7	70.2	74.5	81.6	79.2	80.3	79.7
ILMN_12208	353.6	322.2	408	325.7	325.2	465.1	310.7	387.4	297.9	441.1	346.3	410.9	363.6	311.3	397.7	418.8	398.4	416.1	363.7	369.1	438.1	427.1	397.1	354.5
ILMN_12209	6281	10395.8	10816.4	8268.8	8888.6	9315.7	7768.2	10399.6	10629.6	9267.2	12062.9	12890.7	12450.2	9636.1	7274.3	8359.5	9949.1	8894.9	14459.7	11310.4	6154.1	11092.9	11117.3	11529
ILMN_1221	2419.8	2118.3	2597.1	2508.6	2453.9	2509.1	2456	2706.6	2125.4	2422.9	2272.7	2244.6	2459.9	1986.5	2311.3	2262.4	2281.5	3037.8	2356.2	2481.4	2620.9	2688.9	2235.2	2674.4
ILMN_12210	283.3	332.6	290.6	313.1	301.9	476.9	224.3	297.8	281.7	342.2	342.2	348.1	264.3	246.2	222.4	220.3	244.1	353.8	417.1	315.7	233.9	263.5	286.4	268.7
ILMN_12211	91.3	91.5	93.6	84.1	84	86	94.3	83.6	81.8	90.5	73.9	95.2	92.8	75.9	88.7	96.9	86.9	100.9	105	109	99.3	78.7	78.1	85.2
ILMN_12212	98.7	80.9	84.1	79.7	70.9	80.4	81.2	85.2	87.5	89	78.4	74.6	75.5	79.1	74.8	68.6	89	106	83.1	75.7	86	87.8	81.3	88.6
ILMN_12214	148.4	160.2	156.4	130	135.1	144.7	151.7	183.5	146	152.9	150.9	155.8	154	141.3	147.9	136.6	143	157.9	171.7	182.2	153	187	146.8	156
ILMN_12215	486	542.8	715.1	571	500.7	632.4	452.8	608.8	577	669.7	607.5	361.1	579	510.4	449	429.1	514.9	656.8	829.3	583.3	625.7	650.5	480.2	548.1
ILMN_12216	609.5	628.1	572.2	407.3	528	405.8	479.9	670.8	531.2	460.6	378	627.9	638.4	523.9	577	579	384.6	780.6	673.7	180.3	539.3	622	603.6	558.7
ILMN_12219	1856.2	1732.2	1494.4	1970	2027.5	2649.7	1558	2317.1	1790.3	2342	2338	2131.1	1662.2	1478.3	1312.5	2393.3	1644.2	2443.3	2118.4	2725.2	1333.7	1874.2	2223.2	2326.3
ILMN_1222	88.4	90	101.8	98.3	90.4	102.2	101.4	106.6	92.5	96.6	82.7	84	101.6	92.2	81.3	90.2	89.1	83.4	88.8	90	97.2	106.1	79.5	88.4
ILMN_12220	1169.8	1203.7	1141.7	1184.2	1287.2	1219	1142.2	1245.8	1025.9	1196.1	1211.7	1303.6	1342.3	1037.6	1046.2	1104.6	1189.4	1630.2	1185.2	1386.8	1093.4	1258	1414.1	1353.4
ILMN_12221	530.7	525	516.7	627.8	555.8	653.2	362.1	787.2	571.8	618.1	578.5	666.4	789.1	568.9	427.9	638.3	545.7	663.5	705.9	746.8	461.8	492.9	602.2	549.1
ILMN_12222	100.1	103.6	96.9	91.9	99.9	106.6	92.8	93.7	105.2	108.4	103.4	104.1	95.7	92.6	101.7	87.5	107.9	103.4	94.7	96	97.6	113	102	97.6
ILMN_12223	1880.9	1416.9	2119.4	1482.4	1716.3	2098.2	1581.5	1906.1	1432.7	1660.6	1928.6	1539.1	806.4	1463.4	1154.5	1376.1	1422.2	2068.3	1875.4	1670.3	1702.2	1692.2	1547.4	1740.9
ILMN_12225	825.2	926.4	849.7	998.4	751.7	859.9	1054.8	604.4	684	877.1	779.4	941.2	1362.7	997	964.1	679.7	803.7	1043.5	863.4	910.8	1150.6	927.9	982.4	1147.6
ILMN_12226	143	132.9	111	124.2	120.6	129	107	131.8	119.4	134.5	110.5	120	121.4	141.8	122.8	118.4	137.2	130.6	107.4	141.2	100.1	114.6	118.1	106.3
ILMN_12227	140.3	147.9	171.7	140	152.4	140.9	146.3	141.6	124.3	152.8	145.4	163.4	145.6	143.3	158.1	144.3	161.3	154.4	138.2	143	149.6	137.2	148.7	150.1
ILMN_12228	428.5	453.3	480.9	432.7	450	395.3	482.5	388.3	380.3	402.3	410	351	433.4	399.3	525.5	385.7	460.2	444.2	442.3	444.1	536.8	439.9	436.5	514.9
ILMN_12229	1256	730.3	1248.9	1141.8	1156	1159.6	1324.8	1579.4	1129.6	1223.2	1236.9	917.2	737.8	824.2	1061.7	1384.7	1762.4	1769.8	1849.6	957.3	1436.3	1867.6	907	901.6
ILMN_1223	137.3	152	149.2	150.2	131.2	144.5	165.7	137.5	132.6	175.8	155	172.6	125.7	131.2	176.7	139.5	174.2	150.1	120.2	167.3	150.3	152.1	147	172.3
ILMN_12230	278.5	281.1	305.2	313.3	264.5	257.6	264.5	274.7	224.4	231.8	240.1	241	288.9	284.3	282.7	246.1	294	322.2	268.8	318.7	295.1	279.2	267.7	280.8
ILMN_12231	177.2	172.1	172.1	163.2	207.7	196.5	184.8	171.3	188.6	165.1	154	163.1	227.6	150.7	174	214.6	162.1	239.5	186	178.8	172.9	201.1	143.8	184.8
ILMN_12232	585.7	592	639.9	706.1	583.9	689.1	559.7	630.6	544.8	595.6	624.6	623.9	680.8	556.3	567.7	520.7	578.8	647.9	672.1	592.8	615.1	566.7	530.8	577.6
ILMN_12234	133.6	126.9	148.9	164.3	127.1	172.9	130.9	149.2	140.6	157.1	166.6	158.8	160.7	138.2	129.2	145.3	138	154.5	146.2	164.3	148.1	154.7	119.9	138.9
ILMN_12235	103.8	102.2	94.7	95.6	97.7	101.6	95	89.9	115.2	104.5	105.6	107.2	94.1	97	94.9	96	103	104.7	96.2	107.5	100	96.1	93	97.5
ILMN_12236	300.7	377.5	305	313.9	375.5	343.6	349.7	388.4	308	351.8	308.3	409	350.3	317.8	294	294.9	298.5	446.2	349.7	409.8	285.6	331.7	324	334.7
ILMN_12237	175.9	164.9	225.8	164.9	204.4	347.3	172.9	185.9	164.7	273	218	159.7	169.3	134.7	160.2	144.2	178.8	248.2	270.5	206	214.2	197	180.2	202.7
ILMN_12238	326.4	273.6	751.7	313.8	644.1	1071.1	392.6	457	452.3	762.6	615.6	653.6	327.5	267.4	494.6	362.6	279.4	492.5	590.9	537.1	290.6	336.3	533.6	417.5
ILMN_12239	77.3	88.7	77.5	82.1	77.7	80.3	79.1	74.8	75.3	81.2	75.2	83	72.9	74.9	74.9	72.6	80.4	79.8	87.9	83.1	80.3	80.3	80.2	79
ILMN_12241	89.1	105.7	82.6	86.7	91.8	87.2	77.1	84.9	95	107.7	83.6	89.4	90.1	86.5	93.2	82.3	97.6	90.5	109.9	107.7	78.8	87.2	82.7	90.2
ILMN_12242	93.9	80.5	82.9	77.4	81.2	88.9	84.2	87.5	83	88.2	79.5	71.8	77.1	80.7	87.7	90.2	85.4	78.4	90.2	86.9	87.2	79.4	93.9	95
ILMN_12243	94	84.4	101.6	87.1	92	90.3	94.9	88.3	80.9	94.4	106	92.8	96.8	86.9	84.3	84.8	94.5	90.5	92.3	90	86.9	97.3	89.7	84.8
ILMN_12244	158.8	159.8	192.3	150.3	150.4	180.5	161	157.7	154.3	166.9	167.5	159.5	173.4	146.7	157.3	164.2	168	181.2	188.4	159.3	172.8	174.8	179.5	204.6
ILMN_12245	493.8	628.4	558.4	711	449.7	539.3	449.1	811.3	509.7	523.1	422.3	597.6	905.8	615.9	547.9	503.2	570.4	615.3	528.7	784	651	585.3	677.2	692
ILMN_12246	284.6	256.1	267.4	267	301.5	294.5	315	326.4	231.1	312.5	270.2	340.2	360	365.2	445.1	243	318.1	366.8	276.4	297.8	442.4	327.7	317	304.1
ILMN_12247	85.8	90.2	80.4	82.9	86.6	85.7	96.9	95.8	83.6	96.2	83.1	84.2	69.2	77.8	74.5	84.2	91	92.4	107.3	86.1	89.9	81	90.6	88.7
ILMN_12248	798.6	574	846	586.9	1060.4	1352	964.9	859.8	1087.8	1469.3	2568	1009	561.1	479.5	341.9	613.6	601.2	797	763.6	976	352.3	601.6	846.2	695
ILMN_12250	114.4	98.1	95	97.1	93.9	89.3	108.3	100.5	104.6	110.3	87.2	96	90.4	87.3	97.1	89.8	101.9	101.7	97.8	89.6	91.8	94.7	91	91.7
ILMN_12251	98.7	97.6	109.3	93.4	111.1	104	94.7	90.4	96.4	136.1	100.7	87.8	87.1	85.7	97.1	90	94.9	110.8	101.5	110.2	92.1	103.6	96.1	89.2
ILMN_12252	276.7	275.4	330.5	329.2	272	338.1	253.6	375	241.6	269.2	279.4	284.9	443	305.2	271.3	279.1	341.4	398.9	334.8	420.5	257.6	330.6	309.7	257.3
ILMN_12254	245.9	314	277.7	271.7	292.7	338	267.1	264	243	271.5	327.1	288.5	276.5	274.6	296.3	208.3	273.2	302.3	264	274.5	212.9	247.7	268.9	326.2
ILMN_12259	793.8	1000.4	757.9	800.2	772	1192	656.5	677.1	1024.4	1076.5	1047.4	1072.7	682.8	763.1	524.3	445.3	960.3	1073	1453.4	1147.4	747.3	899.4	885.1	736.3
ILMN_1226	1749.4	1854.1	2006.2	2111.3	1646.4	1345.1	1675.2	1751.2	1461	1699	1491.9	1601.7	1668.3	1956.4	2047.4	1648.8	1962.9	1666.3	1726.5	1689.5	2260.5	1759.6	1652.2	1782.5
ILMN_12260	759.1	809.4	867.6	812	831.7	749.2	775.4	914.3	748.3	777.7	751.5	827	794.7	774.7	739.8	887.6	837.1	902.4	795	809.9	787.4	881.1	825.4	787.1
ILMN_12262	87.2	83.2	90.2	88.6	91.5	87	84.4	85.3	79.5	98.5	80.3	79.7	133.1	81.7	89	75	82.8	96.3	74	85.4	84.4	89.9	84.1	85.3
ILMN_12263	650.3	552.8	558.8	680.9	566.5	646.8	634	653.9	504.9	631.2	656.6	599.4	888.9	735	647	676.1	662.4	633.3	651.8	686.8	502.2	579.6	678.6	710.9
ILMN_12264	95	91.3	96.2	82.3	88.1	82.1	92.3	89.5	90.4	103.7	81.2	83.8	86.8	78.9	81.3	77.2	103.3	91.7	82.8	96.7	94.9	81.5	90.3	86
ILMN_12265	469.2	504.5	619.4	533.8	481.8	498.5	582.1	591.2	610.7	552.7	504.1	504.2	607.2	585.3	546.5	636.1	573.3	622.3	604.7	687.4	782.5	525	506.2	765.9
ILMN_12266	109.7	105.5	96.5	103.4	99.3	96.5	100.3	98.3	103.6	99.1	101.8	92.9	100.6	90	95.8	94.9	114.8	102.1	99.3	105.2	101.6	103	103.1	109
ILMN_12267	215.5	191.7	209.9	189.6	186	194.5	176.8	186.4	212.1	206.5	177.4	193.7	249.7	202.3	224.1	190.5	192.6	214.2	203.1	208.6	175.4	183.6	203.6	183.9
ILMN_12268	401.9	325	392.8	346.4	380.6	420.4	373.1	368.3	270.5	411.3	411	338.6	305.2	263.6	343.6	326.1	295.1	343.8	416.6	340.1	405.9	337.7	346.6	389.9
ILMN_12269	183.5	186.8	187.4	199	166.8	194.3	158	186.7	175.6	206.6	177	204.5	242.7	179.5	168.3	185.2	197.8	197.2	181.1	198.1	157.9	182.7	214.7	159.8
ILMN_1227	399.8	368.8	438.5	415.5	476.8	460.3	412.1	473.7	439.9	578.3	497.9	408.1	393.4	340.6	403.2	404.5	451.9	490.9	448.8	385.3	422	455.1	403.9	433.8
ILMN_12271	106.2	97	117.5	121.3	96.9	96.4	121.7	115.5	95.4	108.5	114	113.1	106.6	90.4	93.6	92.2	102.7	106.3	115.1	102.4	116.1	91	102.5	95.8
ILMN_12272	417.4	349.5	419.6	373.4	360	353.4	408	460.2	314.6	389.6	369.8	337.5	465.5	398.4	448.3	441.3	463.1	435.3	390.3	388.8	470.1	414.9	386.7	403
ILMN_12273	348.1	308.6	376.5	260.9	387.9	710.4	393.9	359.9	415.4	383.4	527.9	360	291.4	290.3	223.1	274.8	345.7	481.6	489.6	413.3	298.2	599.3	393.5	738.6
ILMN_12274	1793.3	1837.4	2055.1	1977.5	1921.5	1696.1	1788.7	2015.2	1488.1	2022.3	1577.3	1484.6	1870	1706.3	1968	1700.3	1898.9	1722.6	1725.3	1672.1	2240.9	1762.6	1748.1	1565.6
ILMN_12275	129.6	120	134.7	115.9	127.9	117	115.7	127.6	127.5	116.7	135.1	158.3	124.4	114.5	123.6	106.4	137.5	117.1	147.4	129.4	118.9	113.2	125.1	120.7
ILMN_12276	1051.9	935.9	1222.2	1022.8	963.5	919.3	1166.6	1080.4	707.9	972.9	988	990.3	1138.5	933.7	1116.9	1251.5	1070.4	1196.1	1056	1059.8	1073.5	1195.3	1085.9	1217.3
ILMN_12277	15080.1	2106.5	16782.8	18348.2	9708.2	7982.7	11404.4	16291.7	7883.3	7900.3	11204.4	6489.5	7838.8	7096.2	15013.4	7744.5	14790.7	13961	15018.9	5203.3	15433.5	10169.4	9097.3	7098.8
ILMN_12278	611.6	640	747.9	825.3	682	842.4	880.8	909.7	474.6	460.8	572.5	677.6	863.4	519.4	915.5	517	846	943.5	802.3	733	697.7	681.4	619	759.4
ILMN_12279	1642.6	1509.7	1578.5	1530	1657.8	1375.3	1626.9	1735.4	1325.5	1500.2	1574.4	1627.1	1702	1429.6	1576.9	1788.2	1570.8	1747.4	1592.4	1704.6	1508.2	1773.1	1730.6	1892.8
ILMN_1228	830.9	1248.6	1678.9	1278.8	1619.2	1260.1	1263.3	1386.4	1031.7	1769.4	1490.5	1599.3	996.5	1079.6	1131.8	1241.6	1024.8	1509.4	1585.5	1392.7	1693.3	1427.8	1736	1358.9
ILMN_12281	98.1	103.1	96.3	103.3	88.1	101.9	102.4	104.2	92.2	108.3	95.7	99.8	108	108.8	92.1	93.3	99.9	112.9	104.4	108.9	104.3	97.5	102.8	87.6
ILMN_12282	714.6	833.2	719.4	954.6	957.7	1113.4	751.6	775.7	825	1213.2	992.3	868.2	718.1	840.8	660.1	776.2	902.8	999.7	894.6	1013.9	723.4	652.9	784.7	820.9
ILMN_12288	269.6	295.5	391.3	341.6	355.4	315.5	319.8	334.1	284.1	247.2	289.5	307	507.4	313.9	262.4	297.8	248	336.6	324.5	414.6	286.6	360.3	288.6	245.8
ILMN_1229	1129.5	1137	1085.7	1004.4	958.7	1632.8	1108.7	1283.6	1096.5	1393.6	1214.5	1291.2	1296	1081.1	1040	1004.5	1090.3	1454.4	1323.8	1235.6	1018.2	1101	969.2	1256
ILMN_12296	198.5	157.3	185.2	173.9	180.8	184.3	197.7	177	180.9	199.8	183.4	175.5	208.4	144.5	162.8	197.4	202.7	211.9	181.7	201.1	164.8	187.1	195.1	179
ILMN_12297	219.6	194.9	255.1	235.4	237.5	242.9	233.1	262.2	219.1	284.9	229.4	242.9	245.6	237.4	233.4	221.4	257.7	241.5	216.9	231.9	229.3	267.3	241.2	186.3
ILMN_12299	84.2	81.3	80.5	80.8	82.5	86.1	87.7	78.3	87.5	98.1	80.4	78	80.9	76.2	73.8	82.1	94.8	90.1	83.5	75.8	85.9	74.3	79.4	78
ILMN_12301	833.1	890.8	1076.7	972.4	923.2	1326.4	941.6	1252.9	843.5	1136.4	1042.4	836.1	984.2	802.1	892.7	693	861.6	941.7	1158.2	1208.3	999.1	1070.8	829.3	763.1
ILMN_12302	92.1	102.5	98.1	104.5	93.2	97	101	105.3	112.5	113.4	92.3	108.1	94.8	100.8	107.1	94.7	125.8	101.5	112	101.2	91.7	117.9	122.2	110.6
ILMN_12303	107.6	102.9	106.1	101	121.8	98.5	124.3	119.8	104.7	117.5	103.7	100.7	120	111.3	124.1	125.3	121.8	125.3	107.8	104	111.1	119.7	113.8	116.9
ILMN_12305	154.2	130	160	153.6	125.3	138.5	127.5	152	121.3	153.3	145.2	138.3	134.2	145.1	122.9	131.7	144.9	124.9	146.1	149.2	160.2	140.7	129.4	129
ILMN_12307	461.7	407.9	490	504.1	504.7	513.2	355.5	472.5	408.3	465.2	456.2	531.3	441.9	385.5	366.2	400.9	445.4	519.4	533.2	501.1	436.3	488.3	432	440.3
ILMN_12308	129.5	144	153.4	130.1	128.4	126.8	124.8	130.1	123.9	126.8	120.2	131.1	128.3	110.7	107.4	127.5	141.4	133.5	123.3	134.3	125	130.8	126.2	131.5
ILMN_1231	283.8	314.6	294.1	253.1	282.2	394.3	345.8	332.6	287.6	342.1	327.8	288.3	292.7	270.8	261.5	241.8	282.2	415.6	396.5	346.4	330.7	343.4	321.4	322.7
ILMN_12310	89.6	93.6	88.7	84.9	90.4	113.2	88.7	95.8	99.3	124	101.9	82.2	80.9	84.1	93.3	79.5	102.5	100	98	78.9	90.6	87.3	95.3	77.8
ILMN_12312	324.2	420.1	368.7	372.5	310.2	423.3	286.4	328.3	331.1	337.2	354.2	353.4	320.3	357.7	329	270.9	357.2	366.9	347.3	341.7	267.1	316.9	276.6	307.3
ILMN_12313	92.5	90	86.6	84.4	74.6	77.6	95.9	79.6	92.5	95.6	79.3	71.3	76.1	85.6	70.6	79.3	96.1	91	78.8	82.8	80	79.3	85.2	85.7
ILMN_12314	232.7	261.6	264.3	238.2	256.5	246.2	225.4	230.7	240.9	237.8	267.5	264.7	300.1	274.1	243.2	225.8	229.4	294.5	272.7	271.8	308.1	282.6	254.5	261.7
ILMN_12315	119.5	107.9	113	105.1	94.6	102.8	134.5	125.2	103.2	120.9	113.1	110.5	101.3	112.8	107.6	99.7	104.8	103.3	96.6	90.5	100	102.8	91.5	89.6
ILMN_12317	102.9	114.5	102.4	111.9	100.4	91.5	99.1	96.6	87.4	100.1	96.7	126.3	126.9	100.8	97.7	91	94	92.5	104.6	100.8	93.1	109.3	86.3	90.5
ILMN_12319	99	91.6	105.7	107.9	118.8	109	116.4	106.3	102.4	113	103.5	103.2	101.7	94.7	92	92.4	90	104.9	88.7	108.7	99.3	106.1	92.1	104.1
ILMN_12320	137.7	161.7	134.8	145.3	143.7	127.5	131.9	139.8	158.4	158.7	128.9	154.9	159.4	145	134.5	146.2	151.5	143.9	136.1	145.6	128	149.2	181	171
ILMN_12321	1059.9	1059.1	1137.3	1011.4	956.6	1180.1	1066.7	1321	954.2	1415.3	1251	1110.5	1160	984.6	966.4	1077.1	1101.4	1360.6	1246.9	1194	1103	1236.6	1229	1102.3
ILMN_12322	171.5	292.8	249.1	266.5	238.7	243.3	154.9	202.6	187.4	228.4	262.2	192.1	197.9	174.4	163.5	153.3	174.2	192.5	216.9	168.6	233.4	220	204.9	138.8
ILMN_12325	92	90.7	97.5	89.9	89.2	88.3	90.8	104.6	93.5	103	92.9	93.9	95.7	92.9	87.9	78.8	99.3	106.6	99.6	101.5	120.7	100.7	97.8	100.9
ILMN_12328	152.1	258.1	158.6	150.8	206.8	224.2	173.2	135.1	250.8	171.9	230.1	213.1	212	179.6	109.5	102.3	168.6	232	210.3	240.2	121.9	145	186.6	147.9
ILMN_12329	768.5	1157.6	1043.3	1031.1	1051.7	986.1	1259.6	835.1	860.5	835	1034.1	2073.2	1092.1	1388	1353.8	1152.2	919.7	1099.3	912.9	1182.2	1355.4	1190.2	1570.4	1928.7
ILMN_1233	15059.2	17804.9	19154.6	18183.2	15655.8	15365.6	15661.9	19033.6	13089.8	16734.8	14393.7	17635.4	16460.3	18360.4	17173.2	18962.5	18902.8	22185	19208.8	19723.1	20852.4	20827	21228.6	21972.3
ILMN_12330	1085.7	1372.8	1013.2	1139.8	1117	1340.6	989.7	1301.8	1112.8	1198.9	1113.3	1197.9	1282.9	1075.4	959.5	954.2	1200	1315.6	1360	1360.4	991.5	1193.7	1185.3	1230.1
ILMN_12331	95.6	102.4	132.5	105.8	113.1	113.4	112.9	88.6	96	105.9	104.2	103.9	90.6	96.8	108.4	94.8	112.8	111	113.2	111.2	94.3	107	107.6	109.5
ILMN_12332	194.2	192.2	164.1	189.5	182.3	208.1	153.8	213.3	184.2	213.1	195.2	208	191.1	146	150.4	178.3	211.2	199.3	199.6	185.2	157.8	175.8	180.2	175
ILMN_12333	197.1	218.4	258.6	190.2	285.8	259.4	223.6	271.5	179.9	264.9	242.1	238.8	211.1	222.1	146.7	206.5	234.4	313.3	373.8	327.8	216.5	282	223.4	284
ILMN_12334	3528.6	3120.1	2145.4	2910.8	2363.8	3163.7	1943.9	2882	2365.1	3290.8	2797.3	2789	2569.9	2575.7	2434.5	2134.8	3507	2731.4	2445.7	2725.3	1877.5	2326.6	3116.2	2574.8
ILMN_12335	92.2	93.7	96.4	86	98	92.1	91.5	86.8	85.1	96.7	85	87.3	83.2	83.7	90.8	82.8	93.5	89.1	92.3	85.4	75.9	92.7	99.5	77
ILMN_12336	490.4	561.1	671.7	631.3	460.6	525.2	522.2	542.8	408.8	353.7	519	510.7	476.3	531.6	549.3	435.7	464	467.5	455.7	510.7	477.3	510.3	619.8	533.5
ILMN_12337	3385.2	3133.7	5178.6	3379.3	3771	4130.2	3759.6	5754.8	2560	3666.5	4267	3482.4	6536.6	4013.6	5556.4	2570	2396.6	6092.6	5757.7	4235.9	4803.5	3252.2	3246.1	3494.8
ILMN_12339	444.4	518.4	433.4	521.9	506.6	506.3	413.8	452.9	484.9	487.5	449.5	492.1	577.9	472.1	503.2	458.3	492.8	561.2	416.3	483.3	463.7	479.9	628.7	570.2
ILMN_12340	176.3	152.3	148.3	155.3	165.6	135.2	159.5	157.1	154.1	168.5	137.9	179.5	138.8	116	124.8	155.4	168.2	191.6	186	151.9	157.5	157.1	159	157.6
ILMN_12341	230.6	295.9	287.3	276.9	284.9	320.9	245.7	250.6	235.7	344.4	296.2	287.7	251	235.2	288.4	283.6	259.1	300.9	266.4	341	308.4	280.2	275.9	333.9
ILMN_12342	97.7	95.6	93.8	88.2	82.6	91.7	105.8	82.5	92.6	100.5	87.8	97.9	94.4	94.6	79.1	82.9	106.2	97.1	85	89.7	83.9	90.9	93.9	91.2
ILMN_12343	91.5	84.6	88.1	83.3	81.5	88	86.9	98.3	89.4	89.1	79.3	83.4	76.2	91.5	85.6	79.6	97.2	92.7	98.8	88.2	89.2	86.2	86.6	81.4
ILMN_12347	877.3	540.2	594.4	455.7	566.8	1077.1	614.4	508.9	520.9	1046.3	586.3	837.4	519.9	559.4	530.6	620.7	503	756.1	662.7	437.1	909.1	607.6	715.8	896.7
ILMN_12349	84.8	86	101.5	95	90.9	90.3	90.5	86.4	89.1	96.1	85	90.7	86.7	81.4	85	86.4	91.1	98.7	90.8	84.6	81.6	93.2	90.1	85.7
ILMN_12351	114.4	122.6	152.4	121.1	141.3	206.9	133.9	119.1	125.8	120.7	119.8	130	115.2	138.1	113.1	102.9	156.6	169.9	126.6	133.2	115.4	145.9	117.6	110.9
ILMN_12352	161.3	130.5	176.8	164.2	199.1	206	167.6	176.3	149.4	181.8	142.9	140.8	153.1	140	133.1	166.8	168.6	190	147.2	163.9	139.2	159.4	149	153.5
ILMN_12353	90.2	79	79.4	83.6	85	86	85.9	82.5	86.1	88.8	81.3	86.2	80.1	75.8	77.4	76.1	90.9	83.4	80.6	85.5	76.4	80	83.4	85.8
ILMN_12354	202.6	186.9	197.8	193	214.9	199.1	182.2	206.6	189	178.3	184.3	168.3	185.1	184.8	176.1	158.6	194.8	215.6	212	216.9	218.8	198.1	215.7	223.3
ILMN_12355	291.7	436	409.4	360.1	363.4	360.7	378.4	386.6	417.4	376.5	374.8	594.4	453.1	372.3	356.3	411.8	380.4	445.3	365.5	472.9	352.4	319.1	443.8	536.5
ILMN_12357	94.2	95.6	89.9	74.7	96.2	86.9	91.7	92.3	86.3	95.9	78.8	93.9	78.5	77.2	92.7	79.6	93.7	108.6	75.4	82.6	89.5	88.7	90.4	105.9
ILMN_12359	360.7	352.5	348.7	312.1	309.3	456.3	348.7	336.8	319.1	453.6	478.9	351	334.4	258.7	319.5	271.9	322.5	400.4	406.7	353.4	315	271.6	291.1	346.4
ILMN_1236	561.1	588.1	579.8	586.8	552.1	614.1	584.8	594.6	428.1	564.7	526.2	611.1	574.2	517.2	541.9	557.8	554.5	598	664.3	624.7	651.7	522.8	543.4	589.1
ILMN_12360	101.3	84.7	83.5	80.2	83.1	82.8	87.5	83	80	91.8	80.3	80.2	83	94	79.8	74	86	93.5	85	89.9	86	81.3	88.4	85.6
ILMN_12361	952.9	672.6	936	880.7	623.4	663.2	640.5	1114.2	774.3	953.3	1048.6	580.9	714.7	567.1	734.2	746.2	812.8	731.9	1023.7	631.6	884.7	843.4	623	675
ILMN_12362	91.5	91.5	79	86.7	85.8	85.5	100.3	81.9	84.4	103.1	88.2	91.9	91.8	82.3	81	81.1	90	98	90.5	89.7	87.7	84.7	84.6	88.7
ILMN_12363	171.1	166.3	156.5	161.6	174.1	175.4	170	171.4	158.8	182.8	163.8	210.6	208.3	145.8	169.4	203.7	179.3	191.1	178.2	216	151.7	166.2	227.1	184.6
ILMN_12364	114.8	110.5	117.5	116.1	126.2	114.9	104.1	102.7	102.4	136.9	125.3	105.7	128.8	88.5	110.7	109.5	121.3	120.3	114.1	131.6	114	116.8	111.7	100.5
ILMN_12365	557.6	426.1	676.6	524.3	379.2	523.4	493.7	813	466.4	604	398.9	445.3	803.2	522.6	580	566.5	637.4	626.3	515.1	656	658.1	628.7	530.2	504.5
ILMN_12366	91.1	86	85.1	81.5	90.4	100.3	92.3	89.4	92.1	94.3	88.3	97.7	81.9	87.9	80.7	79.2	92	94.6	91.4	84.6	82.6	84.2	87.5	82.5
ILMN_12367	18813	28207	23374.7	23115.1	15720.4	11485.3	19124.4	16994.6	13503.9	15078.1	13745.2	17065.8	23590.5	27024.6	24037.2	18884.5	22966.3	21278.2	17300.6	23830.7	25525.1	21983.2	22345.3	18605.6
ILMN_12369	272.9	200.7	233.4	265.2	228.2	184.8	118.1	190.7	199	214.8	152.1	164.9	180.7	187	144.1	162	207.8	156.2	242.2	198.4	182.1	186.9	149.6	166.5
ILMN_12370	103.3	104.1	99.5	81.5	94.2	87	91.8	87.9	94.8	102.9	100.9	91.3	85.9	84	92.6	78	105.2	114.8	87.4	91.2	86.7	88.9	85.1	94.1
ILMN_12371	1247.4	1546.3	1849.1	1970.8	1814.3	1666.2	933.5	1531.1	1512.5	1423.7	1387.5	1844.8	1488.3	1514.7	1354.1	1258.9	1793.2	2229.1	1896.6	1654.3	1949.3	1799.1	1943.2	1608.5
ILMN_12372	104.8	102.7	91.5	90.2	101.6	97.3	88.4	92.4	92.6	106.6	96.8	101.6	106.2	93.9	92.5	86.7	101.9	95.2	95.5	95.9	97.5	99.4	93.5	92.9
ILMN_12373	138.1	122.2	124.9	121.2	113.3	140	103.4	143.8	137	149.8	128.3	131.1	132.3	117.4	121.1	119.6	126.2	157.2	129.7	147.6	114.8	140.4	135.5	140.3
ILMN_12375	107.6	95.6	89.1	96.2	91.9	103	100.1	95.1	97.9	101.6	89.8	98.6	107.6	96.3	92.1	92.4	114.3	106.8	96.6	99.7	104.3	93.1	99.8	94.8
ILMN_12376	233.2	221.3	237.7	247.7	255.5	242.1	193.1	212.5	213.6	233.2	255.2	244.2	304.5	193.5	224	216.9	227.3	208.6	250.3	273.5	240.5	241.5	213.6	265.6
ILMN_12377	187.8	228.3	212.9	214.2	198.5	225.2	208.3	181.8	213.7	226.4	224.1	199.6	209.1	190.3	204.7	174.6	203.5	227.2	218.3	245.3	213.8	232.9	224.4	261.3
ILMN_12378	103.4	109.4	115.6	106.2	107.6	147.5	131	108.6	101.2	126.2	110	112	98.8	114.1	117	95.6	107.7	133.1	97.9	97.2	117.7	107.1	105.9	118.6
ILMN_12379	417.9	429.9	448.4	440.7	411.7	566.2	381.7	437.7	402.2	435.9	449.8	361.2	430.3	366.1	393.5	299	429.3	492.2	526.5	427.8	414.9	404.3	357.8	372.6
ILMN_12380	212.2	199.3	226.2	231	245.1	198.8	162.7	378.5	249.4	226.7	232.3	166.8	255.3	165.2	140	245.3	162.9	220.1	255.1	250.8	181.5	243.9	161.6	204.4
ILMN_12381	1446.7	1869.8	1698.2	1392.2	1393.1	2038.6	880.8	1774.3	1428.6	1418.1	1600.4	1426.5	1240.5	1112.2	963.8	1248.8	1197.1	1562	2664.4	1839.9	1370.7	1543.9	1099.5	1904
ILMN_12382	385.6	393.7	295	368.2	281.5	412.8	226.9	367.7	326.7	473.6	358.5	346.1	371.5	366	272.5	200.7	408.3	330.1	328.8	324.2	273.5	268.4	360.2	352.3
ILMN_12383	134.8	124	141.7	124.1	134.8	153.8	122.5	134.2	144.4	140.7	135.5	139.1	124.6	117.8	123	125.5	115.5	154.2	127.2	144.7	119.6	120.8	121.8	131.7
ILMN_12384	117.1	105.8	116	124.9	105.3	97	101.9	95	112.3	116	112.2	101.8	115	100.5	103.9	103.3	114.9	111.5	119.5	113.2	122.6	120	110.6	108.3
ILMN_12386	201.9	164.5	168.1	160.6	176.3	187.7	167.1	171.2	180.3	159.9	214.5	217.7	167.2	159.3	123.8	141.3	178.5	214.8	174.3	174.3	130.4	155.9	169.8	177
ILMN_12387	329.1	325.2	394.7	250	288.4	402.5	406.9	456.2	267.3	354.6	487.2	305	361.9	257.6	307.9	309	322.4	358.8	375.8	325.8	263.4	381.6	245.1	308.7
ILMN_12388	8107.7	10206.7	8382.1	9806.8	7912.8	12218.3	7460.9	8499.7	9825	10453.9	9230.5	9877.2	8060.1	7837.2	6253.2	4832.9	9161.7	9886.9	13413.7	10727	9032.2	8685.9	8292.8	7600.5
ILMN_12389	128.6	111.7	108.2	136.3	129.5	106	105.7	123.8	115.7	115.9	138.9	123	124.2	113.6	126.5	123.2	121.2	126.9	124.3	129.4	126.2	119.8	98.3	104.2
ILMN_12390	227.7	201.5	237.3	231.2	196.4	216.6	206.7	177.2	180.2	199.5	203.6	197.8	205.5	180.8	169.5	141.7	188.6	195.1	221.2	210.8	175.2	215.7	161.5	176.5
ILMN_12391	330.9	305.8	322	368.6	337.1	290.6	239.4	297.4	277.9	284.1	264.4	305.3	304.3	264.2	369.8	279.9	307.8	348	358.2	270.4	258.8	314.5	314.2	311.7
ILMN_12396	112.7	107.8	107.8	106	106.7	124.4	105.2	110.1	114.8	128.3	107.3	114.4	100.5	108.6	118.7	104.5	137.2	120.6	121.6	123.9	119.4	130.9	100.8	119.5
ILMN_12398	795.4	869	803.3	1095.1	836.2	1005	1231.5	1084.8	798.9	874.8	709.7	877.8	1505.6	1097.3	682.7	1006.8	1230	890.8	994	1246.2	912.2	793.5	1156.9	1344.5
ILMN_1240	87.3	84	87.7	77.7	79.7	78.8	80	77.6	86.2	87.7	83.4	79.3	75.8	79.2	76.5	72.4	93	83.4	101.4	85.7	86.1	90.2	81.6	71
ILMN_12401	451.8	392.4	406.7	455.8	450.4	423.7	371.6	538.6	432.5	652	436.5	323.6	479.1	364.6	473.1	328.3	567.9	495.9	405.7	459.7	305.4	379.6	407.7	396.4
ILMN_12403	105.2	99.5	119.5	104.4	93.7	109.8	126.3	106.4	129.7	111.5	98.9	102.3	106.9	132.7	113.8	102.6	108.6	128.9	95.6	101.7	105.3	107.2	107.7	105.9
ILMN_12408	189.1	214.5	186.5	209.9	243.3	240.1	177.3	237.4	188.4	267.1	239.3	197.3	303	240	194.6	218	203.1	253	222.3	197	165.9	210.7	228.7	229.2
ILMN_1241	94.6	93.7	88	87	93.6	89	80.1	77.9	87.9	92.8	90.4	89.5	91.1	73.4	81.6	84.3	95	88.5	84.3	96.4	79.8	83.4	87.1	105.1
ILMN_12410	111.6	121	135.8	119.1	121.4	126.1	115.4	117.3	112.1	122	118	138.2	141.8	114.6	107	116.6	129.9	126.7	129.2	113.3	110.7	112.8	120.6	137.1
ILMN_12413	1217.3	897.1	1045.3	1040.3	1064	1392.3	871.4	1633.6	1301.1	1234.2	1531.8	1149.2	837.2	925.8	639.9	1323.4	1296	1747.3	1100.2	1418.9	947.8	1460.5	1258.2	1124.8
ILMN_12414	185.8	162.3	188.2	141.1	180.5	194.3	215.1	192.7	186.5	209.4	195.2	187.6	141.2	127	136.6	118.5	178.6	209.3	189.8	184.6	142.9	165.3	159.6	163.7
ILMN_12416	252.7	261	234.7	243.5	242.8	245.2	208.2	254.6	229.1	308.8	252	255	256.4	243.8	240.8	226.1	284.3	309.6	218.5	276.6	218.4	260.1	248.1	269.4
ILMN_12419	471.3	537.3	722.4	489.3	535.1	497.2	594.1	669.4	615.2	684.7	637.8	373.7	498	467	484	556.2	476	661.5	598	650.6	709.2	644.9	401.3	565.7
ILMN_12421	687.6	586.6	490.6	575.6	477.4	623.8	409.4	551.3	471.8	608.7	529.7	673.3	643.8	539	469.9	401.5	606.4	710.3	668.3	678.8	428.5	588.9	630.5	569.2
ILMN_12423	288.1	281.6	208.5	270.1	267.2	279.6	197.6	310.7	255.4	388.7	288.9	148.6	153.8	201.5	158.3	260.6	318.6	212.4	176	226.6	198.8	252.5	147.6	396.1
ILMN_12425	126.2	109.9	114	130.7	118	123.5	115.1	106.8	108.2	119.9	125.3	106.9	109.8	101.5	94.6	106.6	101.9	116.7	121.8	122.3	115.4	104.8	103.9	111
ILMN_12426	775.4	785.6	826	821.7	806.1	758.6	557.7	851.2	631.9	751.1	843.9	640.1	822.8	616.8	677.3	653.9	623.9	893.6	751.6	852	627.9	754.5	690.2	671.4
ILMN_12427	99.6	101.3	101.6	95.4	99	99.7	90.8	110.2	100.4	116.4	95.8	99.7	99.3	92.1	91.2	96.1	107.4	107.6	96.6	122.1	97.1	113.9	94.1	93.5
ILMN_12429	131.7	132.7	169.4	125.5	115.1	133.1	165.6	161.5	136.6	140	125.4	135.8	141.4	149.7	148.1	129.5	141.3	158.7	135.8	142.5	163	133.6	124.7	131.5
ILMN_1243	171.7	167.2	276.2	247.2	209.1	169.9	151.7	194.2	179.3	207.2	181.1	200.5	183.6	144.3	207.8	172.4	191.3	217.4	173	154.1	238.9	179.9	174.9	163.9
ILMN_12432	4194.3	5864.9	5146.8	5162.4	4510	4091.6	5017.7	4617.9	4738.4	4168.3	4161.3	5134.1	4631.9	6087	7075.8	4694.9	4835.2	5736	4102.5	4814.5	4404.1	5264	5929.3	6872.3
ILMN_12433	471.5	338.1	631.1	425.9	569.6	840.5	422.5	328.1	257.8	538.6	628.8	415.5	247.9	186.9	307.2	294.3	313.8	611.2	447	327.5	342.1	295.3	393.3	302.5
ILMN_12434	711.1	632.6	685	785.2	611.1	745.4	551	813.9	743.8	661.2	710.5	896.7	926.3	447.7	638.2	553.3	845.1	999	816.5	653.6	514.5	840	490.9	573.3
ILMN_12435	332.9	296.2	303	339.6	330.3	305.2	251.3	323.8	296.9	310.4	282.8	274.1	311.8	311.6	284.9	325.5	317.8	378.3	342.3	351.4	331.1	328.1	351.8	347
ILMN_12436	111.1	105	94.5	115	95.9	123	105.7	112.9	102.2	113.4	99.7	106.3	103.6	93.8	105	92.1	98.2	113.4	109.9	100.2	107.1	94.8	100.6	96.1
ILMN_12437	88.3	79.7	92.2	87.8	83.9	93.6	86.7	84.8	85.4	82.5	79.5	87	82.2	74	78	80.2	84.7	84	90.2	96.3	88.9	81.1	87.3	80
ILMN_12438	1221.6	919.3	1147.2	1208	1069.3	1000.8	1059.1	1395.1	899	977.9	1150	1127.8	1407.7	975	1148.3	1373.1	1248.3	1257.1	1009	1063	1295.8	1273.9	1161.8	1164.1
ILMN_12439	4121	3713	3925.5	4541.8	4228	4123.4	3670.9	4445	3316.8	4171.3	3422.5	3918.7	3983.9	3437.9	4187.1	3552.9	3875.7	4825.4	4077.8	4211.3	3862.9	4236.2	3995.3	4237.6
ILMN_1244	92.5	89.8	105.1	86.3	85.8	90.8	88.5	87.8	99.8	96.3	90	101.1	93.9	82.7	86.9	85.4	104.1	102.2	106.5	90.5	89.3	96.7	93.1	99.5
ILMN_12440	132.8	161.9	131.4	148.6	127.1	136.1	120.1	118.1	134.3	141.9	147.4	163.3	169.6	135.6	131	98.7	164.1	155.4	139.7	151.8	127.4	145.8	148.1	126.3
ILMN_12441	488	374.3	585.3	506	446	352.6	479.6	573.1	341	426.5	404	475	450.3	468.1	570.7	533.5	515.9	541.8	524.8	478.5	538.7	468.3	487.8	573.8
ILMN_12442	1776.4	1904.4	2209.8	2153.4	2737.5	2016.8	1833.8	2062	1899.9	2319.7	1870.3	1888.6	1792.5	1579	1851.3	1889.1	2191.3	2806.2	2674.3	2258.3	2365.9	2207.5	1876.5	2140.8
ILMN_12444	106	100.6	87.4	100.1	97.8	92.2	122.3	97.8	98.7	123.1	98.3	93.3	123.9	91.9	96.7	93	99.7	105.8	90.4	114.8	100.4	98.4	104.7	95.7
ILMN_12445	127.4	113.4	123.1	118.8	118.8	102	124.8	114	120.7	118.3	116.4	119.9	130.6	101.3	114.1	97.8	123.5	134.8	114.7	115.3	123.1	107.7	108.3	111.1
ILMN_12446	110.2	101.3	117.7	101.3	103.3	104	95.1	100.9	91.7	108.3	93.7	105.7	105.5	85.8	99.3	99.5	108.2	110.8	108.3	114.4	103.3	91.1	97.2	92.9
ILMN_12447	173.7	145.1	185.4	160.5	162.1	182.6	162.4	176.9	174.4	193.4	152.1	186.1	197.7	173	207	180.4	176.9	173	165.1	171.6	147.8	176.3	184.9	257.2
ILMN_12448	764.9	687.7	840.9	856.7	649.4	635.7	680.3	847.1	618.3	702.3	621.6	783.5	800	764.1	786.6	822.6	785.3	856.4	691.4	732.8	879.5	797.2	795.5	731.8
ILMN_12449	155.4	122.4	148.4	158.2	146.1	160.1	157.4	190.8	129.1	168.2	134.2	126.2	106.6	123.1	127.5	161.7	154.5	199.1	142.4	160.7	153.3	141.7	135.7	149.4
ILMN_12450	144.1	151.1	174	162.3	146.9	143.9	152.6	154.3	140.1	146.3	138.9	174.2	140.8	147.9	154.7	144.1	158.2	161.8	146.8	166.4	159.5	156.9	166	164.9
ILMN_12451	268	271.3	288.1	258.6	276.8	319.4	258.3	317.9	234.7	280.2	277.3	270.8	345.2	230.2	240.1	242.5	285.1	313.2	224.4	317.6	225	273.7	288.6	270.1
ILMN_12452	3663.4	3197.9	4437.9	4605.2	4408.7	4691.8	3883.3	4859.4	3197.8	4336	3872.3	3799.9	5205	3429.5	5149.1	4656.1	4662.6	4920.7	4029.9	4454.8	4580.2	4336.6	4676.9	4837.7
ILMN_12453	414.3	360.5	355.1	354.2	361.2	463.3	385.4	404.4	409.8	451.2	424.4	445.3	403.3	302.8	415.4	342.4	321.1	482.9	419.3	473.9	340.8	445.7	441.7	499.4
ILMN_12455	95.3	100.9	95.5	87.2	103.2	94.7	93.5	101.8	102.3	106	101.4	105.4	91.4	97.4	89	98.6	104.2	109.3	93.8	85.3	86.2	98.9	94.5	89.8
ILMN_12456	234	110	390.3	192.6	331.6	521.8	211.9	195.6	222.3	191.5	233.5	261.8	169.9	165.6	184.8	136.3	179.3	437.6	278.8	225.1	255.9	246.3	230.8	216.7
ILMN_12457	222	192.8	228.9	192.7	233.4	297.6	176.2	215.8	226.5	319.4	230.6	253.9	244	181.6	187.2	214.3	226.1	240.6	265.3	206.1	204.7	210.2	252.9	197.3
ILMN_12458	96.7	101.9	100.8	98.9	107.2	98.3	97.6	103.1	98.4	98.5	98.4	94.8	107.8	95.1	95.4	93.1	99.6	102	98.4	109.5	102.2	101.1	99.6	102
ILMN_1246	225.3	119.7	264.7	157.3	268.7	403.1	205.1	202	149.2	243.7	474.6	219.7	149	114.5	140.1	236.9	159.7	390.1	199.2	274.7	161.5	197.3	212.4	237.7
ILMN_12460	1570.8	1509.4	1627.7	1657.9	1625.5	2025.7	1448.7	1652.6	1246.1	1624.6	1708.8	1473.6	1711.8	1384.8	1600.6	1375.4	1498.3	2006.8	2070.9	1777.7	1786.3	1705.1	1594.2	1576.2
ILMN_12461	158.9	158.4	155.5	181.8	167.4	167.9	177.2	147.5	151.3	168.7	148.2	164.3	154.1	136.5	144.4	131.2	164.8	171.3	181.9	164.5	142.2	158.2	143.4	194.5
ILMN_12462	407	476.2	426	455.3	441.6	490.5	480	426.6	370.1	414.2	439.4	486.3	423.7	417	481.9	358.2	424.7	458.2	479	404.6	404.7	412.6	408.2	457.5
ILMN_12463	92.4	94.9	119.3	93.1	110.6	112.2	94.3	101.5	98.8	127.9	112.2	118.2	103.1	85	109.4	93.9	103.1	119	99.7	106.8	104.7	114	93.5	97.9
ILMN_12464	103.5	95.4	109.8	106.1	106.6	94.4	101.6	99.9	102.5	92.9	108.9	112.1	109	113.1	104.7	85.4	98.5	100	91.6	110	125.4	103.8	103.4	94.8
ILMN_12465	422	410.1	474	501.9	409.7	452.3	401.4	491.8	346.1	466.1	339.8	441.1	497.3	398.8	403.8	463.5	428.7	497.5	459	424	460.2	474.2	455.1	418.6
ILMN_12467	106.9	110	83.9	96.8	117.5	101.4	107.9	94.9	132.7	93.4	108.7	114.3	100.9	85.4	85.9	103.7	103.1	107.2	109	110.7	104.3	107.8	108.1	105.5
ILMN_12468	894.5	900.6	760.3	857	680	812.1	594.8	695.4	632.1	665.1	729	822.3	755.1	810.6	687	440.8	716.8	754.2	723.5	651.9	581	632.4	670.3	632.2
ILMN_12469	427.3	501.8	419.1	505.4	418.6	532.4	347.2	418.6	378.3	518.7	419.7	423	450.9	383.1	384.4	345.2	458.4	538.2	426.7	453	435.4	424.8	417.1	421.8
ILMN_1247	438.8	578.9	477.2	552.6	495	482.4	439.3	463.7	447.1	523.6	404.3	710.7	597.4	592.8	523.9	514.3	531.9	698	464	649.4	480.5	586.8	635.6	599.1
ILMN_12472	1334.9	1592.1	1534.9	1738.5	1784.5	1822.8	1290.2	1723.4	1517.8	1824.9	1852.1	2022.4	1774.5	1613.4	1601.2	1594.7	1479.9	2064.9	1414.1	1746	1367.2	1502.3	1572.4	1639.3
ILMN_12474	200.9	214.4	338.6	195.3	238.5	343.3	258.3	240.2	202.4	223.5	186.3	239.1	155.9	120.2	135.6	181.9	164.3	250.1	334.9	243.5	174	257.3	230	166.3
ILMN_12475	959	946.7	987.6	1005.7	769	1121.2	605.1	930.3	599.5	725.2	763.8	838.4	1215.6	814.4	1083.1	748.7	1045.2	939.7	840.8	932.7	937.7	744.9	950.7	673.9
ILMN_12476	2932.3	2922.5	3469.3	3130.5	2346.9	2520.9	2230.8	2352.1	2109.8	2234.8	2522	2723.3	2275.6	2911.3	2573	2606.8	3208.4	2956.9	2732	2440	3150.4	2944.4	3077.1	3000.9
ILMN_12477	1313.6	2888.9	4118.2	1721.5	2818.8	2487	1690.6	2453.2	3244.8	2928.8	4350	3403.8	1385.1	2489.9	1094.8	1760.5	2633.1	5145.8	3794.4	3388	1386.1	3623.6	3551	3000.8
ILMN_12478	85.8	76.2	78.6	84.1	85.8	83.1	82.4	78.2	82.9	81.8	76.6	70.9	77.2	75.9	75	78.3	74.6	85.8	78.7	80	81.3	76.8	77.4	78
ILMN_12479	159.3	147.1	214.1	197.2	265.9	151.1	202.1	221.6	171.5	171.9	183.9	132.5	222.9	162.1	221.1	187.9	205.3	195.5	188.1	173	212.8	251.9	173.7	170.9
ILMN_1248	90.7	80.4	82.3	83.6	79.1	73.1	85.5	81.7	86.5	92.6	67.2	83.3	82.1	79.6	75.5	72.4	82.6	90.7	87.6	83	84.9	85	84.2	75.6
ILMN_12480	102.4	99.2	116.9	113.4	109.9	115.9	99.6	110.4	107	107.8	94.8	119.2	90.1	89	93.1	103.4	99.5	102.4	110.9	100.1	84.3	107.3	102.9	94.5
ILMN_12484	156.4	177.5	145.5	161.7	154.6	173.3	140.3	146.2	137	179	151.9	185.5	185.4	155.8	134.9	141.3	175.4	179.1	167.2	173.5	125.6	158.2	171.7	158.6
ILMN_12486	117.7	124.1	143.7	119.8	125.6	134.8	115	124.9	111.6	126.3	130.9	109.3	116.7	106.8	117.5	122.6	119.3	119.6	113.3	127	122.1	121.9	128.5	109.7
ILMN_12487	830	826.1	990.6	911.8	921.3	931.4	846.5	950.6	802.5	935.3	927.9	952.6	866.8	778.7	840.9	897.1	949.1	1008.9	865.4	910.9	913.9	1012	940.7	1017.2
ILMN_12488	88.2	84.1	94.7	87.6	93.9	83.8	89.7	97.4	82.4	92.4	85.9	101.3	77.5	82	90.3	78.3	103	102.2	93.9	81.3	87.5	74.9	81.1	90
ILMN_12489	290.7	328.7	318.5	264.6	214.5	181.5	248.2	308.2	306.5	252.7	255.6	230.7	265.1	260.1	253.6	241.8	338.8	349.3	347	285	196.1	245.6	265.4	334.8
ILMN_1249	1973.8	1576.4	2302.6	1840.5	1756	1767.5	1778.5	2157.3	1699.4	1791.9	1643.5	1735.7	1866.2	1541.1	1769	1885.1	2080.2	2216.8	2137	1910.3	1954.8	2061.5	2004.9	1917.8
ILMN_12490	84.9	82.7	81.6	86.6	84.2	85	86	87	77.6	91.4	75.4	83.7	81.1	79.6	83.2	77.2	91.7	81.1	79.9	82.5	81.1	87	85.3	85.5
ILMN_12491	237.6	233.5	275.7	253.6	237.1	244.6	211.3	274.3	226.1	240.5	245.9	251	219.8	239.1	262.1	249	224.6	300.7	258.2	236.7	241.4	264.4	220.3	234
ILMN_12494	1382.5	827.5	1332.3	845.8	1005.5	1439.7	1324.4	1245.3	846.7	1489	1380.9	770.6	1033.6	711.9	894.8	886	869.1	903.3	1005.4	1056.4	1134.3	806.8	796.5	967.7
ILMN_12495	108.1	110.7	110.3	112.9	100.5	103	134	113.9	107.6	109.8	96.1	115.6	118.3	105.9	120	107.6	129	120.2	101.9	124.8	141.4	110.5	128.2	121.8
ILMN_12496	2378.8	2932.1	1611.3	3084.9	1533.7	1582.7	2361	2521.8	1172.8	1658.4	1227.1	1867	3120.6	4557.5	3583.7	1741.6	2416.1	4428.9	1729.8	1896.7	3651.5	1901.3	2339.5	1823.2
ILMN_12497	12315.9	7521.6	10565	9133.5	9305	11134.6	9802.2	11548	7506.7	9492.7	10737.2	7806.1	10765.3	8371.5	7461.4	7672.1	9172.7	9747.8	7633.4	9313.8	10573	9520.1	8167.9	9323
ILMN_12498	414.7	365.7	467.3	453.6	370.3	345.6	333.7	410.6	386.6	367.4	321.6	462.3	458.8	376.4	424	430.3	429.4	463.8	378.8	440.4	455.8	385.4	414.5	424.7
ILMN_12499	193.4	175.1	218.4	159.2	219.1	220.5	190.6	184.5	201.3	231.2	314.6	215.3	196.8	143.3	152.3	165	204.3	298.4	179.7	248.6	131.1	169.7	204.1	185.1
ILMN_12500	111.9	95.3	107.3	106.4	105.1	112.6	109.7	106.4	105	115.7	104.8	102	106.1	106.2	101.2	98.6	115.6	105.4	92.1	109.1	106.5	109.6	107.7	113.7
ILMN_12501	85	83.5	78.4	75.2	81.9	79.9	83.5	82.1	84	90.4	87.8	84	79.3	73.8	77.5	82.8	83.7	94.5	81.7	82	82.7	83.6	88.5	81.8
ILMN_12502	797.3	920.7	881	1009.5	890	768.7	781.8	792.6	845.1	1116.3	811.3	869.1	757.8	810.3	783.2	870.8	1059.5	883.1	873.1	988.1	727	934.8	1013.2	961.1
ILMN_12503	88.2	88	92.4	81.1	92.5	86.4	92.4	87.5	92.7	96	86.9	120.7	89	85.6	85.4	91.7	130.6	77.5	76.5	87.9	123.2	88.7	89	84.9
ILMN_12505	100	98.7	102.5	99.3	97.9	97.2	97.8	92.8	98.3	111	95	89.9	94.1	90.8	89.3	86.2	109.6	107.8	108.8	103.6	95	102.5	105.5	91.3
ILMN_12506	189.3	144	178.3	162.3	164.2	195.2	172.3	165.8	165.6	183.3	175.1	160.4	196.4	144.6	165.8	168.4	200.9	164.8	155.2	174.3	144.3	167.6	174.7	140
ILMN_12507	94.8	87.7	80.1	69.2	92.3	85.2	109.7	103.8	85.1	100	95.9	78.5	99.8	78.9	78.5	98.9	100	101.4	85.2	94.6	86.4	94.7	75.2	103.8
ILMN_12508	395.4	406.4	381.3	375.1	373.6	414.3	304.7	409.8	439.5	339.9	399.7	444.9	409.3	367.1	317.9	295.1	413.6	491.5	447.5	532.6	311.4	378.1	370.3	384
ILMN_12509	99.5	110.3	116	130.5	110.6	132	122.7	113.2	115.6	120.4	127.8	104.1	101	95.6	89.6	89.8	123.5	119.8	141	114.9	116.3	115.9	107.9	99.9
ILMN_1251	183.3	159.2	186.1	176.5	176.4	222	178.9	199.9	188.4	176.7	187.1	175.3	281.6	159.5	181.5	206.6	192.6	225.4	178.7	235.6	171.5	189.7	218.4	241.3
ILMN_12511	134.1	128	137.5	139.5	116.8	132.5	141.3	128.3	132.1	125.4	123.6	142.9	142	123.7	141.6	126.6	158.8	147.5	125.4	146	140.5	137.7	131	139.6
ILMN_12512	107.9	103.6	101.6	103.1	99.3	97.9	96.8	97.4	99.3	96	98.5	104.4	103.2	88.5	82.5	96.1	101.9	109.7	109.2	105.7	101.5	105.3	106.5	102.7
ILMN_12514	2317.5	1587.7	1793	2062.9	1434.2	2130.1	1510.3	2359.4	1501.3	2696	1727.4	1654.1	3042.7	1736.1	1839.1	1695.7	2011	2171.4	2318.9	2400.6	1854.4	1667.9	2006.2	1474.4
ILMN_12517	5077.7	6241.3	5370.8	5563.3	4731.1	2826.5	5134.3	3543.6	3664.8	3996.4	3439.4	4844.7	4865.4	6024.4	6293.1	4563.1	6812.2	5293.8	3865.5	4781.6	5697	5768.4	6505.3	6580.5
ILMN_1252	122.4	105.4	112.8	114.4	111.8	105.5	102.5	115.3	112.5	124.9	96.9	116.2	112.8	104.1	96.6	99.8	117.2	116.3	116.3	104.7	106.3	96.2	109.4	102.4
ILMN_12520	418.1	458.6	454.9	486.5	457.4	490	438.8	378.5	428.4	508.1	522.5	475.8	409.1	371.8	385.1	417.7	414.5	521.4	536.6	453.3	459.6	469.6	483.2	480.9
ILMN_12524	87.3	82.2	82.6	82.3	80.3	90	80.2	84.9	85.8	93.2	74.9	73.4	73.2	85.3	79	75.6	86.4	77.9	86.8	80.2	88.4	77.9	82	81.4
ILMN_12526	623.5	696.5	756.7	812	872.8	718.7	789.3	736.7	427.4	646	784.9	764.5	722.9	727.9	754.5	762.5	868.5	812.3	698.5	740.3	786.6	870.1	772.9	807.4
ILMN_12529	92.8	88.2	97.4	93.8	78.2	85	97.4	87.8	85.7	83.2	80.6	80.6	83.6	90.3	76.2	86.1	93.5	92	85.8	77.5	87.1	96.5	85.3	85.3
ILMN_1253	312.1	399.9	393.2	419.7	455.6	435.9	332.3	329.4	393.9	416.6	359.7	359.5	308.9	309	324.4	250.8	362	431.6	434.1	363.3	343.5	349.2	356	366.1
ILMN_12531	262	215	376.9	314.4	299.3	309.5	251.4	280.3	254.2	278.6	258.6	339.9	291.3	228.2	278.8	302	319.1	328.3	280.7	239.7	445.2	376	270.7	355.8
ILMN_12532	173.6	116.6	158.2	148.1	122	137.7	116.7	209.2	135.6	144.6	150.5	130.9	123.4	113.1	140.6	122.7	190.9	160.2	142.3	126.8	128.3	134.5	119.3	107
ILMN_12534	148	109.4	144.6	125.1	115.5	130.4	135.2	122	122.3	135	130.3	119.1	116	114.7	134.8	128.4	115.6	126.4	158.2	131.7	128.8	127.1	132.3	118.5
ILMN_12536	97.8	89.4	89.8	91.1	88.7	86.1	86.9	81.3	91.9	95.3	94.1	77.4	81.5	75.5	88.1	80.6	88.2	93	84	90.6	102	84.7	88.6	85
ILMN_12537	102.5	99.9	102.3	99.7	108	104.4	103.7	102	110.1	100.3	88.7	92.9	95.4	109.3	99.8	90.7	101.5	110.1	103.3	115	90.1	101.8	94.5	98.2
ILMN_1254	92.3	82.8	74.5	81.7	83.8	89.1	73.3	85.8	87.5	93.2	76.1	75.5	74.6	74.4	73.5	76.6	84.6	80.4	81.2	68.4	78.9	78.9	76	75.8
ILMN_12540	100.6	100.9	102.7	98.1	101	88.2	83.5	102.9	91.9	104.9	102.4	102.8	92.4	91	85.8	84.6	116.3	93.5	94.6	84.7	94.3	108.6	89.1	96.6
ILMN_12544	93	89.3	98.9	99.1	96.5	93.9	94.2	99.5	99.3	100.3	102.3	103.6	94.4	82.4	93	81.1	93.5	103.7	116.6	99	91.7	95	99.3	99.7
ILMN_12545	113.3	101	100.9	105.8	93.1	89.3	110.9	87.1	89.9	97.3	107.8	99.6	98.8	89.2	92.4	109.8	119.2	98.6	93.1	111.6	89.4	90.1	89.1	89.7
ILMN_12546	103.3	86	74.5	89.7	71.7	86.4	78	74.8	81.6	86.5	81.9	77.9	86.6	79.4	83.4	80.3	88.3	85.8	77.4	82.3	82.8	86	80.8	83.1
ILMN_12547	92.6	95	87.9	87.9	90.7	95.2	82.3	99.4	92.2	107.4	81.3	83.8	85.6	79.5	88.5	71.1	92.9	100.1	94.8	99.5	89.4	76.4	87.5	82
ILMN_12548	110.7	107.6	115.2	100	97.5	104.1	105.7	86.8	94.2	107.2	106.9	109.1	100.1	91.8	96.4	88.7	109.9	108	103.7	108.4	95.7	92.3	101.1	116.8
ILMN_12549	114.3	142.6	121	138.8	122.3	216.4	120	161.8	155.8	189.8	152.1	129.3	131.3	125.4	129.7	140.7	124.3	145.7	170.8	152.4	123.1	120.4	130.2	111.7
ILMN_1255	82.4	83.3	80.6	76.7	83.5	80.6	82	91.8	81.5	87.3	81.2	74.7	82.8	80	82.6	84.7	85.2	91.5	73.4	85.8	80.7	75.3	79	76.7
ILMN_12550	83.1	88.8	103.1	82	86.4	85.2	94.3	86.2	88.5	91	85.1	85.7	77	79.3	84.3	78.1	91.5	99.5	82.3	88.8	92.1	80.4	82.5	95.7
ILMN_12551	1252.8	1329.2	1425.7	1270.3	1329.1	1414.5	1337.3	1431.2	1219	1352.3	1501.5	1384.4	1378	1167	1239.6	1380.4	1381.8	1539.4	1606	1672.1	1202.8	1286.3	1376.7	1520.8
ILMN_12554	1222.5	1906.2	2152.1	1264.6	1820.8	2384.6	1272.3	1683.1	1909.9	1910.8	2384.9	1958.6	1520.6	1256.3	978.4	1293	1334.5	2249	2027.5	2047.3	1085.5	1353.1	1316.7	1591.8
ILMN_12557	154.2	146.3	126.8	149.6	123.3	146.3	151.2	123.4	131.4	126	141.3	129.5	128.5	136.9	132.9	118.1	130.5	136.3	121	143.2	151.2	114.9	150.5	144.6
ILMN_12559	2440.6	2025.6	2557.1	2225.2	2531.4	2616	2024.3	2651.8	1917.3	2688.4	2509.7	2361.9	2131.6	2115.9	2036.6	2348.2	2383.5	2838.8	2366.2	2469.7	2265.2	2258.2	2367.9	2473.5
ILMN_1256	1424.2	1630.7	1542.1	1603.1	1628.2	1644.5	1316	1897.3	1252.8	1567.5	1413.4	1634.8	1768.2	1363.1	1320.1	1497.7	1510.5	1953	1634.9	1833.8	1421.5	1689.7	1704.2	1601.6
ILMN_12561	93.3	87.7	80.6	73.7	84.1	81	82.7	90	85.3	90.2	83.2	78.1	73.5	75.9	81.2	74.3	89.2	84	82.3	80.8	85.5	86.1	86	80.8
ILMN_12562	735.7	657.9	921.5	720.7	817	1052.3	798.3	869.2	741.1	963.9	944	867.8	738.7	640	726.5	874.8	712.9	1088.3	973.1	1026	833.4	934.4	900.9	936.4
ILMN_12563	98.5	87.5	90.3	88.5	96.9	88.7	95.2	103.8	91.8	103.9	78.9	90.9	86.3	83.6	93.6	80.5	97.8	97.2	90.5	88.5	96.8	94	100.7	82.5
ILMN_12564	1502.1	1466	1417.1	1397.6	1561	1629.1	1748.5	1652.1	1281.6	1800.3	1769.9	1720.6	1631.8	1474.6	1605.1	1653.4	1373.9	1928.9	1378.6	1699.7	1463.8	1585.5	1529.5	1810.6
ILMN_12565	119	112.4	141.9	128	109.4	123.1	122.6	113.9	104.2	116.2	132.6	141.5	97	97.5	102.5	108	121.3	132.8	160.2	147.9	139.2	121.7	119.1	108.8
ILMN_12566	356.3	363.5	350.6	365.2	483.1	437.5	347.1	387.5	386.6	531	407.8	550.8	550.7	327	323.9	390.8	324.9	455	315.5	384.6	312.9	370.4	475.3	915.3
ILMN_12567	408	384.6	395	352	365.6	455.4	403.2	407.7	396.2	401.3	374.3	468.7	385.9	375.8	341.3	354.9	368	571	397.4	462.8	406.1	438.5	433.2	454.1
ILMN_12568	120.7	110.5	111.4	92.5	92.3	96.2	105.7	98.5	93.9	102.2	96.1	104.3	161.8	103.3	106.4	84.9	117.3	110	96	121.8	104.1	90.4	100.9	116.7
ILMN_12569	212.6	310.4	343.7	391.3	415.1	218.6	209.3	249	308.3	402.6	247.9	295.9	266.6	332.8	317	211	432.2	357.7	303	286.6	286.7	246.6	239.3	427.8
ILMN_12570	281.5	216.6	245.6	270.1	247.1	241.4	274.7	269.4	276.3	249.9	215.3	312.9	243.5	273.3	262.9	273.1	262.8	331	245.3	221.1	277.8	240.7	318.3	438.3
ILMN_12571	109.7	87.6	87.8	92.1	96.7	96.9	92	85	89.1	89.4	82.3	84	85.6	90.7	73.3	84.3	97.2	96.7	94.1	92.7	94.2	90.9	89.8	89.1
ILMN_12572	103.7	96.7	86.5	89.4	98.7	90.3	100.4	91.8	101.7	111	89.4	79.7	88	80.4	88.8	84.9	94.8	95.6	89	90	88.2	79.5	80.9	90.6
ILMN_12573	92.4	94.3	81.7	89.4	96.4	82.3	96.3	86.4	92	96.2	83.9	79	89.2	87.3	86.3	91.2	96.1	101	93.9	85	93.2	89.1	98.7	85.7
ILMN_12575	253.9	300.6	265.5	291	266.1	328.2	272.4	283.3	314	309.6	271.6	301.3	306.2	232.3	261.9	226.7	326.3	312.1	312.6	337.3	280.7	337.1	329	376.1
ILMN_12576	185.9	161.1	176.7	168.8	154.1	179.3	176.9	166.4	167.3	180.1	149.4	167.9	160.8	162.1	160.7	159.3	188.4	208.4	156.3	183.9	177.5	141.9	161.6	188.8
ILMN_12577	96.8	99	94.6	88.1	87.7	90.8	94.3	89.8	100.6	108.5	87.3	91.9	83.5	90.8	93.5	85.7	98.9	94.8	91.7	97.4	96.2	93	97.1	93.2
ILMN_12578	255.7	241.2	223.9	270.4	233.2	232.1	271	232.5	279.7	279.3	326.2	316.7	294.2	242.6	229.3	235.6	282.7	248.3	236.1	229	330	304.9	335.9	258.1
ILMN_12579	5875	5343.9	7286.9	6337.4	6268.3	5793.8	7532.3	6383.2	5031.4	5699.1	5348.7	5833.8	7029.1	6120.7	7742.2	6859.3	5647.8	6102.7	5597	6157.4	6868.8	6266.4	5609.7	6223
ILMN_12580	218.5	233.5	272.4	250.1	223.4	256	179.2	215.7	258.8	224.4	201	259	219.4	227.6	184.5	178.9	251.6	242.8	284.3	229.4	212.8	271.3	205.9	215.8
ILMN_12581	529.3	628.7	536.8	603.7	548	636.6	585.6	465	578.3	637.8	785.5	906.6	553.1	726.2	558.9	507.6	704.1	649.3	636.9	586.6	530.5	647	1166.7	850.4
ILMN_12582	87.4	83.9	86	81	82.6	87.4	80.7	79.9	76.5	72.1	70.9	76.5	72	67.7	73.2	72.4	90.6	88.8	81.4	73	79.7	70.8	64	71.4
ILMN_12583	928.9	1005.2	859.6	1000.5	947.4	1155.5	633.1	1215.3	974.4	1005.2	1103.5	1091.7	971	885.6	724.6	961.8	981	1121.1	1112.3	1049.2	814.6	769.9	874.3	937.6
ILMN_12584	604.5	690.9	587.6	628	605.5	576.7	495.4	546.7	522.2	713.9	666.3	697.8	574.8	597.4	628.4	468.6	549.5	667.5	581.8	590.5	563.4	507	559.9	646.1
ILMN_12585	243.4	185.6	364.2	322.8	263.5	351.8	284.9	278.8	220.3	286.4	277.4	239.4	251.4	185.8	240.7	217.6	275.1	386.4	279	221.9	355.2	306.6	214.7	282.1
ILMN_12586	97.3	100	92.1	91.8	92.9	94.4	94.7	89.1	96.7	105.4	90.8	89.4	101.5	89.5	92.4	99.3	113.7	88.6	88.1	104.2	88.2	103.9	98.5	94.3
ILMN_12587	317.3	354.7	381.2	379	412.9	356.4	339.8	335.6	291.5	310.3	344.5	407.1	300.7	362.9	309.5	344.8	379.4	493.3	383.4	412.1	336.2	341.2	389.6	418.3
ILMN_12588	3754.3	3983.9	3030.1	4050.9	3437.1	4996.3	2379.4	4035.6	3264.2	4316.8	2959.4	3686.8	4765	4117.1	2886.5	3744.9	4596	3799.6	4506.3	5037.8	2847.2	3617.2	3218.6	2780
ILMN_12589	498.4	333.4	466	485.3	315.3	358.9	320.1	478.4	353.9	335.8	375.4	314.8	384.3	395.7	331.8	345.4	398.2	365.5	411	333.7	457.7	507.7	417.3	417.2
ILMN_1259	265.1	187.5	322.8	258	391.8	610.3	237.3	237.3	247.9	345.4	434	345.6	254.7	173.1	187.9	246	250.8	461.1	329.7	267	224.5	258.3	189.1	275.1
ILMN_12592	179.7	326.6	229	179.2	278.9	291.8	229.1	223.6	221.3	210.5	339.7	233	300.3	207.7	167	151.5	266.4	267.1	393.9	310.7	208.6	220	215.6	318.3
ILMN_12593	129.1	119.2	145.6	134.6	129.7	135.1	125.5	115.8	124.6	133.2	132.1	135.5	134.1	124.9	113.3	119.7	138.4	118.6	140.2	135.7	127.9	124.3	142.6	115.3
ILMN_12594	92.8	82.2	80.6	78	84.4	82.9	80.8	84.9	86	86.1	70.4	80.9	80.8	83	78	72.3	87.6	88.3	83	83.8	86.8	77.6	87	78
ILMN_12595	171.3	177.8	202.3	192.7	206.9	244	172	173.9	170.5	208.8	234.7	213.9	165.2	150.4	158.9	174.8	179.2	225.7	204	206.5	160.6	201.9	171.1	178.7
ILMN_12596	102.3	101.5	123.9	114.4	93.5	103.9	99.4	101.2	95.4	121	89	98.7	91.2	89.3	97.6	88.1	90.4	115.4	100.4	97.8	83.7	105.1	100.5	86.4
ILMN_12598	603.9	687	672.7	739.9	705.7	742.4	600.5	765.3	707.1	801.7	665.7	790.9	738	628.9	639.9	761	782	782.4	664.5	802.2	706.6	680.2	760.6	766.5
ILMN_12599	107.4	110.2	108.9	120.5	92.6	108.7	111.8	102.4	111.8	121.4	125.1	100.6	109.6	122.4	108.4	96.1	118.2	137	121.3	136.9	118.2	124.4	115.7	108.1
ILMN_1260	103.8	96.5	105.4	90.6	90.1	95.7	88.7	89.8	90	87.7	109.2	89.6	84.4	77.7	86.3	75.7	87.3	95.4	102.4	92.5	91	89.1	91.7	81.8
ILMN_12600	86.5	86.4	80.3	81.7	82.7	83.8	85.3	79.5	79.3	86.4	78.7	79.4	78.9	79.3	81.4	83.8	95.7	93.9	85.3	79.5	89.6	87.4	85.1	84.9
ILMN_12601	92.8	93	91.3	92.8	81.5	92.3	100	93	94.8	104.2	96	82.3	93.5	94.2	89.2	79.4	91.5	102.2	95.9	77.2	105.7	91.7	103.4	91.1
ILMN_12602	560.3	260.1	251.9	381.6	167.1	224.9	237	192.6	156.5	458.4	442.8	138.8	394.9	179	275.4	196.2	242.2	314	228.3	270.4	267.6	154.1	207.6	149.6
ILMN_12604	1754.6	1390.3	1886.9	1783.1	1427.3	1536.2	1983.6	1949.7	1350.4	1608.4	1655.6	1468.1	1862.2	1372.5	1696.2	1857.4	1792.3	1990	1756.1	1792.3	1731.1	1922.1	1516.3	1557.5
ILMN_12605	133.7	143.9	138.9	135.8	136.3	152.8	136	154.9	143.1	136.7	126.1	151.5	193.6	123.1	129	132.3	156	163.9	162.5	161.2	124.5	139.9	144.3	154.4
ILMN_12606	113.1	103.4	129.2	95.9	112.1	126.1	107.4	102.8	97.6	112.6	101.4	105.8	107.1	87.9	94.3	88	112.2	148.5	134.9	106.4	104.3	114	107	112.1
ILMN_12607	161.5	154.1	161.5	162.3	158.9	162.5	131.5	135.6	137.8	154.7	148.4	145.9	172.6	145.2	145.8	125.9	148.2	158.8	176.4	165.4	158.5	143.3	136.5	142.3
ILMN_1261	309	420.9	406.7	248.7	158.1	379	201.7	283.5	250.9	190.1	174.7	200.7	188	166.5	300.2	146.4	171.7	277	242.5	164	154.4	165.6	174.3	351.1
ILMN_12610	127.5	119.4	133	111.1	117.2	127.1	121.5	109.1	115.3	119.3	142.2	128.7	114.3	102.3	113.1	110.5	111.9	128.1	123.9	107.2	125.1	112.5	116.7	123.4
ILMN_12611	145.6	139.6	139.1	172.6	139.9	230.1	132.3	154.5	170.4	189.6	175.5	123.2	160.8	125.1	144.4	137.1	169.5	153.5	148.7	133.1	153.4	130.3	171.3	108.7
ILMN_12612	93.8	95.3	91	87.7	96.6	100.9	94.4	92.8	100.1	118.8	93.8	95.5	94	93.1	86	81.2	102.8	113.3	97	96.3	95.7	102.2	94.2	93.3
ILMN_12613	416.6	259.7	355.8	297.4	276.5	263.5	243.8	327.1	367.9	224.6	424.4	524	276.4	189.8	202.3	202.1	322.2	319.9	241.7	390.8	283.6	224.7	377.7	382.8
ILMN_12614	94.5	82.1	94	87	86	92.2	102.6	90.3	86.4	82.5	106.9	86.1	92.3	84.9	89.6	84.6	94.5	102.4	86.2	90	92.6	84.3	88.3	89.1
ILMN_12615	682.3	816.1	838.5	795.2	707.1	844.8	657	724.5	689.1	972.7	701.1	814.7	702.9	655.4	505.3	682.1	680.1	790	873.3	809.1	582.2	736.2	731.9	669.3
ILMN_12616	83.5	91.6	83.2	86	93.4	85.4	85.5	85.3	89.8	90.8	76.7	85	96.6	84.2	87	88	90.5	102.3	91	86.6	101.3	106.5	76.8	97.6
ILMN_12617	118.9	108.2	110.2	117.5	117.1	107	110	118.6	102.5	126.9	111.2	106	127.6	102.7	116	109.4	121	109.8	106.8	111.8	112.4	121.9	105.7	124.6
ILMN_12618	720.5	393.3	931.5	747.9	608.1	883.7	849.5	819.9	419.2	938.1	780.4	538.4	510.2	469.6	449.9	558.3	456.5	783.9	540.6	541.8	635.7	625.9	517.3	526
ILMN_1262	118.3	118.2	121.6	115.1	121.6	111.5	111.1	131.5	103.5	125.1	119	132.8	111	119.2	109.7	103	115.5	117.8	114.1	107.9	119.2	129.8	108.2	132.6
ILMN_12620	2904.2	2857.4	3481.1	3113.6	2991.3	2783.9	3074.7	3002	2080.6	2591.2	2744.6	2685.6	3099.5	3010.1	3537.5	2986	3159.6	3462.7	3185.4	3234.4	3774.6	3536.6	2966.1	2918.7
ILMN_12621	87.2	87.6	84.5	85.5	83	85.1	86	78.3	82.6	99.9	78.5	86.9	84.1	83.7	79.6	87.6	101.8	95.3	81.1	83.8	90.4	100	95.8	90.1
ILMN_12626	239.3	373.8	231.1	274.9	222.9	312.5	168.9	250.5	241.1	236.3	278.1	295.8	273.6	303.2	202.2	193.8	279.8	278	323.6	291.4	213.7	205.2	206.4	213.5
ILMN_12627	85.9	87.1	88.6	84.2	80.9	86.3	92.8	93.8	86	94.5	88.5	78.7	85.5	75.7	85.3	83.7	94.6	95.6	92.5	81	85.1	92.5	95.7	85.2
ILMN_12629	499.1	529.7	656.9	528.8	489.9	656.5	406	602.8	476.2	628.3	494.9	469.6	472.4	442.3	439.8	474.3	519.3	576.6	566.3	597.6	586.3	529.1	504	513.8
ILMN_1263	107.3	180	120.8	111.4	109.4	124.9	148.6	127.5	105.9	116.1	91.4	127	131	121.4	107.7	109.8	131.4	133.7	185.7	142.3	147.2	113	135.9	142.9
ILMN_12630	1876.2	1553.2	1259.8	1311.2	1300.8	1343.6	1052.7	1173.3	930.3	1695.9	1813	1226.9	1216.9	897.8	1401.8	1028.5	1780.2	1088.8	1238.1	1362.2	1167.9	1049	1457.4	1444.6
ILMN_12632	1867	1757.7	2233.9	1842.3	1981.6	2220.1	1863.9	2075	1659.5	1865.1	2003.5	2053.7	1810.9	1591.5	1578.2	1630	1652	2260.2	2149.7	1925.9	1695.5	2066.7	1872	1972.3
ILMN_12633	305.7	330.1	364.9	291.1	372.2	413.9	270.8	388.5	294	287.5	341.9	401.3	390.7	288.9	257.6	277.4	275.9	426.6	391.9	397.1	247	321.8	304.5	366.3
ILMN_12634	129.4	113.3	149.9	146.7	113	131.4	127.9	163.5	128.2	138.4	142.7	167.4	168.2	135.3	129.9	165.8	166	175.1	123	160.6	130.5	146.7	156.2	162.5
ILMN_12635	96.6	94.4	94.1	83.4	83.7	88.5	86.1	78.5	84.7	86.7	84.7	87.4	88.9	85.5	83.1	75.7	102.5	91.8	82.3	84.2	93.8	89.4	84.2	85.9
ILMN_12636	137.2	131.1	136.3	148.9	125.5	140.4	150.6	151.4	126.8	149	143.4	155.8	165.7	127.5	135.3	137.7	167.1	157.8	128.7	153.6	132.1	131.3	159.3	145.6
ILMN_12637	258.3	292.1	396.8	236	290.5	519	320.6	284	349.8	456.1	473.7	314.7	278	260.8	338.2	202.8	274.7	340.9	335.7	318.7	293.3	265.2	301.1	316.3
ILMN_12638	808.4	779.8	777.6	712.8	681.4	906.6	542.1	1126.9	724.3	977.8	870.2	779.5	717.7	577.8	588	717.7	697.5	1008.9	1186.6	843.9	731.1	869	536.1	1008.5
ILMN_12639	106.8	102.9	107.2	113.8	115	105.7	105	116.7	91.4	119.6	111.6	117.4	105.4	93	118.6	94	109.6	102.7	124.5	92.3	113.5	115	103.3	112.5
ILMN_1264	104.4	91.4	99.8	91.8	93.8	77.9	101.9	87.9	95.7	100.7	91.1	98.1	101.6	88.8	85.2	80.4	107.4	98.8	89.2	102.5	97.9	101.2	92.4	85.9
ILMN_12640	1549	1346	1917.5	1454	1381.7	1652	1369.7	1622.9	1336.7	1726.3	1253.4	1148.3	1398.5	1418.3	1506.9	1414.6	1516	1678	1762	1538.6	1808	1481.7	1269.7	1306.9
ILMN_12644	1122.5	972.9	1133.1	1125.6	1060.1	1117.4	987	920.2	804.5	1039.8	893.2	1016.4	1041.3	1047	1016.8	870.1	1002.6	1171.1	1097.7	973.2	1092.5	979.9	904.9	1190.6
ILMN_12652	1087.7	1523.3	1061.7	1250	1282.6	1160.7	1049.2	1230.7	1118.3	1024.9	1613.8	1437.9	1244	1547.6	917.2	855.8	1711.8	1809.8	1188.5	1390	1003.1	1245	1340.8	1066.5
ILMN_12653	85.4	79.6	77.6	85.7	93.2	91.7	86.4	90	86.4	104.3	91.9	92.8	87.3	76.7	90.4	83.3	87.3	79	93.5	90.4	87.4	89.1	119.8	86.3
ILMN_1266	104.8	105.8	113.8	103.3	95.7	98.2	94	93.7	83.4	106.4	94.5	111.9	100.1	92.1	93	86.4	93.9	104.1	87	110.7	97.5	116	100.4	90.3
ILMN_12660	273	292.5	261.9	281.9	248.9	301.2	215.4	379.3	277.1	295	267.7	226.3	287	246.8	252.4	293	265.4	307.2	263.9	288.8	244.1	286.6	299.1	286.2
ILMN_12662	124.1	135.7	136.2	140.5	126	188.6	111.7	160.1	126	152.8	140.5	145.7	179.7	128.6	117.1	158.8	139.5	144	150	171.2	123.2	128.3	116	161.1
ILMN_12665	86.6	93.4	88.4	94.2	82.4	87.1	92.1	87.6	91.6	101	90	86.9	92.9	83.8	90.7	79.1	97.2	101.1	90	85	88.5	91.8	87.7	88
ILMN_12666	124.9	121.2	115.6	123.1	128.9	120.5	120.8	121.9	129.2	118.6	117.4	121.4	117	110.4	107.5	109.3	120	115.9	122.8	123	126.9	130.7	124.8	117.3
ILMN_12667	1578.9	1130.2	1634.9	1321.7	1121.4	1480.4	1472.9	1146.5	944.2	1311.8	1419.3	1300.3	1431.1	1369.8	1651.9	1310.6	1945	1427.7	1513.1	1405.7	1560.2	1670.8	1245.8	1549.3
ILMN_1267	94	93.1	85.4	88.7	87.2	82.6	91.3	90.7	97.2	93.5	85.3	80	88.3	87.3	84.3	74.7	85.7	98.8	89.2	90.4	83	85.3	89.1	85.6
ILMN_12671	87.1	92.8	92.9	90.1	90.4	96.4	87.6	89.8	86.1	98.9	114	91.9	87.9	89.3	90.8	81.5	91	97.5	98.7	82.4	81.9	92.7	89.9	81.7
ILMN_12672	276.5	291.3	265.2	252.6	250.1	312.1	216.9	262.4	233.7	285.2	280.1	330.2	265.4	235.4	243.6	215.2	287.8	238.2	312.9	267	220.2	256.9	304	231.7
ILMN_12673	161.2	138.2	126.8	148	118.4	143.3	165.6	143.1	107.9	140.9	120.9	129	144.2	139.6	128.2	110.9	126.7	168.4	139	142.4	138.1	135.6	130.9	120.2
ILMN_12674	88.3	76.5	82.2	77.2	87.2	80.3	84.6	80.1	84.5	89.4	78.1	80.6	86.4	77.3	77	76.6	87.3	90	75.9	82.7	74.9	78.6	87.9	80.8
ILMN_12675	94	96.7	92.9	93.3	95.2	89.6	94.2	89.6	83.1	95.4	77.8	88.9	86	79	79.9	87.6	104.2	103	89.6	101.7	103.6	92.5	95.6	94.3
ILMN_12676	441.8	365.2	527	395.9	398.6	431	299.9	426.7	349.4	431.1	352.4	349.7	384.3	320.5	282.6	321.1	385.4	450.3	511.2	448.4	457.9	340.5	399.7	391.4
ILMN_12678	9260.9	7523.2	11093.4	11373.5	10264.6	7611	10877.9	11149.5	7665.2	9810.3	9736.6	10524.6	9598.1	9395.5	12546.6	10852.2	10561.7	11123.9	8865.3	11085.8	11731.2	11439.7	10662.9	11357.5
ILMN_12681	108	103.4	107.1	106.2	102.5	113.6	112.4	99.9	103.5	111.4	108.1	100.9	106.6	103.2	101.1	92.8	116.1	117.1	113.7	108.3	114.2	105.2	98.1	103.8
ILMN_12682	100.8	99.3	91.7	89.6	87.8	83.6	106.4	101.6	100.2	110.1	91.6	90.2	94.3	84.1	98.2	85.9	100.9	99	94.7	91.3	98.9	98.6	91.7	97.6
ILMN_12683	95.1	102.6	106.1	99.3	95.7	101.3	94.1	104.9	99.7	110.7	101.9	93.7	98.7	95.9	98	92.3	102.5	102.7	113.5	97.3	103.1	91	93.3	96.6
ILMN_12685	101	88.9	83.1	84.5	82.9	89.6	90.7	92.4	92.4	102.5	85.3	82.9	89.7	87.2	79.1	76.3	98.6	93.6	87.1	86.2	93.8	85.1	92.8	83.5
ILMN_12686	2704.9	2770.2	2962.5	3024	3343.1	3838.1	2568.9	3294	2455.3	3121	2785.7	2952.7	3468.6	2592.4	3120.8	3192.7	2913.2	3652.7	3610.4	3409.9	3840.2	3361.3	3069.8	3112
ILMN_12687	1192.5	1245.6	1176.4	1218.1	1164.4	1165.1	979.7	1468.1	1212.1	1288.7	1266.5	1363.9	1205.9	1195	926.7	1262.9	1521.7	1426.2	1391.8	1457.5	911	1320.5	1379.1	1414.6
ILMN_12688	98	87.3	101	90.4	92.6	85.8	91.4	91.3	89.9	99.3	86.3	90.2	99	81.1	88.9	86.1	96.5	94.3	97.9	90.5	91.7	86.8	88.8	91.7
ILMN_12689	119.4	101.4	116.5	113.2	90.7	121.2	103	100.9	99.7	110.9	100.6	106	111.5	97.1	104.3	94.9	107.4	108.1	116	116.1	120.9	116.7	101.3	99.1
ILMN_1269	95.4	89.6	87.1	88	88	83.7	95.8	86.2	85.3	98.6	84.5	81.9	80.8	80.5	85.6	80	100.1	102.7	91.9	92.6	91.8	83.5	83.2	97.9
ILMN_12690	82.8	84.2	83.3	87.1	93.4	87.8	91.9	91.8	80.1	94.9	76	88	81.9	85.6	79.1	81.8	94.7	89.4	96.4	90.9	84.6	83.1	84.9	81.3
ILMN_12691	93.6	106.1	101	85.3	89.6	101.6	91.4	97.9	123.2	105.2	94.9	112	89.4	87.1	85.3	81.1	104.5	89.8	105.5	97.5	98.1	82.5	90.3	101.9
ILMN_12692	179.4	166.6	203.6	171.2	170.3	181.2	183.3	178	152.4	172	145.5	169.7	179.5	171.3	173.1	162.8	182.7	186.7	170.5	152.3	182.1	172.2	179.8	156.4
ILMN_12695	100	102.1	83.6	104.2	102.3	97.6	96.5	90.8	91.8	101.5	97.3	95.4	94.2	86.9	84.1	89.8	107.5	90.2	88.3	111.1	105.7	95.8	89.4	95
ILMN_12696	90.3	94.4	92.8	91.5	89.8	90.2	86.7	92.2	88.4	91.2	86.1	89.4	74.9	80.9	81.6	82.8	89.9	91.1	86.1	85.6	87.2	87.8	92.5	84.8
ILMN_12698	93.3	95.9	97.2	93.5	94.3	90.4	110.7	92.4	88.5	91	91.8	87.3	95.3	85.7	85.2	84.3	110.9	99.8	109.2	97.9	93.6	96	94	101.6
ILMN_12699	355.9	377.8	328.5	382.4	354.7	509.2	272.1	435.6	359.2	387.8	368.4	359.5	410.7	337.2	298.3	286.7	376.6	444.8	401.5	501.4	317.9	373.1	369.2	288.5
ILMN_12700	100.8	91.2	106.4	98.3	101.2	109.4	107.9	101.1	100.1	113.9	93.5	92.8	98.9	92.4	97	93.4	99.7	106.6	97.8	99.9	99.1	95.6	100.2	95
ILMN_12701	96.3	97.8	100.5	92.6	92.3	104.8	107.4	90.6	92.6	109.2	83.5	91.5	93.7	79.5	89.2	89.2	93.8	104.9	94.6	104.5	101	95.1	96.2	93
ILMN_12702	524.2	509.6	614	555.5	561.5	524.6	566.8	670.5	387.5	573.2	454.9	530.8	546	535.3	529.5	549.2	483	659.4	473.2	500.8	625.2	605	561.3	586.6
ILMN_12704	907.1	674.4	945.2	639.8	733.8	747.9	955.5	986.5	788.8	678.9	719.2	737.1	811.9	591	877	768.7	916.5	921.2	776.5	906.7	711.7	730.3	605.9	901.2
ILMN_12705	98.7	86.8	87.8	85.9	95.7	89.2	91.1	89.1	79.9	93.2	92.8	88.7	98.2	84.7	77.6	84.7	94.4	88.1	95.4	96.7	88.4	89.7	91.2	100.3
ILMN_12706	117.7	114.6	121.3	130.4	114.1	105.4	119.7	121.1	99.1	127.8	114.2	125.6	90	106.3	99.7	97.7	115.6	118.2	118.4	122.8	124.6	129.2	118.5	112.3
ILMN_12709	182.8	157.6	186.4	211.4	198.9	205.7	165.7	206.7	159.4	165.8	195.8	212.7	207.1	162.5	192.3	160.5	194.6	197	197.9	217.3	180.5	193.3	185.6	189
ILMN_1271	324.3	384.2	349.3	357.5	315.3	444.4	348.8	348.8	283.3	424.2	395.6	362.8	326.2	311.6	379.1	392.5	355.4	371.6	364.6	340.5	321.1	398	343.5	378.2
ILMN_12711	90.1	90	87.6	86.5	84.5	85.1	93.7	94.5	85.5	107	91.2	86.7	87	85.3	73.2	74	90.6	95.6	86.9	83	92.6	86.7	85.3	83.2
ILMN_12713	114.5	100.6	114.9	111	105.4	105.1	131.6	117.3	114.2	119.8	105	119.4	122.1	106.2	106	106.8	125.2	115	109	112.6	122.5	121	112.9	110.7
ILMN_12716	1978.8	1405.6	2498.3	1844.9	2239.9	1811.9	1563.5	2174.7	1711.3	1620.5	1544.7	1824.5	1660.8	1302.6	1566.6	1799.9	2000.4	2152.1	2497	1573.6	2058.2	2116.9	1989.4	2163.1
ILMN_12718	91.4	94.4	86.4	87.8	81.5	92.7	91.3	84.8	87.7	94.1	82.6	80.6	83.1	87	80.1	74.6	100.2	102.1	88.8	92.4	95.8	88.2	88.6	81.6
ILMN_12719	1163	1278.5	1131.2	1327.2	1310	1455	892	1639.8	1312.1	1253.5	1160.5	1504.5	1405.5	1186.3	990.1	1159.9	1319.7	1741.7	1272.2	1509.8	1038	1425	1356.8	1281.4
ILMN_1272	95.2	99.4	88.2	93	89.8	98.9	109.4	84.8	87.6	107.7	90.6	84.1	99.1	93.1	86.4	82.8	96.8	94.9	82.8	86.3	83.3	96.7	88.5	83.5
ILMN_12720	425.3	381.1	462.5	439.2	377.9	495.6	406.1	498.8	404.1	412.3	516.3	478.8	440.1	478.1	388.4	430.9	519.3	520.5	466.6	453.5	375.5	418.9	458.6	410.9
ILMN_12723	90.7	108	97.9	99.1	88.2	92.4	97.6	99.9	97.1	116.6	103.6	104.3	102.3	95.7	101.1	85.8	101.1	105.8	97.2	110.1	108.8	95.8	106.8	94.5
ILMN_12724	232.9	245.8	217.4	202.2	220	211.6	214.1	239.9	226.7	228.1	238.9	277.2	265.8	287.6	261.6	225.5	245.6	252.8	255.3	228.7	207.9	245.9	213.1	209.5
ILMN_12725	2198.5	1945.7	2269.8	1481.6	2890.6	2994.4	2385.7	1826.1	2043.8	3019.8	3633.4	1714.9	1470.1	1420.9	1018.2	1865.4	1505.3	2749.7	2389.3	2779	1782.1	2111.7	1954.1	2875.1
ILMN_12726	7905.3	8753.7	7730.4	6964.2	6253.3	8100	9526.7	8325.6	6483.5	6592.5	6104.2	7230.8	6882.5	6897.5	9237.4	9781.8	7964.9	8930.9	6580.5	5989.4	8502.5	8775.2	6296.1	5979.2
[truncated: 18,590 more rows]
